# Supplementary material for: Evolutionarily recent retrotransposons contribute to schizophrenia
Source: Transl Psychiatry. 2023 May 27;13:181. doi: 10.1038/s41398-023-02472-9 (PMC10224989; doi:10.1038/s41398-023-02472-9)
Supplement: Supplementary file 2 — Supplementary Table 1 [file 41398_2023_2472_MOESM2_ESM.xlsx]

## Sheet: 1KGP
Sample ID	Population	Population Description	Sex
NA06989	CEU	Utah residents with Northern and Western European ancestry	Female
NA07347	CEU	Utah residents with Northern and Western European ancestry	Male
NA10847	CEU	Utah residents with Northern and Western European ancestry	Female
NA10851	CEU	Utah residents with Northern and Western European ancestry	Male
NA11830	CEU	Utah residents with Northern and Western European ancestry	Female
NA11840	CEU	Utah residents with Northern and Western European ancestry	Female
NA11894	CEU	Utah residents with Northern and Western European ancestry	Female
NA11930	CEU	Utah residents with Northern and Western European ancestry	Male
NA11995	CEU	Utah residents with Northern and Western European ancestry	Female
NA12003	CEU	Utah residents with Northern and Western European ancestry	Male
NA12043	CEU	Utah residents with Northern and Western European ancestry	Male
NA12154	CEU	Utah residents with Northern and Western European ancestry	Male
NA12273	CEU	Utah residents with Northern and Western European ancestry	Female
NA12286	CEU	Utah residents with Northern and Western European ancestry	Male
NA12341	CEU	Utah residents with Northern and Western European ancestry	Female
NA12348	CEU	Utah residents with Northern and Western European ancestry	Female
NA12414	CEU	Utah residents with Northern and Western European ancestry	Female
NA12489	CEU	Utah residents with Northern and Western European ancestry	Female
NA12718	CEU	Utah residents with Northern and Western European ancestry	Female
NA12748	CEU	Utah residents with Northern and Western European ancestry	Male
NA12760	CEU	Utah residents with Northern and Western European ancestry	Male
NA12814	CEU	Utah residents with Northern and Western European ancestry	Male
NA12829	CEU	Utah residents with Northern and Western European ancestry	Male
NA12874	CEU	Utah residents with Northern and Western European ancestry	Male
NA12890	CEU	Utah residents with Northern and Western European ancestry	Female
NA18526	CHB	Han Chinese in Bejing, China	Female
NA18534	CHB	Han Chinese in Bejing, China	Male
NA18536	CHB	Han Chinese in Bejing, China	Male
NA18544	CHB	Han Chinese in Bejing, China	Male
NA18559	CHB	Han Chinese in Bejing, China	Male
NA18565	CHB	Han Chinese in Bejing, China	Female
NA18573	CHB	Han Chinese in Bejing, China	Female
NA18574	CHB	Han Chinese in Bejing, China	Female
NA18577	CHB	Han Chinese in Bejing, China	Female
NA18591	CHB	Han Chinese in Bejing, China	Female
NA18592	CHB	Han Chinese in Bejing, China	Female
NA18593	CHB	Han Chinese in Bejing, China	Female
NA18602	CHB	Han Chinese in Bejing, China	Female
NA18606	CHB	Han Chinese in Bejing, China	Male
NA18619	CHB	Han Chinese in Bejing, China	Female
NA18626	CHB	Han Chinese in Bejing, China	Female
NA18627	CHB	Han Chinese in Bejing, China	Female
NA18629	CHB	Han Chinese in Bejing, China	Male
NA18644	CHB	Han Chinese in Bejing, China	Female
NA18645	CHB	Han Chinese in Bejing, China	Male
NA18646	CHB	Han Chinese in Bejing, China	Female
NA18648	CHB	Han Chinese in Bejing, China	Male
NA18745	CHB	Han Chinese in Bejing, China	Male
NA18748	CHB	Han Chinese in Bejing, China	Male
NA18757	CHB	Han Chinese in Bejing, China	Male
HG03714	ITU	Indian Telugu in the UK	Female
HG03720	ITU	Indian Telugu in the UK	Male
HG03771	ITU	Indian Telugu in the UK	Male
HG03772	ITU	Indian Telugu in the UK	Female
HG03782	ITU	Indian Telugu in the UK	Female
HG03785	ITU	Indian Telugu in the UK	Male
HG03788	ITU	Indian Telugu in the UK	Male
HG03790	ITU	Indian Telugu in the UK	Male
HG03863	ITU	Indian Telugu in the UK	Female
HG03867	ITU	Indian Telugu in the UK	Male
HG03871	ITU	Indian Telugu in the UK	Male
HG03874	ITU	Indian Telugu in the UK	Female
HG03971	ITU	Indian Telugu in the UK	Male
HG03977	ITU	Indian Telugu in the UK	Female
HG04002	ITU	Indian Telugu in the UK	Male
HG04022	ITU	Indian Telugu in the UK	Male
HG04023	ITU	Indian Telugu in the UK	Male
HG04060	ITU	Indian Telugu in the UK	Male
HG04061	ITU	Indian Telugu in the UK	Male
HG04090	ITU	Indian Telugu in the UK	Female
HG04118	ITU	Indian Telugu in the UK	Female
HG04206	ITU	Indian Telugu in the UK	Male
HG04211	ITU	Indian Telugu in the UK	Male
HG04214	ITU	Indian Telugu in the UK	Female
HG04216	ITU	Indian Telugu in the UK	Female
NA19017	LWK	Luhya in Webuye, Kenya	Female
NA19019	LWK	Luhya in Webuye, Kenya	Female
NA19024	LWK	Luhya in Webuye, Kenya	Female
NA19026	LWK	Luhya in Webuye, Kenya	Male
NA19041	LWK	Luhya in Webuye, Kenya	Male
NA19315	LWK	Luhya in Webuye, Kenya	Female
NA19320	LWK	Luhya in Webuye, Kenya	Female
NA19321	LWK	Luhya in Webuye, Kenya	Female
NA19324	LWK	Luhya in Webuye, Kenya	Female
NA19328	LWK	Luhya in Webuye, Kenya	Female
NA19331	LWK	Luhya in Webuye, Kenya	Male
NA19347	LWK	Luhya in Webuye, Kenya	Male
NA19372	LWK	Luhya in Webuye, Kenya	Male
NA19378	LWK	Luhya in Webuye, Kenya	Female
NA19379	LWK	Luhya in Webuye, Kenya	Female
NA19391	LWK	Luhya in Webuye, Kenya	Female
NA19395	LWK	Luhya in Webuye, Kenya	Female
NA19399	LWK	Luhya in Webuye, Kenya	Female
NA19429	LWK	Luhya in Webuye, Kenya	Male
NA19437	LWK	Luhya in Webuye, Kenya	Female
NA19445	LWK	Luhya in Webuye, Kenya	Female
NA19451	LWK	Luhya in Webuye, Kenya	Male
NA19467	LWK	Luhya in Webuye, Kenya	Female
NA19471	LWK	Luhya in Webuye, Kenya	Female
NA19475	LWK	Luhya in Webuye, Kenya	Female
NA18486	YRI	Yoruba in Ibadan, Nigeria	Male
NA18499	YRI	Yoruba in Ibadan, Nigeria	Female
NA18502	YRI	Yoruba in Ibadan, Nigeria	Female
NA18505	YRI	Yoruba in Ibadan, Nigeria	Female
NA18516	YRI	Yoruba in Ibadan, Nigeria	Male
NA18520	YRI	Yoruba in Ibadan, Nigeria	Female
NA18522	YRI	Yoruba in Ibadan, Nigeria	Male
NA18856	YRI	Yoruba in Ibadan, Nigeria	Male
NA18865	YRI	Yoruba in Ibadan, Nigeria	Male
NA18871	YRI	Yoruba in Ibadan, Nigeria	Male
NA18873	YRI	Yoruba in Ibadan, Nigeria	Female
NA18881	YRI	Yoruba in Ibadan, Nigeria	Female
NA18910	YRI	Yoruba in Ibadan, Nigeria	Male
NA18933	YRI	Yoruba in Ibadan, Nigeria	Female
NA19096	YRI	Yoruba in Ibadan, Nigeria	Male
NA19108	YRI	Yoruba in Ibadan, Nigeria	Female
NA19113	YRI	Yoruba in Ibadan, Nigeria	Male
NA19152	YRI	Yoruba in Ibadan, Nigeria	Female
NA19171	YRI	Yoruba in Ibadan, Nigeria	Male
NA19175	YRI	Yoruba in Ibadan, Nigeria	Male
NA19185	YRI	Yoruba in Ibadan, Nigeria	Female
NA19197	YRI	Yoruba in Ibadan, Nigeria	Female
NA19207	YRI	Yoruba in Ibadan, Nigeria	Male
NA19222	YRI	Yoruba in Ibadan, Nigeria	Female
NA19225	YRI	Yoruba in Ibadan, Nigeria	Female

## Sheet: DLPFC
Sample ID	Subject	Diagnosis	Gender	Age at death	pH	PMI	RIN
L5P1	1817	C	Female	34	6.35	11.5	9.1
P1	2035	C	Male	48	5.94	6	7.9
L5P8	2353	SZ	Female	31	6.77	-	8.2
P7	2410	C	Male	44	6.37	19	6.3
P3	3141	SZ	Male	59	6.84	15.25	7.3
P4	3354	SZ	Male	45	6.44	9	8.3
L5P3	3410	SZ	Male	36	7.12	44.25	?
L5P4	3525	SZ	Male	42	7.04	8.5	?
P9	3640	SZ	Female	62	6.51	23	6.8
L5P2	3676	C	Male	35	6.1	17.5	8.4
L5P7	3904	SZ	Female	41	5.94	20.5	8
P2	3940	C	Male	57	6.37	31.5	8
P8	4028	C	Male	68	6	20.3	7.9
P10	4047	SZ	Male	47	6.31	28.75	8.3
P5	4058	SZ	Male	35	6.64	28	8.4
P6	4061	SZ	Male	45	7.06	28	7.4
L5P5	4121	C	Female	32	5.93	26.8	7
L5P6	4126	C	Male	67	6.15	26	7.5
P11	4160	C	Male	52	5.96	30.5	8
P12	4253	C	Male	43	6.31	16.1	8.7
							7.86111
							0.700537
