# Supplementary material for: Evolutionarily recent retrotransposons contribute to schizophrenia
Source: Transl Psychiatry. 2023 May 27;13:181. doi: 10.1038/s41398-023-02472-9 (PMC10224989; doi:10.1038/s41398-023-02472-9)
Supplement: Supplementary file 3 — Supplementary Table 2 [file 41398_2023_2472_MOESM3_ESM.xlsx]

## Sheet: Foglio1
CHR	POS	A	I	ITU_AA	ITU_AI	ITU_II	CEU_AA	CEU_AI	CEU_II	CHB_AA	CHB_AI	CHB_II	YRI_AA	YRI_AI	YRI_II	LWK_AA	LWK_AI	LWK_II	Fisher_geno	ITU_A	ITU_I	CEU_A	CEU_I	CHB_A	CHB_I	YRI_A	YRI_I	LWK_A	LWK_I	Fisher_allele
1	12475666	T	<INS:ME:SVA>	24	0	1	25	0	0	25	0	0	25	0	0	24	0	0	1	48	2	50	0	50	0	50	0	48	0	0,1968133734
1	17617731	A	<INS:ME:SVA>	24	0	0	24	0	0	25	0	0	24	1	0	24	0	0	1	48	0	48	0	50	0	49	1	48	0	1
1	21157338	T	<INS:ME:SVA>	25	0	0	25	0	0	25	0	0	24	1	0	25	0	0	1	50	0	50	0	50	0	49	1	50	0	1
1	27232125	C	<INS:ME:SVA>	25	0	0	24	0	0	23	2	0	25	0	0	24	0	0	0,193522591	50	0	48	0	48	2	50	0	48	0	0,1968143355
1	28688020	T	<INS:ME:SVA>	23	0	0	25	0	0	25	0	0	23	0	0	23	1	0	0,5833333333	46	0	50	0	50	0	46	0	47	1	0,5833333333
1	36897252	G	<INS:ME:SVA>	25	0	0	24	0	0	25	0	0	23	2	0	20	3	0	0,04066542124	50	0	48	0	50	0	48	2	43	3	0,04406169439
1	38241396	T	<INS:ME:SVA>	11	12	0	8	17	0	10	13	1	8	14	1	5	16	2	0,5173448059	34	12	33	17	33	15	30	16	26	20	0,5173059524
1	39295609	C	<INS:ME:SVA>	25	0	0	24	1	0	23	0	0	23	2	0	20	3	1	0,1390747148	50	0	49	1	46	0	48	2	43	5	0,01687197327
1	41403252	A	<INS:ME:SVA>	25	0	0	24	1	0	25	0	0	24	0	0	25	0	0	1	50	0	49	1	50	0	48	0	50	0	1
1	44246340	C	<INS:ME:SVA>	24	0	0	22	1	0	24	0	0	23	0	0	24	0	0	0,3898305085	48	0	45	1	48	0	46	0	48	0	0,3898305085
1	45761187	T	<INS:ME:SVA>	19	1	0	24	0	0	22	0	0	23	0	0	23	0	0	0,1785714286	39	1	48	0	44	0	46	0	46	0	0,1785714286
1	46788966	A	<INS:ME:SVA>	25	0	0	24	0	0	24	0	0	22	1	0	22	3	0	0,08562517877	50	0	48	0	48	0	45	1	47	3	0,0896930244
1	54650976	T	<INS:ME:SVA>	25	0	0	25	0	0	25	0	0	25	0	0	25	0	0	1	50	0	50	0	50	0	50	0	50	0	1
1	57100946	A	<INS:ME:SVA>	17	5	2	24	1	0	23	2	0	22	3	0	18	7	0	0,05979457697	39	9	49	1	48	2	47	3	43	7	0,01690820745
1	64850179	T	<INS:ME:SVA>	10	9	4	5	13	5	9	5	7	19	6	0	15	6	2	0,001801977949	29	17	23	23	23	19	44	6	36	10	0,0001269787069
1	70852117	C	<INS:ME:SVA>	24	0	0	25	0	0	25	0	0	25	0	0	24	1	0	1	48	0	50	0	50	0	50	0	49	1	1
1	77885794	T	<INS:ME:SVA>	24	0	0	24	1	0	25	0	0	25	0	0	24	0	0	1	48	0	49	1	50	0	50	0	48	0	1
1	87541489	G	<INS:ME:SVA>	25	0	0	24	0	0	23	0	0	23	0	0	23	1	0	0,7899159664	50	0	48	0	46	0	46	0	47	1	0,7899159664
1	112182043	T	<INS:ME:SVA>	23	0	0	20	1	1	21	0	0	22	1	0	19	2	1	0,460886562	46	0	41	3	42	0	45	1	40	4	0,05046613488
1	151601697	A	<INS:ME:SVA>	25	0	0	25	0	0	23	0	0	25	0	0	23	1	0	0,3852459016	50	0	50	0	46	0	50	0	47	1	0,3852459016
1	156556208	C	<INS:ME:SVA>	24	0	0	25	0	0	25	0	0	22	1	0	22	3	0	0,06715083812	48	0	50	0	50	0	45	1	47	3	0,07043867265
1	165861400	T	<INS:ME:SVA>	22	2	0	18	6	1	11	10	2	15	7	1	23	1	0	0,002713492818	46	2	42	8	32	14	37	9	47	1	0,000171684108
1	168926083	A	<INS:ME:SVA>	18	7	0	25	0	0	25	0	0	24	0	0	25	0	0	0,0000301414711	43	7	50	0	50	0	48	0	50	0	0,00004501770926
1	183451015	T	<INS:ME:SVA>	25	0	0	25	0	0	24	0	0	25	0	0	24	0	0	1	50	0	50	0	48	0	50	0	48	0	1
1	192811958	T	<INS:ME:SVA>	25	0	0	25	0	0	24	0	0	25	0	0	25	0	0	1	50	0	50	0	48	0	50	0	50	0	1
1	212974638	T	<INS:ME:SVA>	25	0	0	23	1	0	24	0	0	24	0	0	24	0	0	0,7933884298	50	0	47	1	48	0	48	0	48	0	0,7933884298
1	214910464	T	<INS:ME:SVA>	23	0	0	23	0	0	23	1	0	25	0	0	25	0	0	0,5833333333	46	0	46	0	47	1	50	0	50	0	0,5833333333
1	223578272	A	<INS:ME:SVA>	25	0	0	25	0	0	25	0	0	24	0	0	24	1	0	1	50	0	50	0	50	0	48	0	49	1	1
1	229068078	T	<INS:ME:SVA>	25	0	0	25	0	0	24	0	0	25	0	0	24	1	0	1	50	0	50	0	48	0	50	0	49	1	1
1	230840990	G	<INS:ME:SVA>	25	0	0	24	0	0	25	0	0	24	0	0	25	0	0	1	50	0	48	0	50	0	48	0	50	0	1
1	236538208	T	<INS:ME:SVA>	21	3	1	13	9	1	16	6	2	16	4	1	15	9	1	0,4377960922	45	5	35	11	38	10	36	6	39	11	0,3372219353
1	242143846	T	<INS:ME:SVA>	24	0	0	19	6	0	24	1	0	23	0	0	24	0	0	0,001138834922	48	0	44	6	49	1	46	0	48	0	0,001482576551
1	245104742	C	<INS:ME:SVA>	25	0	0	25	0	0	25	0	0	25	0	0	23	0	0	1	50	0	50	0	50	0	50	0	46	0	1
1	247390789	A	<INS:ME:SVA>	24	0	0	24	1	0	24	0	0	25	0	0	24	0	0	1	48	0	49	1	48	0	50	0	48	0	1
2	2223689	T	<INS:ME:SVA>	24	0	0	25	0	0	24	0	0	19	3	1	20	3	1	0,020157826	48	0	50	0	48	0	41	5	43	5	0,0005778751282
2	9720681	C	<INS:ME:SVA>	25	0	0	25	0	0	25	0	0	24	0	0	23	1	1	0,5082612116	50	0	50	0	50	0	48	0	47	3	0,03810318631
2	10326665	A	<INS:ME:SVA>	24	1	0	25	0	0	25	0	0	24	0	0	25	0	0	1	49	1	50	0	50	0	48	0	50	0	1
2	11475685	C	<INS:ME:SVA>	25	0	0	22	0	0	23	0	0	22	0	0	23	0	0	1	50	0	44	0	46	0	44	0	46	0	1
2	11915916	T	<INS:ME:SVA>	23	0	0	24	0	0	20	0	0	23	0	1	21	0	0	1	46	0	48	0	40	0	46	2	42	0	0,1974695708
2	24871758	T	<INS:ME:SVA>	24	0	0	22	0	0	21	0	0	22	0	0	21	2	0	0,1488095238	48	0	44	0	42	0	44	0	44	2	0,151665599
2	32682421	T	<INS:ME:SVA>	23	0	0	24	0	0	25	0	0	24	0	0	25	0	0	1	46	0	48	0	50	0	48	0	50	0	1
2	44682393	T	<INS:ME:SVA>	25	0	0	25	0	0	24	0	0	25	0	0	24	0	0	1	50	0	50	0	48	0	50	0	48	0	1
2	47810004	T	<INS:ME:SVA>	22	2	0	22	3	0	24	0	0	25	0	0	24	0	0	0,08015736405	46	2	47	3	48	0	50	0	48	0	0,08530607559
2	65585133	A	<INS:ME:SVA>	22	2	0	25	0	0	25	0	0	25	0	0	24	0	0	0,07357057177	46	2	50	0	50	0	50	0	48	0	0,07486311598
2	65746476	G	<INS:ME:SVA>	25	0	0	18	7	0	22	2	1	23	1	0	24	1	0	0,00703615945	50	0	43	7	46	4	47	1	49	1	0,008682839195
2	85337518	C	<INS:ME:SVA>	24	1	0	23	2	0	24	0	0	23	0	0	25	0	0	0,5083660751	49	1	48	2	48	0	46	0	50	0	0,5144356297
2	97165605	T	<INS:ME:SVA>	24	0	0	25	0	0	25	0	0	24	0	0	24	1	0	1	48	0	50	0	50	0	48	0	49	1	1
2	121921752	T	<INS:ME:SVA>	25	0	0	25	0	0	25	0	0	25	0	0	25	0	0	1	50	0	50	0	50	0	50	0	50	0	1
2	130968489	T	<INS:ME:SVA>	13	6	2	14	9	1	13	6	4	21	1	1	14	5	4	0,09170154409	32	10	37	11	32	14	43	3	33	13	0,03006951348
2	136501984	A	<INS:ME:SVA>	24	0	0	25	0	0	25	0	0	24	1	0	24	0	0	1	48	0	50	0	50	0	49	1	48	0	1
2	158613639	G	<INS:ME:SVA>	22	0	0	24	0	0	15	0	0	19	0	0	18	0	0	1	44	0	48	0	30	0	38	0	36	0	1
2	170542228	T	<INS:ME:SVA>	21	3	0	12	11	0	21	0	0	24	0	0	22	0	0	0,000000245731546	45	3	35	11	42	0	48	0	44	0	0,0000009359703304
2	173131023	A	<INS:ME:SVA>	25	0	0	25	0	0	23	1	0	25	0	0	24	0	0	0,3902439024	50	0	50	0	47	1	50	0	48	0	0,3902439024
2	174952231	T	<INS:ME:SVA>	23	1	0	18	6	0	25	0	0	23	1	0	22	2	0	0,01645624097	47	1	42	6	50	0	47	1	46	2	0,02038411747
2	178958117	G	<INS:ME:SVA>	25	0	0	25	0	0	24	0	0	20	4	1	25	0	0	0,002076588719	50	0	50	0	48	0	44	6	50	0	0,0002494320879
2	196401825	C	<INS:ME:SVA>	25	0	0	25	0	0	23	1	0	25	0	0	25	0	0	0,1935483871	50	0	50	0	47	1	50	0	50	0	0,1935483871
2	209033502	G	<INS:ME:SVA>	19	1	2	19	5	0	19	0	0	22	0	0	21	0	1	0,006012949314	39	5	43	5	38	0	44	0	42	2	0,02459562673
2	228051525	T	<INS:ME:SVA>	25	0	0	23	1	0	25	0	0	23	0	0	25	0	0	0,3852459016	50	0	47	1	50	0	46	0	50	0	0,3852459016
3	12696217	T	<INS:ME:SVA>	10	6	4	15	8	0	10	5	7	21	4	0	20	3	0	0,000591383758	26	14	38	8	25	19	46	4	43	3	0,000008023115354
3	39617279	T	<INS:ME:SVA>	25	0	0	25	0	0	24	0	0	25	0	0	21	2	0	0,03427719821	50	0	50	0	48	0	50	0	44	2	0,03491196114
3	42027243	C	<INS:ME:SVA>	24	0	0	24	1	0	25	0	0	25	0	0	24	0	0	1	48	0	49	1	50	0	50	0	48	0	1
3	46844195	G	<INS:ME:SVA>	24	0	0	23	1	1	25	0	0	17	0	0	18	0	0	0,8938158342	48	0	47	3	50	0	34	0	36	0	0,04088041451
3	48244808	T	<INS:ME:SVA>	24	0	0	25	0	0	25	0	0	20	4	0	20	4	0	0,006080041207	48	0	50	0	50	0	44	4	44	4	0,006726292121
3	82615586	G	<INS:ME:SVA>	22	0	0	22	3	0	23	0	0	20	3	0	21	3	0	0,1334077897	44	0	47	3	46	0	43	3	45	3	0,145616698
3	112097029	A	<INS:ME:SVA>	24	0	0	25	0	0	25	0	0	25	0	0	23	0	0	1	48	0	50	0	50	0	50	0	46	0	1
3	112466720	T	<INS:ME:SVA>	19	0	3	23	2	0	17	4	0	18	6	1	17	7	0	0,01426417511	38	6	48	2	38	4	42	8	41	7	0,2882755231
3	126090202	T	<INS:ME:SVA>	14	5	5	8	10	6	15	9	0	7	11	5	2	10	10	0,0004304224245	33	15	26	22	39	9	25	21	14	30	0,00002491017631
3	130595640	G	<INS:ME:SVA>	25	0	0	25	0	0	24	0	0	23	1	0	23	1	0	0,4275843382	50	0	50	0	48	0	47	1	47	1	0,4299399582
3	132296081	T	<INS:ME:SVA>	24	0	0	25	0	0	24	0	0	23	2	0	22	3	0	0,08690041589	48	0	50	0	48	0	48	2	47	3	0,09229145807
3	137845386	T	<INS:ME:SVA>	15	5	2	8	10	5	14	6	3	14	6	2	15	6	2	0,5372160559	35	9	26	20	34	12	34	10	36	10	0,1008853354
3	147607852	A	<INS:ME:SVA>	20	3	1	18	7	0	16	8	0	13	10	1	10	12	1	0,05733960388	43	5	43	7	40	8	36	12	32	14	0,09006861932
3	152611311	G	<INS:ME:SVA>	21	0	0	20	1	1	17	0	1	19	1	0	22	0	0	0,6077781485	42	0	41	3	34	2	39	1	44	0	0,1547827243
3	164440691	G	<INS:ME:SVA>	25	0	0	25	0	0	24	0	0	18	6	0	20	3	0	0,000637889069	50	0	50	0	48	0	42	6	43	3	0,0009126299789
3	172402782	C	<INS:ME:SVA>	24	0	0	24	0	0	25	0	0	21	4	0	23	0	0	0,006521992464	48	0	48	0	50	0	46	4	46	0	0,007267006616
3	176990180	C	<INS:ME:SVA>	14	10	0	12	9	4	11	7	5	22	2	0	16	7	1	0,004208755601	38	10	33	17	29	17	46	2	39	9	0,0003322437161
3	183433087	A	<INS:ME:SVA>	25	0	0	25	0	0	25	0	0	22	1	1	21	2	0	0,06312084514	50	0	50	0	50	0	45	3	44	2	0,03599546422
3	195029071	T	<INS:ME:SVA>	22	1	0	23	0	0	20	3	0	25	0	0	23	0	0	0,07241534428	45	1	46	0	43	3	50	0	46	0	0,07607869085
4	146749	T	<INS:ME:SVA>	19	6	0	17	5	1	17	3	3	23	0	0	22	1	0	0,01049674506	44	6	39	7	37	9	46	0	45	1	0,001502942465
4	3223875	T	<INS:ME:SVA>	25	0	0	25	0	0	25	0	0	22	1	0	25	0	0	0,1869918699	50	0	50	0	50	0	45	1	50	0	0,1869918699
4	4014435	T	<INS:ME:SVA>	25	0	0	23	2	0	25	0	0	24	0	0	25	0	0	0,1935483871	50	0	48	2	50	0	48	0	50	0	0,1968133734
4	9704846	C	<INS:ME:SVA>	21	3	0	18	4	1	14	8	3	21	2	0	23	2	0	0,04414350487	45	3	40	6	36	14	44	2	48	2	0,001139435955
4	25201329	T	<INS:ME:SVA>	25	0	0	25	0	0	24	0	0	24	0	0	22	1	0	0,1900826446	50	0	50	0	48	0	48	0	45	1	0,1900826446
4	48291600	T	<INS:ME:SVA>	24	0	0	25	0	0	23	0	0	24	0	0	24	1	0	1	48	0	50	0	46	0	48	0	49	1	1
4	57738462	C	<INS:ME:SVA>	25	0	0	25	0	0	25	0	0	23	2	0	24	0	0	0,1935483871	50	0	50	0	50	0	48	2	48	0	0,1968133734
4	69132572	C	<INS:ME:SVA>	24	0	0	25	0	0	24	0	0	21	1	1	21	4	0	0,01690553404	48	0	50	0	48	0	43	3	46	4	0,01198541268
4	88305908	T	<INS:ME:SVA>	24	0	0	25	0	0	24	0	0	24	1	0	16	5	1	0,000296448524	48	0	50	0	48	0	49	1	37	7	0,00003922044926
4	110760209	T	<INS:ME:SVA>	25	0	0	23	0	0	24	0	0	21	2	0	20	3	0	0,04334578748	50	0	46	0	48	0	44	2	43	3	0,04697976171
4	122659584	A	<INS:ME:SVA>	25	0	0	25	0	0	25	0	0	25	0	0	23	1	0	0,1935483871	50	0	50	0	50	0	50	0	47	1	0,1935483871
4	159114740	C	<INS:ME:SVA>	25	0	0	25	0	0	23	0	0	23	1	0	19	4	0	0,005501326848	50	0	50	0	46	0	47	1	42	4	0,006187303899
4	164757746	T	<INS:ME:SVA>	12	7	1	12	9	0	13	4	1	15	4	1	14	7	2	0,7759375656	31	9	33	9	30	6	34	6	35	11	0,8306640854
5	4537608	C	<INS:ME:SVA>	24	0	0	25	0	0	25	0	0	24	0	0	22	1	0	0,1900826446	48	0	50	0	50	0	48	0	45	1	0,1900826446
5	17461468	T	<INS:ME:SVA>	25	0	0	25	0	0	24	0	0	25	0	0	23	1	0	0,3902439024	50	0	50	0	48	0	50	0	47	1	0,3902439024
5	37530768	T	<INS:ME:SVA>	24	0	0	24	0	0	24	0	0	20	4	0	20	5	0	0,002195669783	48	0	48	0	48	0	44	4	45	5	0,002901924785
5	38203290	T	<INS:ME:SVA>	22	2	0	22	2	0	17	5	1	21	2	1	23	1	0	0,4393547476	46	2	46	2	39	7	44	4	47	1	0,1253823797
5	39511993	T	<INS:ME:SVA>	24	0	0	25	0	0	24	0	0	22	1	0	21	1	0	0,2668405041	48	0	50	0	48	0	45	1	43	1	0,2699603318
5	40869482	C	<INS:ME:SVA>	24	1	0	24	1	0	19	5	1	25	0	0	21	1	1	0,06013918707	49	1	49	1	43	7	50	0	43	3	0,008746290104
5	55448010	T	<INS:ME:SVA>	11	9	3	5	15	1	15	5	3	9	12	1	11	8	4	0,06389192438	31	15	25	17	35	11	30	14	30	16	0,5745884825
5	56431379	C	<INS:ME:SVA>	25	0	0	25	0	0	24	0	0	24	1	0	23	0	0	1	50	0	50	0	48	0	49	1	46	0	1
5	65197586	A	<INS:ME:SVA>	25	0	0	25	0	0	24	0	0	24	0	0	23	0	0	1	50	0	50	0	48	0	48	0	46	0	1
5	75796833	G	<INS:ME:SVA>	25	0	0	25	0	0	25	0	0	24	0	0	23	1	0	0,3902439024	50	0	50	0	50	0	48	0	47	1	0,3902439024
5	80442272	T	<INS:ME:SVA>	24	0	0	23	1	0	25	0	0	24	0	0	25	0	0	0,5901639344	48	0	47	1	50	0	48	0	50	0	0,5901639344
5	112268872	C	<INS:ME:SVA>	24	1	0	25	0	0	19	4	0	23	2	0	21	4	0	0,1188362083	49	1	50	0	42	4	48	2	46	4	0,1347570123
5	112450692	A	<INS:ME:SVA>	25	0	0	25	0	0	25	0	0	22	3	0	25	0	0	0,03619197482	50	0	50	0	50	0	47	3	50	0	0,03808783521
5	118688526	A	<INS:ME:SVA>	25	0	0	25	0	0	24	1	0	25	0	0	25	0	0	1	50	0	50	0	49	1	50	0	50	0	1
5	126065136	C	<INS:ME:SVA>	18	1	0	21	2	1	20	0	0	12	4	2	20	2	1	0,1654326473	37	1	44	4	40	0	28	8	42	4	0,005586806832
5	137907943	C	<INS:ME:SVA>	25	0	0	25	0	0	25	0	0	25	0	0	24	1	0	1	50	0	50	0	50	0	50	0	49	1	1
5	138372801	T	<INS:ME:SVA>	25	0	0	22	0	0	23	0	0	24	0	0	23	1	0	0,7881355932	50	0	44	0	46	0	48	0	47	1	0,7881355932
5	154338056	T	<INS:ME:SVA>	25	0	0	25	0	0	23	0	0	25	0	0	24	0	0	1	50	0	50	0	46	0	50	0	48	0	1
5	180509755	C	<INS:ME:SVA>	14	7	3	24	0	0	13	7	1	22	1	2	17	7	0	0,0005027855178	35	13	48	0	33	9	45	5	41	7	0,0004163177445
6	2920171	T	<INS:ME:SVA>	24	1	0	12	12	0	21	3	0	20	5	0	21	2	0	0,0006681996785	49	1	36	12	45	3	45	5	44	2	0,002091391371
6	11867187	G	<INS:ME:SVA>	25	0	0	24	0	0	25	0	0	24	1	0	24	0	0	1	50	0	48	0	50	0	49	1	48	0	1
6	29699560	T	<INS:ME:SVA>	21	2	0	24	1	0	20	5	0	25	0	0	24	0	0	0,01728834141	44	2	49	1	45	5	50	0	48	0	0,02038080592
6	30978379	T	<INS:ME:SVA>	25	0	0	25	0	0	25	0	0	25	0	0	23	2	0	0,1935483871	50	0	50	0	50	0	50	0	48	2	0,1967871486
6	30992893	G	<INS:ME:SVA>	24	0	0	24	1	0	25	0	0	24	0	0	24	1	0	1	48	0	49	1	50	0	48	0	49	1	1
6	31297398	G	<INS:ME:SVA>	7	7	6	9	3	10	14	5	1	8	6	3	13	3	3	0,04948450555	21	19	21	23	33	7	22	12	29	9	0,002914273738
6	32514612	G	<INS:ME:SVA>	22	1	0	22	0	0	21	0	0	23	0	0	21	0	0	1	45	1	44	0	42	0	46	0	42	0	1
6	32626958	T	<INS:ME:SVA>	24	0	0	22	0	0	24	0	0	24	0	0	23	0	0	1	48	0	44	0	48	0	48	0	46	0	1
6	32647833	A	<INS:ME:SVA>	23	0	0	22	0	0	14	0	1	23	0	0	19	0	0	0,1470588235	46	0	44	0	28	2	46	0	38	0	0,02100840336
6	33030310	T	<INS:ME:SVA>	14	6	4	16	6	1	8	9	8	5	11	8	14	8	2	0,01067454986	34	14	38	8	25	25	21	27	36	12	0,0001111583587
6	33503133	G	<INS:ME:SVA>	25	0	0	25	0	0	25	0	0	24	1	0	25	0	0	1	50	0	50	0	50	0	49	1	50	0	1
6	33795295	T	<INS:ME:SVA>	24	1	0	25	0	0	24	1	0	24	0	0	22	2	0	0,4414465619	49	1	50	0	49	1	48	0	46	2	0,4478419265
6	34667482	A	<INS:ME:SVA>	25	0	0	23	1	0	21	3	1	21	2	0	23	1	1	0,4687778129	50	0	47	1	45	5	44	2	47	3	0,1238828561
6	36913755	A	<INS:ME:SVA>	22	0	0	24	1	0	22	0	0	22	1	0	24	0	0	0,9100449775	44	0	49	1	44	0	45	1	48	0	0,9104343932
6	37475354	G	<INS:ME:SVA>	23	0	1	25	0	0	24	0	0	23	0	0	22	0	0	0,7881355932	46	2	50	0	48	0	46	0	44	0	0,1527948071
6	88117381	T	<INS:ME:SVA>	24	0	0	25	0	0	24	0	0	25	0	0	24	0	0	1	48	0	50	0	48	0	50	0	48	0	1
6	111278198	C	<INS:ME:SVA>	22	3	0	23	1	0	17	2	4	16	2	3	24	1	0	0,05601058718	47	3	47	1	36	10	34	8	49	1	0,0005720861008
6	122157421	T	<INS:ME:SVA>	21	2	0	21	3	0	17	6	0	8	7	7	12	9	2	0,00006063052358	44	2	45	3	40	6	23	21	33	13	0,0000001635709581
6	133028022	A	<INS:ME:SVA>	20	3	0	24	0	0	20	4	0	20	4	0	19	4	0	0,2161146013	43	3	48	0	44	4	44	4	42	4	0,2424149532
6	136248534	C	<INS:ME:SVA>	25	0	0	23	0	0	25	0	0	24	0	0	24	0	0	1	50	0	46	0	50	0	48	0	48	0	1
6	138949309	C	<INS:ME:SVA>	21	2	0	25	0	0	24	0	0	22	2	0	22	2	0	0,3198747071	44	2	50	0	48	0	46	2	46	2	0,3322420647
6	155856399	T	<INS:ME:SVA>	24	0	0	24	0	0	23	0	0	25	0	0	23	0	0	1	48	0	48	0	46	0	50	0	46	0	1
6	158638839	T	<INS:ME:SVA>	18	6	0	24	1	0	15	9	1	15	6	1	13	11	1	0,01282590895	42	6	49	1	39	11	36	8	37	13	0,004228893389
6	158870571	A	<INS:ME:SVA>	25	0	0	24	0	0	22	3	0	25	0	0	24	0	0	0,03617726463	50	0	48	0	47	3	50	0	48	0	0,0381039421
6	160216497	G	<INS:ME:SVA>	24	0	0	25	0	0	25	0	0	24	1	0	24	0	0	1	48	0	50	0	50	0	49	1	48	0	1
6	161598591	A	<INS:ME:SVA>	24	1	0	25	0	0	25	0	0	25	0	0	25	0	0	1	49	1	50	0	50	0	50	0	50	0	1
6	169747205	C	<INS:ME:SVA>	22	1	0	24	0	0	25	0	0	23	0	0	23	0	0	0,5847457627	45	1	48	0	50	0	46	0	46	0	0,5847457627
7	5695386	A	<INS:ME:SVA>	23	0	0	25	0	0	25	0	0	23	2	0	22	2	0	0,1874378799	46	0	50	0	50	0	48	2	46	2	0,1941084975
7	5853394	G	<INS:ME:SVA>	25	0	0	25	0	0	25	0	0	25	0	0	23	0	0	1	50	0	50	0	50	0	50	0	46	0	1
7	5896054	A	<INS:ME:SVA>	25	0	0	23	1	1	25	0	0	25	0	0	25	0	0	0,1935483871	50	0	47	3	50	0	50	0	50	0	0,03808783521
7	6664757	C	<INS:ME:SVA>	23	1	0	25	0	0	24	0	0	24	0	0	25	0	0	0,5901639344	47	1	50	0	48	0	48	0	50	0	0,5901639344
7	21389884	T	<INS:ME:SVA>	25	0	0	25	0	0	25	0	0	21	1	0	22	3	0	0,04717028391	50	0	50	0	50	0	43	1	47	3	0,04966079592
7	24448702	T	<INS:ME:SVA>	24	1	0	23	2	0	22	3	0	25	0	0	24	1	0	0,5980131322	49	1	48	2	47	3	50	0	49	1	0,6111402952
7	29831209	T	<INS:ME:SVA>	19	3	1	22	2	1	22	2	0	19	4	0	20	3	0	0,8923507382	41	5	46	4	46	2	42	4	43	3	0,7934122625
7	37146242	G	<INS:ME:SVA>	24	0	0	25	0	0	24	0	0	22	2	0	24	1	0	0,310987671	48	0	50	0	48	0	46	2	49	1	0,3154378693
7	54800188	T	<INS:ME:SVA>	23	2	0	21	2	0	22	0	0	22	2	0	22	0	0	0,4084542407	48	2	44	2	44	0	46	2	44	0	0,4215130721
7	80543734	T	<INS:ME:SVA>	24	0	0	23	0	0	22	0	0	22	0	0	25	0	0	1	48	0	46	0	44	0	44	0	50	0	1
7	100506760	C	<INS:ME:SVA>	25	0	0	25	0	0	24	0	0	24	1	0	25	0	0	1	50	0	50	0	48	0	49	1	50	0	1
7	100991130	T	<INS:ME:SVA>	24	0	0	25	0	0	25	0	0	25	0	0	25	0	0	1	48	0	50	0	50	0	50	0	50	0	1
7	104487018	T	<INS:ME:SVA>	25	0	0	25	0	0	24	0	0	24	1	0	25	0	0	1	50	0	50	0	48	0	49	1	50	0	1
7	104737063	T	<INS:ME:SVA>	24	0	0	25	0	0	25	0	0	22	0	0	24	0	0	1	48	0	50	0	50	0	44	0	48	0	1
7	111279884	T	<INS:ME:SVA>	24	1	0	22	1	0	24	0	0	23	1	0	24	0	0	0,7969520011	49	1	45	1	48	0	47	1	48	0	0,7995007208
7	128215386	T	<INS:ME:SVA>	22	1	0	23	2	0	23	1	0	25	0	0	23	1	0	0,789931812	45	1	48	2	47	1	50	0	47	1	0,7951934488
7	139152396	A	<INS:ME:SVA>	24	0	0	25	0	0	25	0	0	22	1	1	22	0	1	0,2803146052	48	0	50	0	50	0	45	3	44	2	0,04144694841
7	151323873	T	<INS:ME:SVA>	25	0	0	25	0	0	24	0	0	22	2	0	24	0	0	0,1121799214	50	0	50	0	48	0	46	2	48	0	0,1141469338
7	152400655	T	<INS:ME:SVA>	21	3	0	24	0	0	24	0	0	22	0	0	24	0	0	0,03610124534	45	3	48	0	48	0	44	0	48	0	0,0381092402
7	153000228	T	<INS:ME:SVA>	25	0	0	24	0	0	23	1	0	22	1	0	24	0	0	0,4253501401	50	0	48	0	47	1	45	1	48	0	0,4277545328
7	154190616	T	<INS:ME:SVA>	25	0	0	23	0	0	25	0	0	23	0	0	24	0	0	1	50	0	46	0	50	0	46	0	48	0	1
7	158773549	T	<INS:ME:SVA>	24	0	0	25	0	0	23	0	0	22	0	0	23	1	0	0,7881355932	48	0	50	0	46	0	44	0	47	1	0,7881355932
8	2246811	T	<INS:ME:SVA>	25	0	0	25	0	0	25	0	0	23	2	0	23	2	0	0,2180547136	50	0	50	0	50	0	48	2	48	2	0,2250574716
8	10418282	T	<INS:ME:SVA>	25	0	0	25	0	0	25	0	0	25	0	0	23	1	0	0,1935483871	50	0	50	0	50	0	50	0	47	1	0,1935483871
8	21879122	A	<INS:ME:SVA>	23	2	0	21	4	0	13	10	1	19	2	4	17	7	0	0,00337219617	48	2	46	4	36	12	40	10	41	7	0,01530470666
8	53861481	T	<INS:ME:SVA>	18	3	1	23	2	0	23	2	0	22	2	0	19	5	0	0,5808937225	39	5	48	2	48	2	46	2	43	5	0,4056844583
8	61480278	T	<INS:ME:SVA>	21	1	1	25	0	0	23	0	0	15	5	3	15	8	0	0,0000224094826	43	3	50	0	46	0	35	11	38	8	0,000007159051848
8	90124025	T	<INS:ME:SVA>	25	0	0	25	0	0	25	0	0	25	0	0	22	0	0	1	50	0	50	0	50	0	50	0	44	0	1
8	109135936	G	<INS:ME:SVA>	16	6	2	13	9	1	22	3	0	19	5	1	20	4	1	0,3139326748	38	10	35	11	47	3	43	7	44	6	0,09894907863
8	128625289	T	<INS:ME:SVA>	25	0	0	23	2	0	24	1	0	25	0	0	25	0	0	0,5082612116	50	0	48	2	49	1	50	0	50	0	0,5141857754
9	32528075	T	<INS:ME:SVA>	25	0	0	25	0	0	24	0	0	22	1	1	22	3	0	0,07148426691	50	0	50	0	48	0	45	3	47	3	0,03264562414
9	33130559	T	<INS:ME:SVA>	17	7	0	14	10	1	8	12	3	12	12	1	12	12	0	0,2119749355	41	7	38	12	28	18	36	14	36	12	0,1091311184
9	34703699	T	<INS:ME:SVA>	20	3	0	11	13	0	23	1	0	25	0	0	21	2	0	0,000001267580319	43	3	35	13	47	1	50	0	44	2	0,000007034606435
9	35426605	T	<INS:ME:SVA>	25	0	0	25	0	0	25	0	0	23	1	0	25	0	0	0,1935483871	50	0	50	0	50	0	47	1	50	0	0,1935483871
9	35554755	C	<INS:ME:SVA>	25	0	0	23	2	0	25	0	0	25	0	0	24	0	0	0,1935483871	50	0	48	2	50	0	50	0	48	0	0,1968133734
9	75262712	C	<INS:ME:SVA>	25	0	0	24	1	0	24	1	0	25	0	0	23	2	0	0,7984677097	50	0	49	1	49	1	50	0	48	2	0,8033140791
9	79612907	C	<INS:ME:SVA>	19	3	0	22	2	1	23	0	0	17	6	1	19	3	0	0,112621765	41	3	46	4	46	0	40	8	41	3	0,04006587541
9	86229523	A	<INS:ME:SVA>	17	7	1	15	8	1	23	0	0	19	3	1	16	5	1	0,03114195067	41	9	38	10	46	0	41	5	37	7	0,006541673642
9	86685520	T	<INS:ME:SVA>	25	0	0	21	4	0	20	4	0	24	0	0	25	0	0	0,006896119967	50	0	46	4	44	4	48	0	50	0	0,008486817753
9	103786392	A	<INS:ME:SVA>	25	0	0	25	0	0	24	0	0	22	1	0	25	0	0	0,1885245902	50	0	50	0	48	0	45	1	50	0	0,1885245902
9	107606602	G	<INS:ME:SVA>	24	0	0	24	1	0	22	1	0	25	0	0	25	0	0	0,5020999865	48	0	49	1	45	1	50	0	50	0	0,5041489577
9	107746901	T	<INS:ME:SVA>	22	2	1	21	4	0	23	0	0	21	3	1	20	4	0	0,3334334997	46	4	46	4	46	0	45	5	44	4	0,2150202646
9	111873771	G	<INS:ME:SVA>	25	0	0	23	0	0	22	0	0	24	0	0	23	0	0	1	50	0	46	0	44	0	48	0	46	0	1
9	114340609	T	<INS:ME:SVA>	25	0	0	24	0	0	23	0	0	25	0	0	24	0	0	1	50	0	48	0	46	0	50	0	48	0	1
9	128159011	T	<INS:ME:SVA>	22	1	0	25	0	0	24	0	0	22	2	0	24	0	0	0,1913117789	45	1	50	0	48	0	46	2	48	0	0,1947549313
9	134289811	T	<INS:ME:SVA>	8	10	4	6	10	6	5	9	7	13	9	2	15	9	1	0,07573743774	26	18	22	22	19	23	35	13	39	11	0,003249562092
9	134863129	G	<INS:ME:SVA>	25	0	0	25	0	0	25	0	0	23	0	0	24	1	0	1	50	0	50	0	50	0	46	0	49	1	1
10	17522887	A	<INS:ME:SVA>	23	1	1	24	1	0	25	0	0	24	0	0	24	0	0	0,9483677603	47	3	49	1	50	0	48	0	48	0	0,130654556
10	17712792	T	<INS:ME:SVA>	24	1	0	20	4	0	25	0	0	23	1	0	17	7	0	0,004819834066	49	1	44	4	50	0	47	1	41	7	0,006930171736
10	21948096	T	<INS:ME:SVA>	24	0	0	23	2	0	23	0	0	22	0	0	25	0	0	0,1937046005	48	0	48	2	46	0	44	0	50	0	0,1971066908
10	32194794	A	<INS:ME:SVA>	25	0	0	25	0	0	25	0	0	21	4	0	21	2	0	0,01139665846	50	0	50	0	50	0	46	4	44	2	0,01299371893
10	43832953	G	<INS:ME:SVA>	22	0	0	21	1	0	20	2	0	17	0	0	21	1	0	0,7995242907	44	0	43	1	42	2	34	0	43	1	0,8052656725
10	49718492	T	<INS:ME:SVA>	25	0	0	25	0	0	25	0	0	25	0	0	25	0	0	1	50	0	50	0	50	0	50	0	50	0	1
10	50932284	A	<INS:ME:SVA>	23	1	0	24	1	0	25	0	0	25	0	0	24	0	0	0,75009996	47	1	49	1	50	0	50	0	48	0	0,7511199602
10	69980006	C	<INS:ME:SVA>	24	0	0	24	0	0	24	0	0	17	2	0	16	3	2	0,00317287409	48	0	48	0	48	0	36	2	35	7	0,00009263483124
10	70973334	T	<INS:ME:SVA>	25	0	0	15	8	2	23	1	0	25	0	0	25	0	0	0,000000914772571	50	0	38	12	47	1	50	0	50	0	0,00000002481991705
10	86228506	G	<INS:ME:SVA>	25	0	0	24	1	0	25	0	0	24	0	0	25	0	0	1	50	0	49	1	50	0	48	0	50	0	1
10	90592968	G	<INS:ME:SVA>	25	0	0	25	0	0	25	0	0	24	1	0	25	0	0	1	50	0	50	0	50	0	49	1	50	0	1
10	99407547	T	<INS:ME:SVA>	24	0	0	25	0	0	25	0	0	25	0	0	25	0	0	1	48	0	50	0	50	0	50	0	50	0	1
10	102044656	G	<INS:ME:SVA>	25	0	0	23	2	0	24	0	0	24	0	0	25	0	0	0,193522591	50	0	48	2	48	0	48	0	50	0	0,1968143355
10	102082881	A	<INS:ME:SVA>	25	0	0	25	0	0	25	0	0	25	0	0	24	1	0	1	50	0	50	0	50	0	50	0	49	1	1
10	104545242	C	<INS:ME:SVA>	25	0	0	24	0	0	25	0	0	23	2	0	24	1	0	0,5082612116	50	0	48	0	50	0	48	2	49	1	0,5142337475
10	113603237	T	<INS:ME:SVA>	24	0	0	23	0	0	19	0	0	19	2	1	13	5	1	0,0009166420375	48	0	46	0	38	0	40	4	31	7	0,00006351183807
10	127420364	A	<INS:ME:SVA>	25	0	0	25	0	0	25	0	0	22	3	0	24	0	0	0,03619197482	50	0	50	0	50	0	47	3	48	0	0,03810318631
10	135210922	T	<INS:ME:SVA>	24	0	0	25	0	0	24	1	0	22	3	0	25	0	0	0,1251886342	48	0	50	0	49	1	47	3	50	0	0,1306526274
10	135355281	A	<INS:ME:SVA>	21	2	0	24	1	0	24	1	0	23	1	0	25	0	0	0,6137228231	44	2	49	1	49	1	47	1	50	0	0,6225305316
11	5126963	T	<INS:ME:SVA>	24	1	0	23	2	0	21	1	0	23	1	0	22	1	0	1	49	1	48	2	43	1	47	1	45	1	1
11	7007946	A	<INS:ME:SVA>	25	0	0	25	0	0	25	0	0	25	0	0	24	1	0	1	50	0	50	0	50	0	50	0	49	1	1
11	8096568	A	<INS:ME:SVA>	25	0	0	24	0	0	25	0	0	25	0	0	22	1	0	0,1885245902	50	0	48	0	50	0	50	0	45	1	0,1885245902
11	8675466	A	<INS:ME:SVA>	24	0	0	25	0	0	25	0	0	21	3	0	21	4	0	0,01211852327	48	0	50	0	50	0	45	3	46	4	0,01153951063
11	8839663	G	<INS:ME:SVA>	14	7	2	6	18	1	14	3	6	20	3	1	15	3	3	0,00001875290956	35	11	30	20	31	15	43	5	33	9	0,0102329043
11	18305073	A	<INS:ME:SVA>	25	0	0	24	1	0	24	0	0	25	0	0	25	0	0	1	50	0	49	1	48	0	50	0	50	0	1
11	60449882	A	<INS:ME:SVA>	24	0	0	24	0	0	22	2	0	23	0	0	25	0	0	0,1514005602	48	0	48	0	46	2	46	0	50	0	0,1540794979
11	61423332	T	<INS:ME:SVA>	24	1	0	25	0	0	24	0	0	24	0	0	25	0	0	1	49	1	50	0	48	0	48	0	50	0	1
11	72229046	A	<INS:ME:SVA>	25	0	0	24	0	0	22	0	0	22	1	1	19	1	0	0,4153135821	50	0	48	0	44	0	45	3	39	1	0,05785085258
11	72445956	T	<INS:ME:SVA>	24	0	0	25	0	0	24	0	0	25	0	0	24	1	0	1	48	0	50	0	48	0	50	0	49	1	1
11	73527418	A	<INS:ME:SVA>	24	1	0	23	1	0	25	0	0	25	0	0	23	0	0	0,7459693808	49	1	47	1	50	0	50	0	46	0	0,7470147743
11	82231585	T	<INS:ME:SVA>	25	0	0	25	0	0	25	0	0	25	0	0	25	0	0	1	50	0	50	0	50	0	50	0	50	0	1
11	100539235	G	<INS:ME:SVA>	25	0	0	24	0	0	25	0	0	22	1	0	23	0	0	0,3833333333	50	0	48	0	50	0	45	1	46	0	0,3833333333
11	121165842	A	<INS:ME:SVA>	25	0	0	25	0	0	25	0	0	25	0	0	23	1	0	0,1935483871	50	0	50	0	50	0	50	0	47	1	0,1935483871
11	122356979	A	<INS:ME:SVA>	25	0	0	25	0	0	25	0	0	23	1	0	24	1	0	0,5082612116	50	0	50	0	50	0	47	1	49	1	0,5102520569
11	130362174	A	<INS:ME:SVA>	24	0	0	25	0	0	23	0	0	20	2	0	22	2	0	0,1494069132	48	0	50	0	46	0	42	2	46	2	0,1556268806
12	534477	C	<INS:ME:SVA>	24	0	0	24	0	0	25	0	0	19	4	1	16	8	1	0,00003363183874	48	0	48	0	50	0	42	6	40	10	0,000002671848347
12	552494	A	<INS:ME:SVA>	24	1	0	25	0	0	23	0	0	25	0	0	25	0	0	1	49	1	50	0	46	0	50	0	50	0	1
12	7328840	C	<INS:ME:SVA>	24	0	0	25	0	0	25	0	0	25	0	0	24	0	0	1	48	0	50	0	50	0	50	0	48	0	1
12	10346064	A	<INS:ME:SVA>	25	0	0	16	7	0	24	0	0	24	0	0	25	0	0	0,000003882733281	50	0	39	7	48	0	48	0	50	0	0,000006057672063
12	19602740	T	<INS:ME:SVA>	24	0	0	24	0	0	23	1	0	25	0	0	24	0	0	0,7933884298	48	0	48	0	47	1	50	0	48	0	0,7933884298
12	25989407	T	<INS:ME:SVA>	23	0	0	24	0	0	24	0	0	24	0	0	22	0	0	1	46	0	48	0	48	0	48	0	44	0	1
12	31391752	T	<INS:ME:SVA>	25	0	0	25	0	0	24	0	0	25	0	0	24	0	0	1	50	0	50	0	48	0	50	0	48	0	1
12	31529180	A	<INS:ME:SVA>	24	1	0	25	0	0	25	0	0	25	0	0	25	0	0	1	49	1	50	0	50	0	50	0	50	0	1
12	50997975	T	<INS:ME:SVA>	21	3	0	25	0	0	14	7	1	21	2	1	23	2	0	0,01262073481	45	3	50	0	35	9	44	4	48	2	0,003308870924
12	88770550	T	<INS:ME:SVA>	20	4	1	25	0	0	25	0	0	21	3	1	16	6	2	0,005685197838	44	6	50	0	50	0	45	5	38	10	0,00009363802626
12	90530934	C	<INS:ME:SVA>	23	0	0	25	0	0	24	0	0	24	0	0	22	1	0	0,3865546218	46	0	50	0	48	0	48	0	45	1	0,3865546218
12	93286279	G	<INS:ME:SVA>	25	0	0	24	0	0	24	0	0	23	0	0	24	1	0	1	50	0	48	0	48	0	46	0	49	1	1
12	98291977	C	<INS:ME:SVA>	25	0	0	25	0	0	24	0	0	24	1	0	24	1	0	1	50	0	50	0	48	0	49	1	49	1	1
12	102379562	C	<INS:ME:SVA>	24	0	0	25	0	0	24	0	0	22	0	0	24	1	0	1	48	0	50	0	48	0	44	0	49	1	1
12	104811435	C	<INS:ME:SVA>	22	3	0	21	3	0	17	6	0	25	0	0	18	4	0	0,06919574487	47	3	45	3	40	6	50	0	40	4	0,08411068371
12	115069392	T	<INS:ME:SVA>	24	0	0	24	0	0	25	0	0	21	0	0	25	0	0	1	48	0	48	0	50	0	42	0	50	0	1
12	120977044	C	<INS:ME:SVA>	25	0	0	25	0	0	23	0	0	25	0	0	25	0	0	1	50	0	50	0	46	0	50	0	50	0	1
12	124066475	G	<INS:ME:SVA>	23	0	0	17	8	0	24	1	0	19	4	0	19	5	1	0,006311692121	46	0	42	8	49	1	42	4	43	7	0,004963143119
12	125842878	T	<INS:ME:SVA>	25	0	0	25	0	0	25	0	0	24	1	0	22	2	0	0,1251886342	50	0	50	0	50	0	49	1	46	2	0,1279301261
13	20697633	G	<INS:ME:SVA>	24	1	0	22	2	1	25	0	0	23	2	0	22	3	0	0,5282047561	49	1	46	4	50	0	48	2	47	3	0,310212215
13	26816264	T	<INS:ME:SVA>	21	2	0	22	1	0	22	2	0	23	2	0	22	3	0	0,9863012965	44	2	45	1	46	2	48	2	47	3	0,9874501379
13	27765709	C	<INS:ME:SVA>	25	0	0	24	0	0	23	0	0	22	2	0	19	3	2	0,01175862378	50	0	48	0	46	0	46	2	41	7	0,0002161958668
13	30272262	A	<INS:ME:SVA>	25	0	0	25	0	0	24	0	0	22	1	0	24	0	0	0,1900826446	50	0	50	0	48	0	45	1	48	0	0,1900826446
13	30965893	A	<INS:ME:SVA>	25	0	0	25	0	0	23	0	0	24	1	0	24	1	0	1	50	0	50	0	46	0	49	1	49	1	1
13	32328983	T	<INS:ME:SVA>	23	1	0	21	3	0	24	0	0	24	1	0	21	3	0	0,3171558542	47	1	45	3	48	0	49	1	45	3	0,3343286217
13	36325342	T	<INS:ME:SVA>	18	7	0	18	7	0	17	3	3	12	11	2	11	9	2	0,08133866543	43	7	43	7	37	9	35	15	31	13	0,1258239012
13	42223735	T	<INS:ME:SVA>	23	2	0	25	0	0	24	0	0	19	3	1	22	2	1	0,1835646182	48	2	50	0	48	0	41	5	46	4	0,01726281274
13	42402995	T	<INS:ME:SVA>	24	0	0	24	0	0	24	0	0	23	0	0	23	0	0	1	48	0	48	0	48	0	46	0	46	0	1
13	47158159	T	<INS:ME:SVA>	21	0	1	23	2	0	21	3	0	24	1	0	23	1	0	0,5093736888	42	2	48	2	45	3	49	1	47	1	0,7843062574
13	49999296	T	<INS:ME:SVA>	25	0	0	24	0	0	22	0	0	19	2	2	18	3	0	0,008526748283	50	0	48	0	44	0	40	6	39	3	0,0006968169267
13	50173371	T	<INS:ME:SVA>	24	1	0	22	1	1	22	1	2	21	0	0	23	0	1	0,8867607422	49	1	45	3	45	5	42	0	46	2	0,1848392333
13	52697990	T	<INS:ME:SVA>	25	0	0	23	1	0	25	0	0	24	0	0	25	0	0	0,3902439024	50	0	47	1	50	0	48	0	50	0	0,3902439024
13	53034838	C	<INS:ME:SVA>	21	1	0	25	0	0	23	1	0	25	0	0	24	0	0	0,3415966387	43	1	50	0	47	1	50	0	48	0	0,3443514644
13	54539943	T	<INS:ME:SVA>	18	5	1	19	6	0	23	2	0	19	6	0	18	4	0	0,5462217522	41	7	44	6	48	2	44	6	40	4	0,4423297571
13	64451657	G	<INS:ME:SVA>	24	0	0	25	0	0	23	0	0	21	2	0	22	2	0	0,1682114198	48	0	50	0	46	0	44	2	46	2	0,1747163189
13	103755676	A	<INS:ME:SVA>	10	14	1	9	14	2	13	8	1	10	9	4	15	7	3	0,3416768518	34	16	32	18	34	10	29	17	37	13	0,4973202601
14	35844728	T	<INS:ME:SVA>	22	2	0	22	3	0	23	0	0	24	0	0	23	0	0	0,08673411369	46	2	47	3	46	0	48	0	46	0	0,09230616369
14	50621782	A	<INS:ME:SVA>	25	0	0	25	0	0	23	0	0	21	2	0	24	0	0	0,07086834734	50	0	50	0	46	0	44	2	48	0	0,07217573222
14	50733531	T	<INS:ME:SVA>	25	0	0	25	0	0	25	0	0	24	0	0	22	0	0	1	50	0	50	0	50	0	48	0	44	0	1
14	78045153	G	<INS:ME:SVA>	24	1	0	22	2	0	22	2	0	22	2	0	22	2	0	0,9464003202	49	1	46	2	46	2	46	2	46	2	0,9499775369
14	78133940	A	<INS:ME:SVA>	25	0	0	25	0	0	23	1	0	25	0	0	25	0	0	0,1935483871	50	0	50	0	47	1	50	0	50	0	0,1935483871
14	92619420	A	<INS:ME:SVA>	20	5	0	18	7	0	13	7	3	16	5	1	17	6	0	0,4311769501	45	5	43	7	33	13	37	7	40	6	0,181725384
15	28086906	T	<INS:ME:SVA>	24	0	0	25	0	0	24	1	0	24	0	0	25	0	0	1	48	0	50	0	49	1	48	0	50	0	1
15	31166289	T	<INS:ME:SVA>	25	0	0	25	0	0	25	0	0	25	0	0	24	1	0	1	50	0	50	0	50	0	50	0	49	1	1
15	51227576	T	<INS:ME:SVA>	25	0	0	25	0	0	25	0	0	21	1	0	22	2	0	0,1368324189	50	0	50	0	50	0	43	1	46	2	0,1398614588
15	70425746	T	<INS:ME:SVA>	24	0	0	25	0	0	24	1	0	25	0	0	24	0	0	1	48	0	50	0	49	1	50	0	48	0	1
15	70839579	T	<INS:ME:SVA>	18	3	3	19	3	2	18	6	1	21	3	0	21	4	0	0,5423896551	39	9	41	7	42	8	45	3	46	4	0,2825787426
15	75152732	T	<INS:ME:SVA>	25	0	0	24	0	0	25	0	0	25	0	0	25	0	0	1	50	0	48	0	50	0	50	0	50	0	1
15	75774792	G	<INS:ME:SVA>	18	1	0	24	0	0	21	2	0	22	0	0	23	0	0	0,1704573631	37	1	48	0	44	2	44	0	46	0	0,1741558918
15	90900269	T	<INS:ME:SVA>	25	0	0	24	0	0	21	0	0	23	1	0	24	1	0	0,9109813417	50	0	48	0	42	0	47	1	49	1	0,9113569478
15	100173970	A	<INS:ME:SVA>	25	0	0	25	0	0	25	0	0	24	0	0	23	0	0	1	50	0	50	0	50	0	48	0	46	0	1
16	16730895	A	<INS:ME:SVA>	23	0	0	25	0	0	23	0	0	24	1	0	25	0	0	1	46	0	50	0	46	0	49	1	50	0	1
16	19155000	C	<INS:ME:SVA>	25	0	0	25	0	0	25	0	0	24	0	0	22	2	0	0,07357057177	50	0	50	0	50	0	48	0	46	2	0,07486311598
16	20843131	T	<INS:ME:SVA>	24	0	0	23	1	0	24	0	0	25	0	0	24	0	0	0,7933884298	48	0	47	1	48	0	50	0	48	0	0,7933884298
16	28505096	G	<INS:ME:SVA>	23	1	0	25	0	0	25	0	0	25	0	0	25	0	0	0,1935483871	47	1	50	0	50	0	50	0	50	0	0,1935483871
16	28926421	A	<INS:ME:SVA>	24	0	0	24	1	0	23	1	0	24	0	0	24	0	0	1	48	0	49	1	47	1	48	0	48	0	1
16	47016408	T	<INS:ME:SVA>	25	0	0	25	0	0	24	1	0	24	0	0	25	0	0	1	50	0	50	0	49	1	48	0	50	0	1
16	74845022	T	<INS:ME:SVA>	15	7	2	13	10	2	16	8	1	17	5	2	10	11	1	0,6736986182	37	11	36	14	40	10	39	9	31	13	0,6724427928
16	81178616	C	<INS:ME:SVA>	25	0	0	25	0	0	25	0	0	22	3	0	22	3	0	0,03331122896	50	0	50	0	50	0	47	3	47	3	0,03659877887
16	86699037	T	<INS:ME:SVA>	24	0	0	24	1	0	25	0	0	24	0	0	24	0	0	1	48	0	49	1	50	0	48	0	48	0	1
16	87115000	C	<INS:ME:SVA>	25	0	0	25	0	0	25	0	0	22	2	0	21	3	0	0,03325148168	50	0	50	0	50	0	46	2	45	3	0,03625428718
17	735159	G	<INS:ME:SVA>	24	0	0	23	2	0	24	0	0	20	3	1	21	0	0	0,06166011525	48	0	48	2	48	0	43	5	42	0	0,007721802343
17	1180080	C	<INS:ME:SVA>	22	0	0	22	1	0	16	0	0	18	0	0	17	1	0	0,8913230241	44	0	45	1	32	0	36	0	35	1	0,8918861172
17	3922283	T	<INS:ME:SVA>	25	0	0	25	0	0	23	0	0	10	8	4	19	5	1	0,00000006630796	50	0	50	0	46	0	28	16	43	7	0
17	15772069	G	<INS:ME:SVA>	22	0	0	25	0	0	23	0	0	25	0	0	24	0	0	1	44	0	50	0	46	0	50	0	48	0	1
17	16263117	T	<INS:ME:SVA>	23	1	0	24	1	0	22	1	0	14	6	2	18	4	3	0,008510160085	47	1	49	1	45	1	34	10	40	10	0,00004294820903
17	16534216	C	<INS:ME:SVA>	23	1	0	23	1	0	23	0	0	20	1	0	22	0	0	0,7912036729	47	1	47	1	46	0	41	1	44	0	0,7939630957
17	18263150	C	<INS:ME:SVA>	25	0	0	24	0	0	24	1	0	25	0	0	24	0	0	1	50	0	48	0	49	1	50	0	48	0	1
17	29003959	T	<INS:ME:SVA>	25	0	0	25	0	0	25	0	0	24	0	0	22	3	0	0,03619197482	50	0	50	0	50	0	48	0	47	3	0,03810318631
17	41767363	T	<INS:ME:SVA>	25	0	0	25	0	0	24	0	0	24	1	0	24	0	0	1	50	0	50	0	48	0	49	1	48	0	1
17	43285995	C	<INS:ME:SVA>	24	0	0	25	0	0	24	0	0	22	3	0	24	1	0	0,1251459747	48	0	50	0	48	0	47	3	49	1	0,130654556
17	43660611	C	<INS:ME:SVA>	24	1	0	21	2	0	24	0	0	25	0	0	25	0	0	0,1210608319	49	1	44	2	48	0	50	0	50	0	0,1238607302
17	43670097	T	<INS:ME:SVA>	22	2	0	19	5	1	25	0	0	24	0	0	25	0	0	0,002072267165	46	2	43	7	50	0	48	0	50	0	0,0002371335099
17	46963724	G	<INS:ME:SVA>	25	0	0	24	1	0	25	0	0	25	0	0	25	0	0	1	50	0	49	1	50	0	50	0	50	0	1
17	58475336	T	<INS:ME:SVA>	24	0	0	25	0	0	24	0	0	23	2	0	22	2	0	0,2076375978	48	0	50	0	48	0	48	2	46	2	0,2146458487
17	61429483	A	<INS:ME:SVA>	25	0	0	25	0	0	23	1	0	25	0	0	25	0	0	0,1935483871	50	0	50	0	47	1	50	0	50	0	0,1935483871
17	62272721	T	<INS:ME:SVA>	24	0	0	25	0	0	25	0	0	25	0	0	24	0	0	1	48	0	50	0	50	0	50	0	48	0	1
17	63431478	C	<INS:ME:SVA>	24	0	0	25	0	0	19	5	0	22	3	0	22	1	2	0,007958638255	48	0	50	0	43	5	47	3	45	5	0,01448592417
17	74161298	C	<INS:ME:SVA>	24	0	0	24	1	0	25	0	0	25	0	0	24	0	0	1	48	0	49	1	50	0	50	0	48	0	1
17	76171310	T	<INS:ME:SVA>	22	2	0	23	2	0	17	6	2	18	5	1	19	4	0	0,2958305641	46	2	48	2	40	10	41	7	42	4	0,04278704789
17	80759992	C	<INS:ME:SVA>	14	7	3	9	12	4	16	3	5	15	5	3	13	7	3	0,3163254797	35	13	30	20	35	13	35	11	33	13	0,4800041172
18	791101	A	<INS:ME:SVA>	25	0	0	25	0	0	21	2	0	23	0	0	23	0	0	0,1081042587	50	0	50	0	44	2	46	0	46	0	0,1100946708
18	3275712	A	<INS:ME:SVA>	24	0	0	25	0	0	23	0	0	25	0	0	25	0	0	1	48	0	50	0	46	0	50	0	50	0	1
18	51451729	G	<INS:ME:SVA>	25	0	0	21	4	0	23	0	0	23	0	0	24	0	0	0,006529374027	50	0	46	4	46	0	46	0	48	0	0,007280969694
18	55381573	G	<INS:ME:SVA>	16	8	0	14	11	0	10	15	0	25	0	0	25	0	0	0,000000006340532	40	8	39	11	35	15	50	0	50	0	0,00000009657638597
19	6916545	T	<INS:ME:SVA>	24	0	0	24	1	0	24	0	0	25	0	0	25	0	0	1	48	0	49	1	48	0	50	0	50	0	1
19	16530387	C	<INS:ME:SVA>	24	0	0	24	1	0	24	0	0	25	0	0	25	0	0	1	48	0	49	1	48	0	50	0	50	0	1
19	21841542	T	<INS:ME:SVA>	16	6	0	23	1	0	21	3	0	17	6	0	16	4	2	0,09671912919	38	6	47	1	45	3	40	6	36	8	0,06381810919
19	23860284	G	<INS:ME:SVA>	24	0	0	25	0	0	25	0	0	25	0	0	23	1	0	0,3902439024	48	0	50	0	50	0	50	0	47	1	0,3902439024
19	24011300	T	<INS:ME:SVA>	4	9	9	3	14	5	3	5	14	3	10	10	4	6	9	0,2619766358	17	27	20	24	11	33	16	30	14	24	0,378341456
19	32705296	A	<INS:ME:SVA>	25	0	0	25	0	0	25	0	0	23	1	0	24	0	0	0,3902439024	50	0	50	0	50	0	47	1	48	0	0,3902439024
19	36617321	C	<INS:ME:SVA>	22	2	0	23	1	0	25	0	0	22	1	1	23	1	0	0,6638709166	46	2	47	1	50	0	45	3	47	1	0,3482708354
19	36713750	T	<INS:ME:SVA>	23	1	0	19	4	0	20	0	0	22	0	0	24	0	0	0,01780175493	47	1	42	4	40	0	44	0	48	0	0,01983020391
19	37625579	G	<INS:ME:SVA>	25	0	0	25	0	0	23	2	0	22	2	0	24	1	0	0,3811459687	50	0	50	0	48	2	46	2	49	1	0,3908166584
19	39256087	C	<INS:ME:SVA>	25	0	0	23	1	0	24	0	0	24	1	0	24	0	0	0,9153231269	50	0	47	1	48	0	49	1	48	0	0,9156715914
19	39410148	G	<INS:ME:SVA>	25	0	0	25	0	0	24	1	0	25	0	0	25	0	0	1	50	0	50	0	49	1	50	0	50	0	1
19	41165132	T	<INS:ME:SVA>	25	0	0	24	0	0	25	0	0	25	0	0	24	0	0	1	50	0	48	0	50	0	50	0	48	0	1
19	44377945	T	<INS:ME:SVA>	25	0	0	24	0	0	25	0	0	13	7	3	18	6	0	0,000000842092238	50	0	48	0	50	0	33	13	42	6	0,00000000875631461
19	44953883	C	<INS:ME:SVA>	23	0	0	24	0	0	23	0	1	23	1	0	21	1	0	0,6434090647	46	0	48	0	46	2	47	1	43	1	0,5577936937
19	52673343	C	<INS:ME:SVA>	24	0	0	25	0	0	25	0	0	23	1	0	23	1	0	0,4275843382	48	0	50	0	50	0	47	1	47	1	0,4299399582
19	57553908	G	<INS:ME:SVA>	25	0	0	25	0	0	25	0	0	24	0	0	21	4	0	0,006526421689	50	0	50	0	50	0	48	0	46	4	0,007253372622
19	57996943	C	<INS:ME:SVA>	25	0	0	25	0	0	24	0	0	23	0	0	24	1	0	1	50	0	50	0	48	0	46	0	49	1	1
19	58197091	C	<INS:ME:SVA>	24	0	0	25	0	0	25	0	0	25	0	0	23	2	0	0,1935483871	48	0	50	0	50	0	50	0	48	2	0,1968133734
20	2527282	T	<INS:ME:SVA>	24	1	0	25	0	0	25	0	0	25	0	0	24	0	0	1	49	1	50	0	50	0	50	0	48	0	1
20	5268423	T	<INS:ME:SVA>	11	7	3	9	13	2	10	8	4	16	5	3	8	6	6	0,2972421053	29	13	31	17	28	16	37	11	22	18	0,272997841
20	6175468	A	<INS:ME:SVA>	25	0	0	25	0	0	24	0	0	24	0	0	23	1	0	0,5901639344	50	0	50	0	48	0	48	0	47	1	0,5901639344
20	12402391	G	<INS:ME:SVA>	25	0	0	25	0	0	24	0	0	22	3	0	22	3	0	0,03331122896	50	0	50	0	48	0	47	3	47	3	0,03662586659
20	17832351	T	<INS:ME:SVA>	24	1	0	24	1	0	25	0	0	23	2	0	23	1	0	0,8750832911	49	1	49	1	50	0	48	2	47	1	0,8784445411
20	32990024	T	<INS:ME:SVA>	25	0	0	25	0	0	25	0	0	25	0	0	23	1	0	0,1935483871	50	0	50	0	50	0	50	0	47	1	0,1935483871
20	34417463	T	<INS:ME:SVA>	25	0	0	25	0	0	23	2	0	25	0	0	24	0	0	0,1935483871	50	0	50	0	48	2	50	0	48	0	0,1968133734
20	35549350	A	<INS:ME:SVA>	25	0	0	24	1	0	25	0	0	24	0	0	25	0	0	1	50	0	49	1	50	0	48	0	50	0	1
20	42067316	T	<INS:ME:SVA>	21	0	0	24	0	0	21	0	0	23	0	0	23	1	0	1	42	0	48	0	42	0	46	0	47	1	1
20	43305495	T	<INS:ME:SVA>	21	1	1	22	2	0	22	1	1	24	1	0	22	2	0	0,923997329	43	3	46	2	45	3	49	1	46	2	0,7894541506
20	44339369	T	<INS:ME:SVA>	23	0	0	24	0	0	23	0	0	22	0	0	21	0	0	1	46	0	48	0	46	0	44	0	42	0	1
20	46183295	T	<INS:ME:SVA>	21	3	0	22	3	0	24	0	1	18	3	1	17	7	0	0,05776577363	45	3	47	3	48	2	39	5	41	7	0,3397735796
20	51718486	T	<INS:ME:SVA>	24	0	0	24	0	0	21	0	0	24	0	0	25	0	0	1	48	0	48	0	42	0	48	0	50	0	1
21	27163622	T	<INS:ME:SVA>	23	1	0	20	4	0	21	4	0	22	3	0	17	4	3	0,1887880516	47	1	44	4	46	4	47	3	38	10	0,0339266697
21	32451991	C	<INS:ME:SVA>	25	0	0	25	0	0	25	0	0	22	2	0	22	3	0	0,05016665688	50	0	50	0	50	0	46	2	47	3	0,05390888611
21	33923423	G	<INS:ME:SVA>	25	0	0	25	0	0	24	0	0	24	1	0	22	1	0	0,5020999865	50	0	50	0	48	0	49	1	45	1	0,5041489577
21	41280151	T	<INS:ME:SVA>	24	1	0	25	0	0	25	0	0	25	0	0	25	0	0	1	49	1	50	0	50	0	50	0	50	0	1
22	16918013	C	<INS:ME:SVA>	10	15	0	9	16	0	13	12	0	17	8	0	10	15	0	0,158961257	35	15	34	16	38	12	42	8	35	15	0,3351275568
22	18136636	C	<INS:ME:SVA>	23	0	1	23	1	0	16	5	0	18	4	1	21	2	1	0,08574997837	46	2	47	1	37	5	40	6	44	4	0,1917681054
22	21423769	T	<INS:ME:SVA>	25	0	0	25	0	0	24	0	0	24	0	0	24	1	0	1	50	0	50	0	48	0	48	0	49	1	1
22	23900772	G	<INS:ME:SVA>	20	2	0	22	1	1	20	0	0	21	1	0	22	1	0	0,9433823564	42	2	45	3	40	0	43	1	45	1	0,6049406557
22	25101981	T	<INS:ME:SVA>	25	0	0	25	0	0	23	0	0	24	1	0	23	2	0	0,5084610784	50	0	50	0	46	0	49	1	48	2	0,5144799223
22	30297344	T	<INS:ME:SVA>	25	0	0	24	0	0	23	0	0	23	1	0	22	0	0	0,7881355932	50	0	48	0	46	0	47	1	44	0	0,7881355932
22	38213198	G	<INS:ME:SVA>	23	0	0	25	0	0	24	0	0	23	2	0	24	0	0	0,1935261708	46	0	50	0	48	0	48	2	48	0	0,1968725352
1	11299590	C	<INS:ME:LINE1>	25	0	0	25	0	0	25	0	0	22	3	0	22	1	1	0,05041182674	50	0	50	0	50	0	47	3	45	3	0,02904445694
1	13187290	T	<INS:ME:LINE1>	25	0	0	24	0	0	24	1	0	25	0	0	24	0	0	1	50	0	48	0	49	1	50	0	48	0	1
1	14539084	A	<INS:ME:LINE1>	25	0	0	24	1	0	25	0	0	24	0	0	23	0	0	1	50	0	49	1	50	0	48	0	46	0	1
1	32004408	A	<INS:ME:LINE1>	23	1	0	25	0	0	25	0	0	24	0	0	25	0	0	0,3902439024	47	1	50	0	50	0	48	0	50	0	0,3902439024
1	41502725	T	<INS:ME:LINE1>	25	0	0	25	0	0	25	0	0	23	2	0	23	2	0	0,2180547136	50	0	50	0	50	0	48	2	48	2	0,2250574716
1	42401283	C	<INS:ME:LINE1>	23	0	0	25	0	0	23	0	0	23	1	0	25	0	0	0,5833333333	46	0	50	0	46	0	47	1	50	0	0,5833333333
1	44736466	G	<INS:ME:LINE1>	24	0	0	24	1	0	25	0	0	25	0	0	24	0	0	1	48	0	49	1	50	0	50	0	48	0	1
1	49428756	T	<INS:ME:LINE1>	22	2	1	23	1	0	20	3	0	6	16	3	9	9	6	0,000000001150380376	46	4	47	1	43	3	28	22	27	21	0
1	49443952	C	<INS:ME:LINE1>	25	0	0	24	1	0	25	0	0	25	0	0	25	0	0	1	50	0	49	1	50	0	50	0	50	0	1
1	49463264	T	<INS:ME:LINE1>	25	0	0	25	0	0	24	1	0	24	0	0	25	0	0	1	50	0	50	0	49	1	48	0	50	0	1
1	53545456	C	<INS:ME:LINE1>	24	0	0	23	1	0	25	0	0	25	0	0	24	0	0	0,5901639344	48	0	47	1	50	0	50	0	48	0	0,5901639344
1	54026953	T	<INS:ME:LINE1>	23	2	0	25	0	0	25	0	0	24	0	0	25	0	0	0,1935483871	48	2	50	0	50	0	48	0	50	0	0,1968133734
1	55627387	A	<INS:ME:LINE1>	20	1	0	25	0	0	24	0	0	25	0	0	25	0	0	175	41	1	50	0	48	0	50	0	50	0	175
1	56268665	T	<INS:ME:LINE1>	25	0	0	25	0	0	19	5	0	25	0	0	24	0	0	0,0003934255175	50	0	50	0	43	5	50	0	48	0	0,0004752033084
1	56405398	A	<INS:ME:LINE1>	21	3	1	22	2	0	14	7	4	20	4	0	21	4	0	0,0645029107	45	5	46	2	35	15	44	4	46	4	0,00231888644
1	57547268	C	<INS:ME:LINE1>	25	0	0	25	0	0	24	0	0	23	0	0	22	2	1	0,1184121393	50	0	50	0	48	0	46	0	46	4	0,007278124939
1	57691052	A	<INS:ME:LINE1>	24	1	0	25	0	0	24	0	0	24	0	0	24	0	0	1	49	1	50	0	48	0	48	0	48	0	1
1	58768300	T	<INS:ME:LINE1>	24	0	0	24	0	0	24	0	0	22	2	0	23	0	0	0,1932773109	48	0	48	0	48	0	46	2	46	0	0,1966812041
1	60715714	T	<INS:ME:LINE1>	23	1	0	25	0	0	21	3	0	25	0	0	23	0	0	0,0493467649	47	1	50	0	45	3	50	0	46	0	0,05193984371
1	62547728	T	<INS:ME:LINE1>	25	0	0	25	0	0	23	0	0	23	1	0	25	0	0	0,3852459016	50	0	50	0	46	0	47	1	50	0	0,3852459016
1	62573813	C	<INS:ME:LINE1>	25	0	0	24	0	0	23	1	0	23	0	0	24	0	0	0,7916666667	50	0	48	0	47	1	46	0	48	0	0,7916666667
1	65473504	C	<INS:ME:LINE1>	25	0	0	25	0	0	25	0	0	24	1	0	25	0	0	1	50	0	50	0	50	0	49	1	50	0	1
1	66955219	C	<INS:ME:LINE1>	24	0	0	23	0	0	25	0	0	22	1	0	23	0	0	0,5847457627	48	0	46	0	50	0	45	1	46	0	0,5847457627
1	66992715	T	<INS:ME:LINE1>	23	0	0	25	0	0	25	0	0	22	2	0	24	0	0	0,1108815427	46	0	50	0	50	0	46	2	48	0	0,1128562121
1	69561043	G	<INS:ME:LINE1>	25	0	0	23	1	0	23	0	0	24	0	0	21	0	0	0,7863247863	50	0	47	1	46	0	48	0	42	0	0,7863247863
1	72477984	A	<INS:ME:LINE1>	25	0	0	24	1	0	25	0	0	24	0	0	23	0	0	1	50	0	49	1	50	0	48	0	46	0	1
1	75192907	C	<INS:ME:LINE1>	20	4	0	6	14	4	23	1	0	21	3	0	18	4	0	0,0000003932923578	44	4	26	22	47	1	45	3	40	4	0,000000008462039955
1	76903715	A	<INS:ME:LINE1>	23	0	0	24	0	0	22	0	0	22	1	0	18	3	2	0,008644368635	46	0	48	0	44	0	45	1	39	7	0,0001764571925
1	78831624	G	<INS:ME:LINE1>	23	1	0	24	0	0	25	0	0	23	0	0	25	0	0	0,5867768595	47	1	48	0	50	0	46	0	50	0	0,5867768595
1	84833989	C	<INS:ME:LINE1>	24	0	0	25	0	0	25	0	0	25	0	0	24	0	0	1	48	0	50	0	50	0	50	0	48	0	1
1	87642069	T	<INS:ME:LINE1>	24	1	0	25	0	0	25	0	0	24	0	0	25	0	0	1	49	1	50	0	50	0	48	0	50	0	1
1	90914512	G	<INS:ME:LINE1>	25	0	0	24	0	0	15	5	3	22	3	0	15	6	3	0,0001807681797	50	0	48	0	35	11	47	3	36	12	0,0000002337486261
1	94547056	T	<INS:ME:LINE1>	24	0	0	25	0	0	24	1	0	24	0	0	23	0	0	1	48	0	50	0	49	1	48	0	46	0	1
1	95801857	T	<INS:ME:LINE1>	21	2	1	18	5	0	20	2	1	20	1	2	18	3	1	0,7119039983	44	4	41	5	42	4	41	5	39	5	0,9812481797
1	98526600	G	<INS:ME:LINE1>	24	1	0	25	0	0	24	0	0	24	0	0	23	0	0	1	49	1	50	0	48	0	48	0	46	0	1
1	101978991	T	<INS:ME:LINE1>	15	7	2	8	10	5	16	6	1	15	6	1	14	5	2	0,3263214059	37	11	26	20	38	8	36	8	33	9	0,03442101768
1	102568923	G	<INS:ME:LINE1>	19	3	1	17	7	0	15	7	2	16	6	1	12	5	5	0,2274282402	41	5	41	7	37	11	38	8	29	15	0,06767563307
1	105028226	C	<INS:ME:LINE1>	20	5	0	22	2	0	22	1	0	22	3	0	17	6	1	0,2128007447	45	5	46	2	45	1	47	3	40	8	0,09579704794
1	105031600	A	<INS:ME:LINE1>	24	0	0	25	0	0	25	0	0	25	0	0	24	1	0	1	48	0	50	0	50	0	50	0	49	1	1
1	105857788	T	<INS:ME:LINE1>	23	0	0	24	0	0	23	0	0	19	4	1	19	3	0	0,00794893552	46	0	48	0	46	0	42	6	41	3	0,001435767696
1	113179237	T	<INS:ME:LINE1>	25	0	0	25	0	0	22	0	0	22	1	0	23	1	0	0,5762711864	50	0	50	0	44	0	45	1	47	1	0,5780590717
1	114046096	T	<INS:ME:LINE1>	25	0	0	24	0	0	21	1	0	24	0	0	22	0	0	0,3760683761	50	0	48	0	43	1	48	0	44	0	0,3760683761
1	114088521	C	<INS:ME:LINE1>	24	0	1	24	0	0	25	0	0	24	0	0	24	0	0	1	48	2	48	0	50	0	48	0	48	0	0,1967887742
1	115781240	G	<INS:ME:LINE1>	24	0	0	24	1	0	25	0	0	24	0	0	25	0	0	1	48	0	49	1	50	0	48	0	50	0	1
1	116084532	T	<INS:ME:LINE1>	24	0	0	24	0	0	23	0	0	25	0	0	25	0	0	1	48	0	48	0	46	0	50	0	50	0	1
1	118805683	T	<INS:ME:LINE1>	24	1	0	22	2	0	25	0	0	25	0	0	25	0	0	0,1251886342	49	1	46	2	50	0	50	0	50	0	0,1279301261
1	119553366	C	<INS:ME:LINE1>	23	2	0	18	7	0	9	10	3	25	0	0	23	1	0	0,0000008732677719	48	2	43	7	28	16	50	0	47	1	0,00000002333386665
1	119615109	A	<INS:ME:LINE1>	25	0	0	23	0	0	24	0	0	23	1	0	25	0	0	0,5867768595	50	0	46	0	48	0	47	1	50	0	0,5867768595
1	120584160	A	<INS:ME:LINE1>	19	0	0	24	0	0	19	0	0	20	0	1	21	0	0	0,7692307692	38	0	48	0	38	0	40	2	42	0	0,1452991453
1	149308436	A	<INS:ME:LINE1>	7	18	0	4	21	0	6	19	0	6	19	0	9	16	0	0,640821796	32	18	29	21	31	19	31	19	34	16	0,8903524287
1	152458417	G	<INS:ME:LINE1>	24	0	0	25	0	0	25	0	0	24	0	0	23	1	0	0,5901639344	48	0	50	0	50	0	48	0	47	1	0,5901639344
1	158696200	T	<INS:ME:LINE1>	24	0	0	23	0	0	24	0	0	22	0	0	23	2	0	0,193539041	48	0	46	0	48	0	44	0	48	2	0,1969707898
1	162015886	A	<INS:ME:LINE1>	25	0	0	25	0	0	25	0	0	22	2	1	20	5	0	0,002597409678	50	0	50	0	50	0	46	4	45	5	0,002913505553
1	162610623	T	<INS:ME:LINE1>	25	0	0	23	1	0	23	0	0	25	0	0	25	0	0	0,3852459016	50	0	47	1	46	0	50	0	50	0	0,3852459016
1	163208288	T	<INS:ME:LINE1>	25	0	0	25	0	0	23	1	0	25	0	0	23	0	0	0,3852459016	50	0	50	0	47	1	50	0	46	0	0,3852459016
1	164239560	A	<INS:ME:LINE1>	25	0	0	25	0	0	25	0	0	21	4	0	23	1	0	0,01124594151	50	0	50	0	50	0	46	4	47	1	0,01243141937
1	165348666	G	<INS:ME:LINE1>	24	0	0	24	1	0	24	0	0	23	0	0	24	0	0	1	48	0	49	1	48	0	46	0	48	0	1
1	165531929	T	<INS:ME:LINE1>	24	0	0	25	0	0	19	4	1	25	0	0	25	0	0	0,0003934255175	48	0	50	0	42	6	50	0	50	0	0,00008478731228
1	169524859	A	<INS:ME:LINE1>	21	1	3	15	7	0	3	6	12	7	8	8	9	8	7	0,0000008681523362	43	7	37	7	12	30	22	24	26	22	0,0000000009488939347
1	172626213	G	<INS:ME:LINE1>	24	0	0	25	0	0	24	0	0	25	0	0	23	0	0	1	48	0	50	0	48	0	50	0	46	0	1
1	175413808	T	<INS:ME:LINE1>	25	0	0	24	1	0	25	0	0	25	0	0	25	0	0	1	50	0	49	1	50	0	50	0	50	0	1
1	187497257	A	<INS:ME:LINE1>	24	0	0	25	0	0	25	0	0	23	1	0	23	1	0	0,4275843382	48	0	50	0	50	0	47	1	47	1	0,4299399582
1	189330954	T	<INS:ME:LINE1>	25	0	0	25	0	0	21	1	0	24	0	0	25	0	0	0,1818181818	50	0	50	0	43	1	48	0	50	0	0,1818181818
1	189816562	T	<INS:ME:LINE1>	25	0	0	24	0	0	24	0	0	21	2	0	20	3	0	0,03290545189	50	0	48	0	48	0	44	2	43	3	0,03600037498
1	191293738	G	<INS:ME:LINE1>	24	0	0	24	0	0	23	1	0	22	0	0	24	0	0	1	48	0	48	0	47	1	44	0	48	0	1
1	191466954	T	<INS:ME:LINE1>	25	0	0	24	0	0	21	2	1	23	0	0	24	0	0	0,04954778522	50	0	48	0	44	4	46	0	48	0	0,005540561651
1	192008679	T	<INS:ME:LINE1>	24	0	0	22	2	0	23	0	0	24	0	0	24	0	0	0,1932773109	48	0	46	2	46	0	48	0	48	0	0,1966812041
1	192262268	A	<INS:ME:LINE1>	24	1	0	15	8	2	21	3	0	9	9	4	12	7	4	0,0002539643627	49	1	38	12	45	3	27	17	31	15	0,0000006000854324
1	194934644	C	<INS:ME:LINE1>	23	2	0	18	6	0	23	0	0	18	5	1	17	6	0	0,02835954322	48	2	42	6	46	0	41	7	40	6	0,01928217264
1	194936647	A	<INS:ME:LINE1>	25	0	0	25	0	0	22	0	0	22	0	0	22	2	0	0,1069100391	50	0	50	0	44	0	44	0	46	2	0,1089073206
1	196745287	T	<INS:ME:LINE1>	22	0	0	20	0	0	16	0	0	15	1	0	22	0	0	0,3333333333	44	0	40	0	32	0	31	1	44	0	0,3333333333
1	204822284	T	<INS:ME:LINE1>	25	0	0	25	0	0	25	0	0	23	1	0	21	3	0	0,01722220203	50	0	50	0	50	0	47	1	45	3	0,01840517509
1	206609861	T	<INS:ME:LINE1>	25	0	0	24	0	0	25	0	0	24	1	0	24	0	0	1	50	0	48	0	50	0	49	1	48	0	1
1	213152776	G	<INS:ME:LINE1>	25	0	0	25	0	0	24	1	0	25	0	0	24	0	0	1	50	0	50	0	49	1	50	0	48	0	1
1	213530496	T	<INS:ME:LINE1>	24	0	0	25	0	0	25	0	0	23	2	0	25	0	0	0,1935483871	48	0	50	0	50	0	48	2	50	0	0,1968133734
1	217548992	T	<INS:ME:LINE1>	24	0	0	21	4	0	24	0	0	24	0	0	24	0	0	0,006492211677	48	0	46	4	48	0	48	0	48	0	0,007235978471
1	225393586	T	<INS:ME:LINE1>	23	0	0	22	1	0	24	0	0	25	0	0	25	0	0	0,3833333333	46	0	45	1	48	0	50	0	50	0	0,3833333333
1	235385582	T	<INS:ME:LINE1>	25	0	0	23	0	0	20	1	0	23	0	0	22	0	0	0,1842105263	50	0	46	0	41	1	46	0	44	0	0,1842105263
1	240244099	G	<INS:ME:LINE1>	25	0	0	24	0	0	22	0	0	23	0	0	23	2	0	0,1937046005	50	0	48	0	44	0	46	0	48	2	0,1971066908
2	7050603	A	<INS:ME:LINE1>	19	4	0	16	8	1	22	2	0	22	0	1	23	1	0	0,006364848692	42	4	40	10	46	2	44	2	47	1	0,01516638731
2	7979379	T	<INS:ME:LINE1>	25	0	0	25	0	0	25	0	0	24	1	0	25	0	0	1	50	0	50	0	50	0	49	1	50	0	1
2	8169856	A	<INS:ME:LINE1>	25	0	0	24	1	0	25	0	0	25	0	0	25	0	0	1	50	0	49	1	50	0	50	0	50	0	1
2	8941171	T	<INS:ME:LINE1>	24	0	0	24	0	0	24	1	0	23	0	0	24	0	0	1	48	0	48	0	49	1	46	0	48	0	1
2	9185472	T	<INS:ME:LINE1>	25	0	0	25	0	0	25	0	0	24	1	0	23	1	0	0,5082612116	50	0	50	0	50	0	49	1	47	1	0,5102520569
2	9933113	G	<INS:ME:LINE1>	25	0	0	25	0	0	24	1	0	24	0	0	25	0	0	1	50	0	50	0	49	1	48	0	50	0	1
2	13795586	T	<INS:ME:LINE1>	25	0	0	25	0	0	25	0	0	23	2	0	25	0	0	0,1935483871	50	0	50	0	50	0	48	2	50	0	0,1967871486
2	13896058	G	<INS:ME:LINE1>	24	0	0	25	0	0	23	1	0	25	0	0	19	0	0	0,5726495726	48	0	50	0	47	1	50	0	38	0	0,5726495726
2	14879917	A	<INS:ME:LINE1>	24	0	0	24	1	0	25	0	0	25	0	0	25	0	0	1	48	0	49	1	50	0	50	0	50	0	1
2	20076859	C	<INS:ME:LINE1>	25	0	0	20	5	0	25	0	0	23	0	0	23	0	0	0,001140324171	50	0	45	5	50	0	46	0	46	0	0,001371192883
2	20683225	G	<INS:ME:LINE1>	25	0	0	24	1	0	25	0	0	25	0	0	25	0	0	1	50	0	49	1	50	0	50	0	50	0	1
2	22658594	T	<INS:ME:LINE1>	25	0	0	25	0	0	24	1	0	23	0	0	24	0	0	1	50	0	50	0	49	1	46	0	48	0	1
2	22706339	A	<INS:ME:LINE1>	20	4	0	24	1	0	25	0	0	22	3	0	22	2	0	0,1690652068	44	4	49	1	50	0	47	3	46	2	0,1860591239
2	23191016	T	<INS:ME:LINE1>	1	15	6	4	9	12	7	8	9	12	8	4	13	7	5	0,001675677855	17	27	17	33	22	26	32	16	33	17	0,001108880586
2	28138370	A	<INS:ME:LINE1>	25	0	0	25	0	0	25	0	0	25	0	0	23	0	1	0,1935483871	50	0	50	0	50	0	50	0	46	2	0,03682904532
2	29538044	T	<INS:ME:LINE1>	25	0	0	25	0	0	25	0	0	24	1	0	22	3	0	0,1251886342	50	0	50	0	50	0	49	1	47	3	0,1306088924
2	31893695	A	<INS:ME:LINE1>	25	0	0	24	1	0	25	0	0	25	0	0	25	0	0	1	50	0	49	1	50	0	50	0	50	0	1
2	33831288	A	<INS:ME:LINE1>	25	0	0	24	1	0	25	0	0	25	0	0	25	0	0	1	50	0	49	1	50	0	50	0	50	0	1
2	34465903	T	<INS:ME:LINE1>	25	0	0	25	0	0	25	0	0	24	1	0	25	0	0	1	50	0	50	0	50	0	49	1	50	0	1
2	35759984	G	<INS:ME:LINE1>	22	0	0	24	0	0	24	0	0	24	1	0	21	1	0	0,7382847038	44	0	48	0	48	0	49	1	43	1	0,7394079454
2	36381252	T	<INS:ME:LINE1>	18	3	2	16	6	1	17	6	1	25	0	0	25	0	0	0,001322967754	39	7	38	8	40	8	50	0	50	0	0,00007258602986
2	40391158	G	<INS:ME:LINE1>	25	0	0	25	0	0	25	0	0	24	1	0	25	0	0	1	50	0	50	0	50	0	49	1	50	0	1
2	43092035	T	<INS:ME:LINE1>	21	0	0	25	0	0	24	1	0	24	0	0	24	0	0	1	42	0	50	0	49	1	48	0	48	0	1
2	43349289	C	<INS:ME:LINE1>	25	0	0	25	0	0	25	0	0	25	0	0	23	2	0	0,1935483871	50	0	50	0	50	0	50	0	48	2	0,1967871486
2	43653282	A	<INS:ME:LINE1>	25	0	0	24	1	0	24	0	0	25	0	0	25	0	0	1	50	0	49	1	48	0	50	0	50	0	1
2	44089380	T	<INS:ME:LINE1>	23	2	0	24	1	0	25	0	0	24	0	0	24	0	0	0,5082132436	48	2	49	1	50	0	48	0	48	0	0,5142351223
2	46002066	G	<INS:ME:LINE1>	25	0	0	25	0	0	23	2	0	25	0	0	25	0	0	0,1935483871	50	0	50	0	48	2	50	0	50	0	0,1967871486
2	49610331	C	<INS:ME:LINE1>	25	0	0	25	0	0	25	0	0	24	0	0	20	2	0	0,03181818182	50	0	50	0	50	0	48	0	42	2	0,03244058846
2	60874677	G	<INS:ME:LINE1>	25	0	0	25	0	0	24	0	0	25	0	0	22	1	0	0,1885245902	50	0	50	0	48	0	50	0	45	1	0,1885245902
2	62907526	G	<INS:ME:LINE1>	25	0	0	25	0	0	25	0	0	25	0	0	24	1	0	1	50	0	50	0	50	0	50	0	49	1	1
2	63129266	C	<INS:ME:LINE1>	25	0	0	24	0	0	25	0	0	23	2	0	24	0	0	0,193522591	50	0	48	0	50	0	48	2	48	0	0,1968143355
2	67204232	G	<INS:ME:LINE1>	23	1	0	24	0	0	23	0	0	25	0	0	25	0	0	0,5867768595	47	1	48	0	46	0	50	0	50	0	0,5867768595
2	67806827	A	<INS:ME:LINE1>	25	0	0	24	1	0	24	0	0	24	0	0	24	0	0	1	50	0	49	1	48	0	48	0	48	0	1
2	68049222	T	<INS:ME:LINE1>	25	0	0	24	0	0	25	0	0	17	6	2	17	8	0	0,000004153918532	50	0	48	0	50	0	40	10	42	8	0,000000715297924
2	74087165	T	<INS:ME:LINE1>	24	0	0	25	0	0	25	0	0	21	3	0	23	1	1	0,04335689712	48	0	50	0	50	0	45	3	47	3	0,03264562414
2	74112577	T	<INS:ME:LINE1>	24	0	0	24	0	0	22	0	0	24	0	0	24	0	0	1	48	0	48	0	44	0	48	0	48	0	1
2	76045984	C	<INS:ME:LINE1>	25	0	0	25	0	0	25	0	0	24	0	0	23	1	0	0,3902439024	50	0	50	0	50	0	48	0	47	1	0,3902439024
2	78992043	T	<INS:ME:LINE1>	22	2	0	18	7	0	21	1	1	17	5	0	20	5	0	0,1462011914	46	2	43	7	43	3	39	5	45	5	0,4749457358
2	80864532	T	<INS:ME:LINE1>	25	0	0	25	0	0	25	0	0	24	0	0	23	0	0	1	50	0	50	0	50	0	48	0	46	0	1
2	82098043	C	<INS:ME:LINE1>	9	10	5	9	10	4	6	5	13	21	2	1	16	3	2	0,000008886452899	28	20	28	18	17	31	44	4	35	7	0,000000007820125495
2	83188339	G	<INS:ME:LINE1>	20	3	1	20	4	0	19	5	1	14	6	5	12	7	5	0,06208721854	43	5	44	4	43	7	34	16	31	17	0,0007230390871
2	83351688	A	<INS:ME:LINE1>	25	0	0	24	1	0	25	0	0	25	0	0	22	0	0	1	50	0	49	1	50	0	50	0	44	0	1
2	96561696	T	<INS:ME:LINE1>	24	0	0	25	0	0	25	0	0	22	0	0	24	0	0	1	48	0	50	0	50	0	44	0	48	0	1
2	103618820	T	<INS:ME:LINE1>	25	0	0	24	1	0	25	0	0	25	0	0	25	0	0	1	50	0	49	1	50	0	50	0	50	0	1
2	103680039	A	<INS:ME:LINE1>	24	0	0	24	0	0	23	0	0	23	0	0	21	1	0	0,1896551724	48	0	48	0	46	0	46	0	43	1	0,1896551724
2	104286598	A	<INS:ME:LINE1>	24	0	0	24	0	0	24	1	0	23	0	0	24	0	0	1	48	0	48	0	49	1	46	0	48	0	1
2	106163164	A	<INS:ME:LINE1>	16	8	0	21	4	0	24	1	0	24	1	0	21	3	0	0,0259066707	40	8	46	4	49	1	49	1	45	3	0,03804300478
2	106216682	T	<INS:ME:LINE1>	25	0	0	25	0	0	23	0	0	21	3	1	19	4	1	0,01046642688	50	0	50	0	46	0	45	5	42	6	0,0003859943182
2	107997825	A	<INS:ME:LINE1>	25	0	0	25	0	0	25	0	0	25	0	0	23	2	0	0,1935483871	50	0	50	0	50	0	50	0	48	2	0,1967871486
2	111565586	T	<INS:ME:LINE1>	25	0	0	25	0	0	25	0	0	23	1	0	25	0	0	0,1935483871	50	0	50	0	50	0	47	1	50	0	0,1935483871
2	117781487	T	<INS:ME:LINE1>	24	0	0	24	0	0	25	0	0	21	3	0	22	3	0	0,03192490406	48	0	48	0	50	0	45	3	47	3	0,03520626933
2	119138635	T	<INS:ME:LINE1>	25	0	0	25	0	0	25	0	0	21	3	0	24	1	0	0,02810136942	50	0	50	0	50	0	45	3	49	1	0,02974066095
2	120295118	G	<INS:ME:LINE1>	25	0	0	25	0	0	24	0	0	21	2	1	24	1	0	0,06928402193	50	0	50	0	48	0	44	4	49	1	0,01204928389
2	127013875	C	<INS:ME:LINE1>	25	0	0	25	0	0	25	0	0	21	3	0	23	1	0	0,01722220203	50	0	50	0	50	0	45	3	47	1	0,01840517509
2	132971422	A	<INS:ME:LINE1>	21	1	0	24	0	0	21	0	0	21	0	0	23	0	0	0,5765765766	43	1	48	0	42	0	42	0	46	0	0,5765765766
2	133921325	T	<INS:ME:LINE1>	23	0	0	23	0	0	25	0	0	24	1	0	24	0	0	1	46	0	46	0	50	0	49	1	48	0	1
2	135842242	T	<INS:ME:LINE1>	23	1	0	25	0	0	22	0	0	24	0	0	24	0	0	0,7899159664	47	1	50	0	44	0	48	0	48	0	0,7899159664
2	137426142	T	<INS:ME:LINE1>	24	1	0	21	3	1	25	0	0	24	0	0	24	0	0	0,06443326413	49	1	45	5	50	0	48	0	48	0	0,006895870416
2	137508915	A	<INS:ME:LINE1>	25	0	0	24	1	0	24	0	0	25	0	0	25	0	0	1	50	0	49	1	48	0	50	0	50	0	1
2	141774997	T	<INS:ME:LINE1>	21	1	1	23	1	0	16	7	1	22	1	0	24	0	0	0,003050304755	43	3	47	1	39	9	45	1	48	0	0,000759380312
2	141852922	A	<INS:ME:LINE1>	14	7	1	15	7	2	20	2	1	17	5	1	17	5	1	0,6900272465	35	9	37	11	42	4	39	7	39	7	0,3897684973
2	141993632	G	<INS:ME:LINE1>	25	0	0	24	0	0	24	0	0	22	0	0	23	0	0	1	50	0	48	0	48	0	44	0	46	0	1
2	142785306	G	<INS:ME:LINE1>	20	4	1	23	2	0	19	5	1	24	1	0	24	1	0	0,2602015699	44	6	48	2	43	7	49	1	49	1	0,03512035275
2	147020926	G	<INS:ME:LINE1>	1	3	18	0	3	20	1	2	20	8	10	6	11	8	5	0,000000006068495958	5	39	3	43	4	42	26	22	30	18	0
2	150518949	T	<INS:ME:LINE1>	25	0	0	24	1	0	25	0	0	25	0	0	25	0	0	1	50	0	49	1	50	0	50	0	50	0	1
2	150889027	T	<INS:ME:LINE1>	23	0	0	24	0	0	21	0	0	24	0	0	23	1	0	1	46	0	48	0	42	0	48	0	47	1	1
2	155769176	C	<INS:ME:LINE1>	25	0	0	25	0	0	25	0	0	25	0	0	23	2	0	0,1935483871	50	0	50	0	50	0	50	0	48	2	0,1967871486
2	157907520	T	<INS:ME:LINE1>	25	0	0	25	0	0	25	0	0	25	0	0	24	1	0	1	50	0	50	0	50	0	50	0	49	1	1
2	158414212	A	<INS:ME:LINE1>	24	0	0	23	1	0	24	0	0	25	0	0	25	0	0	0,5901639344	48	0	47	1	48	0	50	0	50	0	0,5901639344
2	158519763	A	<INS:ME:LINE1>	24	1	0	25	0	0	25	0	0	25	0	0	25	0	0	1	49	1	50	0	50	0	50	0	50	0	1
2	158761695	G	<INS:ME:LINE1>	25	0	0	23	1	0	25	0	0	25	0	0	25	0	0	0,1935483871	50	0	47	1	50	0	50	0	50	0	0,1935483871
2	162570294	A	<INS:ME:LINE1>	24	1	0	24	0	0	25	0	0	24	0	0	24	0	0	1	49	1	48	0	50	0	48	0	48	0	1
2	164641197	A	<INS:ME:LINE1>	22	1	0	25	0	0	21	3	0	24	0	0	25	0	0	0,0379109425	45	1	50	0	45	3	48	0	50	0	0,04002779117
2	173854110	C	<INS:ME:LINE1>	24	1	0	21	3	0	25	0	0	25	0	0	25	0	0	0,02810136942	49	1	45	3	50	0	50	0	50	0	0,02974066095
2	174534192	C	<INS:ME:LINE1>	25	0	0	25	0	0	24	0	0	24	0	0	24	1	0	1	50	0	50	0	48	0	48	0	49	1	1
2	175359255	T	<INS:ME:LINE1>	25	0	0	24	1	0	25	0	0	24	0	0	25	0	0	1	50	0	49	1	50	0	48	0	50	0	1
2	177543456	G	<INS:ME:LINE1>	25	0	0	24	1	0	25	0	0	25	0	0	25	0	0	1	50	0	49	1	50	0	50	0	50	0	1
2	178676260	T	<INS:ME:LINE1>	16	5	2	17	7	0	13	7	2	3	7	13	5	9	8	0,00000177712708	37	9	41	7	33	11	13	33	19	25	0,0000000002506942343
2	181570165	G	<INS:ME:LINE1>	24	1	0	25	0	0	24	0	0	24	0	0	25	0	0	1	49	1	50	0	48	0	48	0	50	0	1
2	183591941	C	<INS:ME:LINE1>	24	0	0	24	0	0	24	0	0	23	1	0	21	4	0	0,02797103196	48	0	48	0	48	0	47	1	46	4	0,03077338042
2	184675794	C	<INS:ME:LINE1>	24	0	0	21	0	0	22	0	0	21	1	0	21	0	0	0,7818181818	48	0	42	0	44	0	43	1	42	0	0,7818181818
2	188759174	C	<INS:ME:LINE1>	25	0	0	23	0	0	23	0	0	22	2	0	22	2	0	0,1969210469	50	0	46	0	46	0	46	2	46	2	0,2039321534
2	191478714	T	<INS:ME:LINE1>	17	4	2	15	5	4	17	3	4	23	0	0	25	0	0	0,001433433468	38	8	35	13	37	11	46	0	50	0	0,0000005269163724
2	192493520	G	<INS:ME:LINE1>	25	0	0	25	0	0	22	1	0	25	0	0	25	0	0	0,1869918699	50	0	50	0	45	1	50	0	50	0	0,1869918699
2	192915306	A	<INS:ME:LINE1>	25	0	0	25	0	0	24	0	0	24	1	0	24	0	0	1	50	0	50	0	48	0	49	1	48	0	1
2	199454701	A	<INS:ME:LINE1>	24	0	0	24	0	0	25	0	0	21	4	0	21	3	0	0,0171901935	48	0	48	0	50	0	46	4	45	3	0,01455348536
2	199779914	T	<INS:ME:LINE1>	23	0	0	22	3	0	21	0	0	25	0	0	25	0	0	0,03652412725	46	0	47	3	42	0	50	0	50	0	0,03851916222
2	199794441	C	<INS:ME:LINE1>	25	0	0	24	0	0	25	0	0	24	1	0	22	1	1	0,3139107993	50	0	48	0	50	0	49	1	45	3	0,05325341771
2	201638085	A	<INS:ME:LINE1>	19	4	1	18	7	0	22	3	0	22	3	0	25	0	0	0,0439674054	42	6	43	7	47	3	47	3	50	0	0,03531942325
2	204334683	A	<INS:ME:LINE1>	25	0	0	24	1	0	24	0	0	25	0	0	24	0	0	1	50	0	49	1	48	0	50	0	48	0	1
2	206786147	T	<INS:ME:LINE1>	25	0	0	25	0	0	24	0	0	24	0	0	23	1	0	0,5901639344	50	0	50	0	48	0	48	0	47	1	0,5901639344
2	209432632	T	<INS:ME:LINE1>	25	0	0	24	0	0	24	0	0	24	1	0	22	2	0	0,310987671	50	0	48	0	48	0	49	1	46	2	0,3154378693
2	210796196	A	<INS:ME:LINE1>	24	0	0	24	0	0	23	0	0	22	0	0	24	1	0	1	48	0	48	0	46	0	44	0	49	1	1
2	212707197	T	<INS:ME:LINE1>	22	0	0	20	4	0	24	0	0	22	1	0	23	0	0	0,02468002142	44	0	44	4	48	0	45	1	46	0	0,02729830854
2	213114174	G	<INS:ME:LINE1>	20	1	0	16	8	0	23	0	0	21	1	0	19	4	1	0,003067426702	41	1	40	8	46	0	43	1	42	6	0,00236854372
2	213558072	T	<INS:ME:LINE1>	25	0	0	25	0	0	21	2	0	23	0	0	25	0	0	0,0696969697	50	0	50	0	44	2	46	0	50	0	0,07098521999
2	213837151	A	<INS:ME:LINE1>	24	0	0	23	1	0	24	0	0	25	0	0	25	0	0	0,5901639344	48	0	47	1	48	0	50	0	50	0	0,5901639344
2	223321373	G	<INS:ME:LINE1>	25	0	0	24	0	0	25	0	0	24	1	0	25	0	0	1	50	0	48	0	50	0	49	1	50	0	1
2	224029823	A	<INS:ME:LINE1>	25	0	0	25	0	0	25	0	0	25	0	0	24	1	0	1	50	0	50	0	50	0	50	0	49	1	1
2	224207146	A	<INS:ME:LINE1>	25	0	0	25	0	0	23	0	0	19	4	0	23	2	0	0,01120110451	50	0	50	0	46	0	42	4	48	2	0,01282564892
2	226439381	A	<INS:ME:LINE1>	25	0	0	25	0	0	24	0	0	22	1	0	23	1	0	0,3455922865	50	0	50	0	48	0	45	1	47	1	0,3483076712
2	227301087	A	<INS:ME:LINE1>	25	0	0	25	0	0	25	0	0	25	0	0	24	1	0	1	50	0	50	0	50	0	50	0	49	1	1
2	228803600	C	<INS:ME:LINE1>	24	0	0	24	1	0	25	0	0	25	0	0	23	0	0	1	48	0	49	1	50	0	50	0	46	0	1
2	232482740	C	<INS:ME:LINE1>	18	7	0	24	0	0	21	3	0	17	4	4	20	3	0	0,004970395689	43	7	48	0	45	3	38	12	43	3	0,0007728369089
2	233214161	G	<INS:ME:LINE1>	25	0	0	25	0	0	23	1	0	25	0	0	24	0	0	0,3902439024	50	0	50	0	47	1	50	0	48	0	0,3902439024
2	234222768	T	<INS:ME:LINE1>	25	0	0	25	0	0	25	0	0	25	0	0	22	1	0	0,1869918699	50	0	50	0	50	0	50	0	45	1	0,1869918699
2	235519810	T	<INS:ME:LINE1>	20	4	1	18	5	2	16	9	0	13	10	1	15	9	0	0,2628666206	44	6	41	9	41	9	36	12	39	9	0,6003771689
3	2261438	T	<INS:ME:LINE1>	24	0	0	24	0	0	22	0	0	23	0	0	20	2	0	0,0704805492	48	0	48	0	44	0	46	0	42	2	0,07184355421
3	2883549	T	<INS:ME:LINE1>	25	0	0	23	0	0	24	0	0	21	3	0	22	2	1	0,06561362262	50	0	46	0	48	0	45	3	46	4	0,01815379265
3	3408061	A	<INS:ME:LINE1>	25	0	0	25	0	0	24	0	0	20	4	1	18	4	1	0,00330838619	50	0	50	0	48	0	44	6	40	6	0,0001633086811
3	4175308	G	<INS:ME:LINE1>	25	0	0	25	0	0	25	0	0	25	0	0	24	1	0	1	50	0	50	0	50	0	50	0	49	1	1
3	6752743	T	<INS:ME:LINE1>	24	0	0	25	0	0	25	0	0	23	0	0	21	4	0	0,006538591592	48	0	50	0	50	0	46	0	46	4	0,007278124939
3	8153888	A	<INS:ME:LINE1>	25	0	0	25	0	0	25	0	0	23	1	0	24	0	0	0,3902439024	50	0	50	0	50	0	47	1	48	0	0,3902439024
3	8497318	A	<INS:ME:LINE1>	25	0	0	24	0	0	24	0	0	24	1	0	24	1	0	1	50	0	48	0	48	0	49	1	49	1	1
3	14215828	G	<INS:ME:LINE1>	23	1	0	24	1	0	23	0	0	25	0	0	22	0	0	0,9109813417	47	1	49	1	46	0	50	0	44	0	0,9113569478
3	20090533	T	<INS:ME:LINE1>	21	4	0	24	1	0	24	0	0	24	0	0	25	0	0	0,02808074631	46	4	49	1	48	0	48	0	50	0	0,03083984949
3	21234927	G	<INS:ME:LINE1>	20	4	0	24	1	0	24	1	0	13	10	2	5	16	4	0,000000000481725972	44	4	49	1	49	1	36	14	26	24	0
3	21800882	C	<INS:ME:LINE1>	25	0	0	25	0	0	25	0	0	16	6	2	22	2	0	0,000136182853	50	0	50	0	50	0	38	10	46	2	0,0000005913751479
3	24381288	C	<INS:ME:LINE1>	25	0	0	24	1	0	25	0	0	25	0	0	25	0	0	1	50	0	49	1	50	0	50	0	50	0	1
3	24987874	T	<INS:ME:LINE1>	10	13	1	17	6	1	12	4	6	24	0	0	25	0	0	0,000000005248550171	33	15	40	8	28	16	48	0	50	0	0,000000000557782988
3	26516764	A	<INS:ME:LINE1>	25	0	0	24	0	0	25	0	0	20	1	0	24	0	0	0,1764705882	50	0	48	0	50	0	41	1	48	0	0,1764705882
3	26524464	T	<INS:ME:LINE1>	13	9	2	20	5	0	14	8	2	21	4	0	16	7	0	0,17544204	35	13	45	5	36	12	46	4	39	7	0,03572269187
3	26764581	T	<INS:ME:LINE1>	25	0	0	25	0	0	25	0	0	25	0	0	23	2	0	0,1935483871	50	0	50	0	50	0	50	0	48	2	0,1967871486
3	27980826	T	<INS:ME:LINE1>	24	0	0	23	1	0	25	0	0	25	0	0	24	0	0	0,5901639344	48	0	47	1	50	0	50	0	48	0	0,5901639344
3	28261984	T	<INS:ME:LINE1>	25	0	0	25	0	0	24	1	0	18	7	0	18	6	1	0,0002679584183	50	0	50	0	49	1	43	7	42	8	0,00008648732183
3	30032302	T	<INS:ME:LINE1>	25	0	0	24	1	0	25	0	0	25	0	0	25	0	0	1	50	0	49	1	50	0	50	0	50	0	1
3	36599867	A	<INS:ME:LINE1>	24	0	0	25	0	0	25	0	0	23	0	0	24	1	0	1	48	0	50	0	50	0	46	0	49	1	1
3	36996269	C	<INS:ME:LINE1>	25	0	0	25	0	0	25	0	0	22	3	0	25	0	0	0,03619197482	50	0	50	0	50	0	47	3	50	0	0,03808783521
3	38253592	T	<INS:ME:LINE1>	25	0	0	24	0	0	21	2	0	23	0	0	24	0	0	0,07206950577	50	0	48	0	44	2	46	0	48	0	0,07339644719
3	38626082	G	<INS:ME:LINE1>	11	8	4	13	11	1	10	8	5	16	8	1	16	7	0	0,1966346482	30	16	37	13	28	18	40	10	39	7	0,05275307932
3	43262680	A	<INS:ME:LINE1>	23	1	0	23	2	0	25	0	0	25	0	0	25	0	0	0,2180547136	47	1	48	2	50	0	50	0	50	0	0,2215794889
3	45085457	C	<INS:ME:LINE1>	24	0	0	25	0	0	25	0	0	25	0	0	24	0	0	1	48	0	50	0	50	0	50	0	48	0	1
3	48386752	A	<INS:ME:LINE1>	25	0	0	24	0	0	25	0	0	22	2	0	23	1	0	0,1707627693	50	0	48	0	50	0	46	2	47	1	0,1739334059
3	55788580	A	<INS:ME:LINE1>	2	9	11	6	12	6	6	7	9	16	8	0	11	8	3	0,0001043916676	13	31	24	24	19	25	40	8	30	14	0,0000005575942541
3	58783877	T	<INS:ME:LINE1>	23	1	0	24	1	0	24	0	0	17	4	3	21	2	1	0,04021864806	47	1	49	1	48	0	38	10	44	4	0,0001838103061
3	59852903	A	<INS:ME:LINE1>	6	13	4	7	11	6	5	10	9	1	7	17	3	4	15	0,002031170602	25	21	25	23	20	28	9	41	10	34	0,0001241380003
3	60604759	C	<INS:ME:LINE1>	25	0	0	25	0	0	24	0	0	23	1	0	22	2	0	0,1707627693	50	0	50	0	48	0	47	1	46	2	0,1739334059
3	61102367	A	<INS:ME:LINE1>	25	0	0	24	1	0	25	0	0	25	0	0	23	0	0	1	50	0	49	1	50	0	50	0	46	0	1
3	67584369	A	<INS:ME:LINE1>	25	0	0	23	0	0	22	2	0	23	0	0	23	0	0	0,149934811	50	0	46	0	46	2	46	0	46	0	0,152650559
3	67735178	A	<INS:ME:LINE1>	25	0	0	24	0	0	25	0	0	23	2	0	25	0	0	0,1935483871	50	0	48	0	50	0	48	2	50	0	0,1968133734
3	68640250	T	<INS:ME:LINE1>	16	3	4	18	4	2	6	2	12	16	5	4	18	5	0	0,0005192911916	35	11	40	8	14	26	37	13	41	5	0,0000004261514157
3	69261984	C	<INS:ME:LINE1>	24	0	0	24	0	0	25	0	0	23	1	0	22	0	0	0,7899159664	48	0	48	0	50	0	47	1	44	0	0,7899159664
3	77924320	C	<INS:ME:LINE1>	25	0	0	25	0	0	24	1	0	22	0	0	24	0	0	1	50	0	50	0	49	1	44	0	48	0	1
3	79216313	G	<INS:ME:LINE1>	21	4	0	22	3	0	23	0	0	18	3	2	17	3	5	0,01979828596	46	4	47	3	46	0	39	7	37	13	0,0003675488477
3	79711184	A	<INS:ME:LINE1>	23	1	1	24	0	0	25	0	0	25	0	0	25	0	0	0,5082612116	47	3	48	0	50	0	50	0	50	0	0,03810318631
3	80590176	C	<INS:ME:LINE1>	19	0	2	15	3	4	17	1	5	20	0	0	19	1	0	0,0206533323	38	4	33	11	35	11	40	0	39	1	0,00007729424648
3	82144869	T	<INS:ME:LINE1>	25	0	0	21	3	0	21	3	0	11	8	3	17	5	2	0,0007804194254	50	0	45	3	45	3	30	14	39	9	0,000006795396331
3	83017169	T	<INS:ME:LINE1>	24	0	0	24	0	0	25	0	0	25	0	0	21	1	0	0,1833333333	48	0	48	0	50	0	50	0	43	1	0,1833333333
3	83613997	T	<INS:ME:LINE1>	24	0	0	24	0	0	23	0	0	21	3	0	21	2	1	0,06364311863	48	0	48	0	46	0	45	3	44	4	0,01660437906
3	85576568	G	<INS:ME:LINE1>	18	5	2	7	15	3	4	11	8	20	4	0	20	3	0	0,00000003335975859	41	9	29	21	19	27	44	4	43	3	0,0000000002501086319
3	85663369	T	<INS:ME:LINE1>	23	0	0	24	0	0	23	0	0	17	3	2	20	2	0	0,006411607179	46	0	48	0	46	0	37	7	42	2	0,00007823577102
3	85868023	C	<INS:ME:LINE1>	25	0	0	25	0	0	24	0	0	20	4	0	15	10	0	0,000002310264703	50	0	50	0	48	0	44	4	40	10	0,000003312508065
3	86264950	T	<INS:ME:LINE1>	22	1	0	24	0	0	21	1	1	15	5	3	16	8	0	0,0002835153563	45	1	48	0	43	3	35	11	40	8	0,00008984036222
3	89643344	A	<INS:ME:LINE1>	22	0	0	25	0	0	24	1	0	25	0	0	24	0	0	1	44	0	50	0	49	1	50	0	48	0	1
3	96774848	T	<INS:ME:LINE1>	24	0	0	24	0	0	24	0	0	20	0	1	23	1	0	0,3280282935	48	0	48	0	48	0	40	2	47	1	0,1166767227
3	97329539	A	<INS:ME:LINE1>	24	0	0	24	0	0	25	0	0	21	0	0	21	1	0	0,3706896552	48	0	48	0	50	0	42	0	43	1	0,3706896552
3	98775500	T	<INS:ME:LINE1>	22	3	0	21	1	0	24	0	0	15	7	3	16	7	0	0,0005721642017	47	3	43	1	48	0	37	13	39	7	0,00003179717959
3	106562003	T	<INS:ME:LINE1>	25	0	0	24	0	0	22	0	0	24	0	0	24	0	0	1	50	0	48	0	44	0	48	0	48	0	1
3	113649409	T	<INS:ME:LINE1>	24	0	0	23	1	0	22	0	0	22	0	0	24	0	0	1	48	0	47	1	44	0	44	0	48	0	1
3	121949175	T	<INS:ME:LINE1>	24	1	0	25	0	0	25	0	0	25	0	0	25	0	0	1	49	1	50	0	50	0	50	0	50	0	1
3	123033720	A	<INS:ME:LINE1>	25	0	0	25	0	0	25	0	0	24	1	0	23	1	0	0,5082612116	50	0	50	0	50	0	49	1	47	1	0,5102520569
3	127431688	T	<INS:ME:LINE1>	24	0	0	24	1	0	25	0	0	25	0	0	24	0	0	1	48	0	49	1	50	0	50	0	48	0	1
3	130843995	A	<INS:ME:LINE1>	25	0	0	25	0	0	24	0	0	25	0	0	23	1	0	0,3902439024	50	0	50	0	48	0	50	0	47	1	0,3902439024
3	131069779	A	<INS:ME:LINE1>	25	0	0	24	0	0	22	0	0	16	5	2	13	10	0	0,000000233368193	50	0	48	0	44	0	37	9	36	10	0,0000001343229157
3	131837643	T	<INS:ME:LINE1>	25	0	0	25	0	0	25	0	0	22	1	1	25	0	0	0,03619197482	50	0	50	0	50	0	45	3	50	0	0,006886732051
3	133911300	A	<INS:ME:LINE1>	24	0	0	23	0	0	21	1	1	24	0	0	22	0	0	0,2622188906	48	0	46	0	43	3	48	0	44	0	0,02122510173
3	136637152	G	<INS:ME:LINE1>	23	0	0	22	1	0	21	0	0	24	0	0	23	0	0	0,7894736842	46	0	45	1	42	0	48	0	46	0	0,7894736842
3	137044086	A	<INS:ME:LINE1>	25	0	0	25	0	0	25	0	0	24	1	0	23	1	0	0,5082612116	50	0	50	0	50	0	49	1	47	1	0,5102520569
3	139044456	A	<INS:ME:LINE1>	24	1	0	25	0	0	23	2	0	25	0	0	24	0	0	0,5082612116	49	1	50	0	48	2	50	0	48	0	0,5142337475
3	143851779	C	<INS:ME:LINE1>	23	0	0	21	2	0	24	0	0	24	0	0	25	0	0	0,07206950577	46	0	44	2	48	0	48	0	50	0	0,07339644719
3	144329105	A	<INS:ME:LINE1>	22	3	0	25	0	0	23	0	0	25	0	0	24	0	0	0,03622476629	47	3	50	0	46	0	50	0	48	0	0,03816773464
3	144402004	A	<INS:ME:LINE1>	23	2	0	22	0	0	21	0	0	23	0	0	24	0	0	0,1937452326	48	2	44	0	42	0	46	0	48	0	0,1972659958
3	144610083	T	<INS:ME:LINE1>	22	2	0	21	2	1	24	0	0	13	9	1	17	6	0	0,0009572397296	46	2	44	4	48	0	35	11	40	6	0,0006932763423
3	147308880	A	<INS:ME:LINE1>	25	0	0	25	0	0	25	0	0	24	0	0	23	1	0	0,3902439024	50	0	50	0	50	0	48	0	47	1	0,3902439024
3	147328349	T	<INS:ME:LINE1>	25	0	0	23	0	0	24	0	0	25	0	0	22	0	0	1	50	0	46	0	48	0	50	0	44	0	1
3	151148555	T	<INS:ME:LINE1>	5	8	10	4	9	12	11	11	2	6	11	8	6	12	7	0,1044630971	18	28	17	33	33	15	23	27	24	26	0,008213100269
3	151688102	A	<INS:ME:LINE1>	20	1	0	20	2	0	21	1	0	23	1	0	13	5	3	0,01619751578	41	1	42	2	43	1	47	1	31	11	0,00009414207446
3	151787478	T	<INS:ME:LINE1>	25	0	0	24	0	0	22	0	0	21	1	0	21	0	0	0,5701754386	50	0	48	0	44	0	43	1	42	0	0,5701754386
3	152025408	T	<INS:ME:LINE1>	23	0	0	24	1	0	25	0	0	24	0	0	22	1	0	0,7443977591	46	0	49	1	50	0	48	0	45	1	0,7454672245
3	153091097	C	<INS:ME:LINE1>	25	0	0	25	0	0	25	0	0	22	3	0	19	6	0	0,001346930573	50	0	50	0	50	0	47	3	44	6	0,001839595063
3	157535641	G	<INS:ME:LINE1>	24	1	0	25	0	0	23	0	0	25	0	0	25	0	0	1	49	1	50	0	46	0	50	0	50	0	1
3	157854349	T	<INS:ME:LINE1>	25	0	0	25	0	0	24	0	0	23	1	0	23	1	0	0,4275843382	50	0	50	0	48	0	47	1	47	1	0,4299399582
3	161132574	A	<INS:ME:LINE1>	24	0	0	24	0	0	22	0	0	22	0	0	25	0	0	1	48	0	48	0	44	0	44	0	50	0	1
3	165837717	T	<INS:ME:LINE1>	24	0	0	24	0	0	25	0	0	25	0	0	23	1	0	0,5901639344	48	0	48	0	50	0	50	0	47	1	0,5901639344
3	166092230	C	<INS:ME:LINE1>	21	0	0	22	0	0	18	0	0	15	3	2	14	5	2	0,000889243155	42	0	44	0	36	0	33	7	33	9	0,00000339039839
3	171908640	A	<INS:ME:LINE1>	25	0	0	25	0	0	25	0	0	22	1	0	25	0	0	0,1869918699	50	0	50	0	50	0	45	1	50	0	0,1869918699
3	172749134	T	<INS:ME:LINE1>	25	0	0	25	0	0	25	0	0	20	3	1	22	2	0	0,02900096193	50	0	50	0	50	0	43	5	46	2	0,001865388091
3	173755708	T	<INS:ME:LINE1>	24	0	0	25	0	0	25	0	0	24	0	0	24	0	0	1	48	0	50	0	50	0	48	0	48	0	1
3	173917228	T	<INS:ME:LINE1>	18	4	1	18	7	0	25	0	0	15	7	2	16	5	3	0,01153064071	40	6	43	7	50	0	37	11	37	11	0,001104770984
3	177385413	G	<INS:ME:LINE1>	22	2	0	23	1	0	24	0	0	20	1	1	20	3	0	0,3512891245	46	2	47	1	48	0	41	3	43	3	0,3167810958
3	186094757	T	<INS:ME:LINE1>	25	0	0	25	0	0	25	0	0	23	1	0	23	1	1	0,3147902129	50	0	50	0	50	0	47	1	47	3	0,05420416796
3	186372141	G	<INS:ME:LINE1>	10	12	2	12	11	2	6	10	8	4	5	16	1	10	14	0,000006601360191	32	16	35	15	22	26	13	37	12	38	0,00000009215094372
3	188234432	A	<INS:ME:LINE1>	20	5	0	24	1	0	19	5	0	17	7	1	18	2	4	0,02512578268	45	5	49	1	43	5	41	9	38	10	0,02422862523
3	188832680	T	<INS:ME:LINE1>	25	0	0	24	1	0	25	0	0	25	0	0	25	0	0	1	50	0	49	1	50	0	50	0	50	0	1
3	190080135	T	<INS:ME:LINE1>	25	0	0	24	0	0	25	0	0	25	0	0	24	1	0	1	50	0	48	0	50	0	50	0	49	1	1
3	193354175	T	<INS:ME:LINE1>	7	13	4	10	9	6	17	7	0	13	6	5	9	7	6	0,03847252225	27	21	29	21	41	7	32	16	25	19	0,007990463667
3	196253857	C	<INS:ME:LINE1>	24	0	0	25	0	0	24	0	0	23	0	0	19	4	1	0,001514723439	48	0	50	0	48	0	46	0	42	6	0,0001853040267
4	5667994	G	<INS:ME:LINE1>	22	3	0	23	2	0	23	1	0	25	0	0	24	0	0	0,2800782555	47	3	48	2	47	1	50	0	48	0	0,2915874228
4	5761645	C	<INS:ME:LINE1>	25	0	0	25	0	0	25	0	0	21	3	0	24	0	0	0,01337646759	50	0	50	0	50	0	45	3	48	0	0,01411353826
4	10632694	T	<INS:ME:LINE1>	25	0	0	19	6	0	25	0	0	23	0	0	25	0	0	0,000190461294	50	0	44	6	50	0	46	0	50	0	0,0002519455785
4	12429453	A	<INS:ME:LINE1>	25	0	0	25	0	0	24	0	0	20	4	0	25	0	0	0,002340881829	50	0	50	0	48	0	44	4	50	0	0,002613618196
4	13049906	T	<INS:ME:LINE1>	25	0	0	25	0	0	25	0	0	24	0	0	23	2	0	0,1935483871	50	0	50	0	50	0	48	0	48	2	0,1968133734
4	13086491	G	<INS:ME:LINE1>	25	0	0	25	0	0	24	0	0	23	1	0	23	1	0	0,4275843382	50	0	50	0	48	0	47	1	47	1	0,4299399582
4	13327423	C	<INS:ME:LINE1>	25	0	0	23	2	0	25	0	0	24	0	0	24	0	0	0,193522591	50	0	48	2	50	0	48	0	48	0	0,1968143355
4	14849038	T	<INS:ME:LINE1>	25	0	0	22	3	0	24	0	0	16	8	1	17	8	0	0,00009263070244	50	0	47	3	48	0	40	10	42	8	0,00004011925579
4	15660396	T	<INS:ME:LINE1>	23	1	0	25	0	0	24	0	0	24	0	0	24	0	0	0,7933884298	47	1	50	0	48	0	48	0	48	0	0,7933884298
4	16238600	T	<INS:ME:LINE1>	25	0	0	25	0	0	25	0	0	24	0	0	23	2	0	0,1935483871	50	0	50	0	50	0	48	0	48	2	0,1968133734
4	18162689	C	<INS:ME:LINE1>	4	7	12	3	14	8	6	12	7	16	5	3	13	7	2	0,0001062644062	15	31	20	30	24	26	37	11	33	11	0,000001903284618
4	18194357	T	<INS:ME:LINE1>	19	5	0	24	1	0	21	1	0	18	6	1	17	6	1	0,076330597	43	5	49	1	43	1	42	8	40	8	0,01602627975
4	20085288	T	<INS:ME:LINE1>	25	0	0	25	0	0	24	0	0	19	3	0	23	1	0	0,01555613988	50	0	50	0	48	0	41	3	47	1	0,01674155706
4	23717538	A	<INS:ME:LINE1>	24	0	0	25	0	0	25	0	0	24	1	0	24	0	0	1	48	0	50	0	50	0	49	1	48	0	1
4	24126647	C	<INS:ME:LINE1>	24	0	0	25	0	0	23	0	0	24	0	0	25	0	0	1	48	0	50	0	46	0	48	0	50	0	1
4	27741002	T	<INS:ME:LINE1>	24	0	0	21	2	2	25	0	0	25	0	0	25	0	0	0,006526421689	48	0	44	6	50	0	50	0	50	0	0,0002494320879
4	27851013	A	<INS:ME:LINE1>	25	0	0	24	1	0	25	0	0	25	0	0	23	1	0	0,5082612116	50	0	49	1	50	0	50	0	47	1	0,5102520569
4	29480718	T	<INS:ME:LINE1>	17	0	0	16	4	1	15	0	0	16	0	0	21	0	0	0,006538538935	34	0	36	6	30	0	32	0	42	0	0,0005237072134
4	29894776	T	<INS:ME:LINE1>	25	0	0	25	0	0	22	0	0	24	1	0	25	0	0	1	50	0	50	0	44	0	49	1	50	0	1
4	33256262	A	<INS:ME:LINE1>	21	2	2	21	1	0	21	0	0	23	0	0	22	0	0	0,1251492756	44	6	43	1	42	0	46	0	44	0	0,001386741437
4	36855832	T	<INS:ME:LINE1>	21	1	0	24	0	0	24	0	0	23	0	0	23	0	0	0,1896551724	43	1	48	0	48	0	46	0	46	0	0,1896551724
4	37952113	T	<INS:ME:LINE1>	22	0	1	20	3	0	20	1	0	22	0	0	20	1	1	0,3035998739	44	2	43	3	41	1	44	0	41	3	0,4489197134
4	44181731	T	<INS:ME:LINE1>	24	0	0	24	0	0	21	1	0	24	0	0	22	0	0	0,3793103448	48	0	48	0	43	1	48	0	44	0	0,3793103448
4	44237677	T	<INS:ME:LINE1>	19	0	0	22	0	0	19	0	0	21	0	0	21	1	0	1	38	0	44	0	38	0	42	0	43	1	1
4	46968020	T	<INS:ME:LINE1>	25	0	0	23	1	0	24	0	0	25	0	0	25	0	0	0,3902439024	50	0	47	1	48	0	50	0	50	0	0,3902439024
4	47007785	A	<INS:ME:LINE1>	3	10	12	3	4	18	2	12	9	8	9	8	8	8	8	0,02952625697	16	34	10	40	16	30	25	25	24	24	0,006967321069
4	53222423	T	<INS:ME:LINE1>	20	3	0	22	1	1	24	0	0	21	2	0	15	6	0	0,025062495	43	3	45	3	48	0	44	2	36	6	0,0659571482
4	54344567	G	<INS:ME:LINE1>	25	0	0	25	0	0	24	0	0	21	2	0	21	4	0	0,01385188424	50	0	50	0	48	0	44	2	46	4	0,01569852734
4	57497067	T	<INS:ME:LINE1>	13	11	1	17	6	2	23	2	0	11	11	2	12	8	4	0,008080227583	37	13	40	10	48	2	33	15	32	16	0,00103285127
4	59622450	A	<INS:ME:LINE1>	21	1	0	18	5	0	20	0	0	21	0	0	20	0	0	0,005691185292	43	1	41	5	40	0	42	0	40	0	0,006901870089
4	60979577	T	<INS:ME:LINE1>	21	1	1	19	4	0	19	0	0	20	1	1	21	0	0	0,1435934305	43	3	42	4	38	0	41	3	42	0	0,1131725701
4	63295992	T	<INS:ME:LINE1>	24	0	0	24	0	0	23	0	0	24	0	0	24	0	0	1	48	0	48	0	46	0	48	0	48	0	1
4	64540128	A	<INS:ME:LINE1>	24	0	0	23	0	0	21	0	0	24	0	0	23	1	0	1	48	0	46	0	42	0	48	0	47	1	1
4	66809078	T	<INS:ME:LINE1>	14	6	3	13	11	1	18	5	1	18	5	1	19	5	1	0,4819559558	34	12	37	13	41	7	41	7	43	7	0,2949007663
4	72915456	A	<INS:ME:LINE1>	24	0	0	25	0	0	22	0	0	24	0	0	24	1	0	1	48	0	50	0	44	0	48	0	49	1	1
4	73685223	T	<INS:ME:LINE1>	25	0	0	22	1	0	25	0	0	25	0	0	23	0	0	0,3801652893	50	0	45	1	50	0	50	0	46	0	0,3801652893
4	74243705	A	<INS:ME:LINE1>	25	0	0	21	2	0	25	0	0	24	0	0	23	1	0	0,07834919092	50	0	44	2	50	0	48	0	47	1	0,08072939885
4	74901872	A	<INS:ME:LINE1>	25	0	0	24	1	0	24	0	0	25	0	0	23	0	0	1	50	0	49	1	48	0	50	0	46	0	1
4	82820711	A	<INS:ME:LINE1>	24	0	0	24	0	0	25	0	0	24	1	0	23	1	0	0,9153231269	48	0	48	0	50	0	49	1	47	1	0,9156715914
4	82921896	G	<INS:ME:LINE1>	24	0	0	24	0	0	22	0	0	18	5	0	22	3	0	0,00405705363	48	0	48	0	44	0	41	5	47	3	0,00462212136
4	84600024	T	<INS:ME:LINE1>	24	0	0	25	0	0	25	0	0	25	0	0	25	0	0	1	48	0	50	0	50	0	50	0	50	0	1
4	86607956	T	<INS:ME:LINE1>	21	3	0	21	4	0	25	0	0	23	2	0	23	1	0	0,2291239533	45	3	46	4	50	0	48	2	47	1	0,2452581643
4	87275600	G	<INS:ME:LINE1>	24	0	0	25	0	0	24	1	0	25	0	0	24	0	0	1	48	0	50	0	49	1	50	0	48	0	1
4	87619672	G	<INS:ME:LINE1>	23	1	0	24	0	0	23	0	0	24	0	0	25	0	0	0,7916666667	47	1	48	0	46	0	48	0	50	0	0,7916666667
4	90706760	C	<INS:ME:LINE1>	21	0	0	23	0	0	24	0	0	21	1	0	22	1	0	0,6585018963	42	0	46	0	48	0	43	1	45	1	0,6600196657
4	95543416	T	<INS:ME:LINE1>	25	0	0	24	0	0	25	0	0	21	3	0	23	1	0	0,03969241944	50	0	48	0	50	0	45	3	47	1	0,04181982072
4	95926584	A	<INS:ME:LINE1>	25	0	0	25	0	0	25	0	0	25	0	0	24	1	0	1	50	0	50	0	50	0	50	0	49	1	1
4	98103819	T	<INS:ME:LINE1>	23	0	0	25	0	0	25	0	0	23	1	0	18	6	1	0,0003725414563	46	0	50	0	50	0	47	1	42	8	0,00003948698173
4	103343752	T	<INS:ME:LINE1>	9	11	4	15	9	1	13	9	3	17	7	1	16	9	0	0,300743653	29	19	39	11	35	15	41	9	41	9	0,07552098998
4	106305271	T	<INS:ME:LINE1>	25	0	0	24	1	0	25	0	0	22	0	0	25	0	0	1	50	0	49	1	50	0	44	0	50	0	1
4	107095019	T	<INS:ME:LINE1>	24	0	0	25	0	0	25	0	0	24	0	1	22	3	0	0,03619197482	48	0	50	0	50	0	48	2	47	3	0,09228977249
4	110842703	T	<INS:ME:LINE1>	24	0	0	25	0	0	25	0	0	24	1	0	23	2	0	0,5082612116	48	0	50	0	50	0	49	1	48	2	0,5142337475
4	111771585	T	<INS:ME:LINE1>	22	0	0	25	0	0	23	1	0	23	0	0	23	0	0	0,7863247863	44	0	50	0	47	1	46	0	46	0	0,7863247863
4	111863089	T	<INS:ME:LINE1>	24	0	0	25	0	0	25	0	0	19	4	0	21	3	1	0,00630868683	48	0	50	0	50	0	42	4	45	5	0,002209516086
4	112628973	A	<INS:ME:LINE1>	8	10	7	8	14	2	8	8	4	14	6	4	13	8	2	0,2285535627	26	24	30	18	24	16	34	14	34	12	0,1777236934
4	114791920	G	<INS:ME:LINE1>	24	0	0	24	1	0	25	0	0	24	0	0	25	0	0	1	48	0	49	1	50	0	48	0	50	0	1
4	114847367	T	<INS:ME:LINE1>	19	6	0	25	0	0	25	0	0	25	0	0	25	0	0	0,0001887807927	44	6	50	0	50	0	50	0	50	0	0,000248918026
4	115132707	A	<INS:ME:LINE1>	9	8	7	9	12	4	12	7	6	14	9	1	19	5	1	0,0330456452	26	22	30	20	31	19	37	11	43	7	0,002449518451
4	115620579	T	<INS:ME:LINE1>	24	1	0	24	0	0	24	0	0	23	0	0	25	0	0	1	49	1	48	0	48	0	46	0	50	0	1
4	118651488	G	<INS:ME:LINE1>	25	0	0	24	1	0	25	0	0	25	0	0	23	0	0	1	50	0	49	1	50	0	50	0	46	0	1
4	118765259	A	<INS:ME:LINE1>	22	2	0	18	4	1	19	3	0	22	0	0	20	3	0	0,282470647	46	2	40	6	41	3	44	0	43	3	0,1173033145
4	120717544	T	<INS:ME:LINE1>	20	3	1	20	4	1	21	3	0	19	6	0	21	2	1	0,8228395711	43	5	44	6	45	3	44	6	44	4	0,863963055
4	122935558	T	<INS:ME:LINE1>	24	1	0	25	0	0	24	0	0	25	0	0	23	0	0	1	49	1	50	0	48	0	50	0	46	0	1
4	126052304	G	<INS:ME:LINE1>	25	0	0	24	0	0	25	0	0	22	3	0	25	0	0	0,03619197482	50	0	48	0	50	0	47	3	50	0	0,03810318631
4	126824151	A	<INS:ME:LINE1>	25	0	0	23	0	0	25	0	0	23	1	1	22	1	0	0,5420688937	50	0	46	0	50	0	47	3	45	1	0,08879738356
4	127275382	T	<INS:ME:LINE1>	25	0	0	23	0	0	21	0	0	16	5	0	19	4	0	0,00104601536	50	0	46	0	42	0	37	5	42	4	0,001405486007
4	128965442	A	<INS:ME:LINE1>	25	0	0	24	0	0	24	0	0	22	3	0	20	4	0	0,009231573616	50	0	48	0	48	0	47	3	44	4	0,01073834588
4	130361670	T	<INS:ME:LINE1>	24	1	0	21	2	1	22	2	0	24	1	0	24	1	0	0,8299380831	49	1	44	4	46	2	49	1	49	1	0,4927008805
4	132181662	C	<INS:ME:LINE1>	22	2	0	21	1	2	24	0	0	23	0	0	23	0	0	0,1089162686	46	2	43	5	48	0	46	0	46	0	0,006104712694
4	134596423	A	<INS:ME:LINE1>	7	11	6	6	12	6	10	11	4	20	2	0	18	3	0	0,000001506722717	25	23	24	24	31	19	42	2	39	3	0,000000001337716753
4	135420713	T	<INS:ME:LINE1>	24	1	0	23	0	0	19	0	0	18	2	0	21	1	0	0,4460273319	49	1	46	0	38	0	38	2	43	1	0,4535938484
4	137549726	A	<INS:ME:LINE1>	25	0	0	23	1	0	24	0	0	25	0	0	23	0	0	0,5867768595	50	0	47	1	48	0	50	0	46	0	0,5867768595
4	138177334	A	<INS:ME:LINE1>	4	11	8	8	9	8	10	7	4	8	11	6	11	8	5	0,5734965591	19	27	25	25	27	15	27	23	30	18	0,1677242588
4	138413561	T	<INS:ME:LINE1>	22	3	0	22	1	1	24	0	0	25	0	0	23	1	0	0,2220951988	47	3	45	3	48	0	50	0	47	1	0,1396351751
4	140647797	T	<INS:ME:LINE1>	25	0	0	25	0	0	22	2	0	25	0	0	25	0	0	0,03619197482	50	0	50	0	46	2	50	0	50	0	0,03682904532
4	141603233	A	<INS:ME:LINE1>	25	0	0	25	0	0	25	0	0	24	0	0	25	0	0	1	50	0	50	0	50	0	48	0	50	0	1
4	145464160	C	<INS:ME:LINE1>	25	0	0	25	0	0	24	0	0	25	0	0	23	1	0	0,3902439024	50	0	50	0	48	0	50	0	47	1	0,3902439024
4	147225296	G	<INS:ME:LINE1>	3	11	11	1	12	11	5	9	8	3	6	14	3	6	15	0,3791232514	17	33	14	34	19	25	12	34	12	36	0,3456807013
4	149725478	T	<INS:ME:LINE1>	24	0	0	23	0	0	23	0	0	23	1	0	23	0	0	1	48	0	46	0	46	0	47	1	46	0	1
4	151320245	T	<INS:ME:LINE1>	25	0	0	24	0	0	25	0	0	24	0	0	24	1	0	1	50	0	48	0	50	0	48	0	49	1	1
4	152223706	A	<INS:ME:LINE1>	24	1	0	25	0	0	24	0	0	24	0	0	25	0	0	1	49	1	50	0	48	0	48	0	50	0	1
4	152732823	T	<INS:ME:LINE1>	22	2	0	20	4	1	23	0	0	25	0	0	24	0	0	0,01492582377	46	2	44	6	46	0	50	0	48	0	0,001315313673
4	154760776	A	<INS:ME:LINE1>	24	0	0	25	0	0	23	0	0	25	0	0	23	1	0	0,5867768595	48	0	50	0	46	0	50	0	47	1	0,5867768595
4	155630020	T	<INS:ME:LINE1>	25	0	0	23	1	0	24	0	0	25	0	0	24	0	0	0,5901639344	50	0	47	1	48	0	50	0	48	0	0,5901639344
4	157447966	A	<INS:ME:LINE1>	24	1	0	23	0	0	24	1	0	23	1	0	24	0	0	1	49	1	46	0	49	1	47	1	48	0	1
4	158907289	T	<INS:ME:LINE1>	20	3	2	13	7	3	16	5	1	16	4	2	20	3	0	0,4616637139	43	7	33	13	37	7	36	8	43	3	0,08440458681
4	164562080	G	<INS:ME:LINE1>	22	1	0	24	0	0	23	0	0	24	0	0	23	0	0	0,5897435897	45	1	48	0	46	0	48	0	46	0	0,5897435897
4	165231739	T	<INS:ME:LINE1>	20	4	0	23	1	0	17	6	0	19	5	0	20	2	1	0,213920482	44	4	47	1	40	6	43	5	42	4	0,3500216533
4	172560612	G	<INS:ME:LINE1>	25	0	0	25	0	0	24	0	0	24	1	0	21	4	0	0,02810136942	50	0	50	0	48	0	49	1	46	4	0,03083857916
4	173537086	T	<INS:ME:LINE1>	25	0	0	25	0	0	24	1	0	25	0	0	25	0	0	1	50	0	50	0	49	1	50	0	50	0	1
4	175685422	T	<INS:ME:LINE1>	25	0	0	25	0	0	23	0	0	23	1	0	24	0	0	0,5867768595	50	0	50	0	46	0	47	1	48	0	0,5867768595
4	186910560	C	<INS:ME:LINE1>	25	0	0	24	1	0	25	0	0	25	0	0	25	0	0	1	50	0	49	1	50	0	50	0	50	0	1
4	190659708	G	<INS:ME:LINE1>	19	6	0	15	10	0	23	2	0	15	10	0	19	6	0	0,0487087887	44	6	40	10	48	2	40	10	44	6	0,08344420515
5	5348776	C	<INS:ME:LINE1>	25	0	0	25	0	0	25	0	0	22	2	0	23	2	0	0,1604930942	50	0	50	0	50	0	46	2	48	2	0,1665834033
5	7994691	A	<INS:ME:LINE1>	25	0	0	24	1	0	24	0	0	24	0	0	24	0	0	1	50	0	49	1	48	0	48	0	48	0	1
5	11391276	T	<INS:ME:LINE1>	21	4	0	15	5	5	21	4	0	17	5	2	15	7	2	0,1688108192	46	4	35	15	46	4	39	9	37	11	0,01206067614
5	13231906	T	<INS:ME:LINE1>	23	1	0	24	0	0	23	0	0	25	0	0	25	0	0	0,5867768595	47	1	48	0	46	0	50	0	50	0	0,5867768595
5	16008605	T	<INS:ME:LINE1>	24	0	0	24	1	0	22	1	0	25	0	0	25	0	0	0,5020999865	48	0	49	1	45	1	50	0	50	0	0,5041489577
5	19639341	A	<INS:ME:LINE1>	23	1	0	25	0	0	25	0	0	25	0	0	24	0	0	0,3902439024	47	1	50	0	50	0	50	0	48	0	0,3902439024
5	23023374	C	<INS:ME:LINE1>	25	0	0	23	1	0	23	0	0	24	0	0	23	0	0	0,7899159664	50	0	47	1	46	0	48	0	46	0	0,7899159664
5	24207819	A	<INS:ME:LINE1>	25	0	0	21	3	0	24	1	0	25	0	0	25	0	0	0,02810136942	50	0	45	3	49	1	50	0	50	0	0,02974066095
5	24767817	A	<INS:ME:LINE1>	25	0	0	25	0	0	21	2	0	24	0	0	25	0	0	0,03427719821	50	0	50	0	44	2	48	0	50	0	0,03491196114
5	25708665	T	<INS:ME:LINE1>	23	2	0	22	0	0	24	0	0	22	0	0	23	0	0	0,1935532234	48	2	44	0	48	0	44	0	46	0	0,197044335
5	28144044	T	<INS:ME:LINE1>	24	0	0	25	0	0	23	1	0	23	0	0	25	0	0	0,5867768595	48	0	50	0	47	1	46	0	50	0	0,5867768595
5	28539634	A	<INS:ME:LINE1>	25	0	0	25	0	0	24	0	0	23	1	0	25	0	0	0,3902439024	50	0	50	0	48	0	47	1	50	0	0,3902439024
5	30975990	T	<INS:ME:LINE1>	25	0	0	25	0	0	25	0	0	22	2	0	18	6	0	0,0002804879143	50	0	50	0	50	0	46	2	42	6	0,0003977765157
5	32838924	A	<INS:ME:LINE1>	23	0	0	22	0	0	21	0	0	23	0	0	22	0	0	1	46	0	44	0	42	0	46	0	44	0	1
5	32968741	T	<INS:ME:LINE1>	24	1	0	24	0	0	25	0	0	25	0	0	24	0	0	1	49	1	48	0	50	0	50	0	48	0	1
5	33633348	T	<INS:ME:LINE1>	4	9	11	0	7	18	1	6	16	11	9	4	6	6	11	0,0002082651771	17	31	7	43	8	38	31	17	18	28	0,0000003889549148
5	33797557	T	<INS:ME:LINE1>	21	4	0	20	3	1	24	1	0	20	2	0	21	2	0	0,6936009133	46	4	43	5	49	1	42	2	44	2	0,4435467781
5	39926118	A	<INS:ME:LINE1>	22	2	0	23	1	0	24	0	0	23	0	0	25	0	0	0,3328300812	46	2	47	1	48	0	46	0	50	0	0,337534721
5	40041345	T	<INS:ME:LINE1>	25	0	0	23	2	0	23	1	1	17	6	1	19	5	0	0,01646044454	50	0	48	2	47	3	40	8	43	5	0,01346744726
5	43800861	T	<INS:ME:LINE1>	25	0	0	24	0	0	20	3	0	23	0	0	23	0	0	0,0199051387	50	0	48	0	43	3	46	0	46	0	0,02105467558
5	57279614	T	<INS:ME:LINE1>	23	2	0	21	4	0	17	7	1	14	10	0	15	9	0	0,03071092824	48	2	46	4	41	9	38	10	39	9	0,04109124663
5	58549791	T	<INS:ME:LINE1>	25	0	0	25	0	0	23	1	0	24	0	0	24	0	0	0,5901639344	50	0	50	0	47	1	48	0	48	0	0,5901639344
5	59815930	T	<INS:ME:LINE1>	25	0	0	25	0	0	24	1	0	24	0	0	25	0	0	1	50	0	50	0	49	1	48	0	50	0	1
5	61439428	A	<INS:ME:LINE1>	23	0	0	25	0	0	25	0	0	21	2	1	22	3	0	0,05397539279	46	0	50	0	50	0	44	4	47	3	0,01231560936
5	62993969	T	<INS:ME:LINE1>	25	0	0	25	0	0	24	0	0	23	1	0	25	0	0	0,3902439024	50	0	50	0	48	0	47	1	50	0	0,3902439024
5	66332101	C	<INS:ME:LINE1>	25	0	0	25	0	0	24	0	0	24	1	0	25	0	0	1	50	0	50	0	48	0	49	1	50	0	1
5	68263475	T	<INS:ME:LINE1>	20	4	1	11	12	2	19	6	0	20	3	2	19	5	0	0,0340247104	44	6	34	16	44	6	43	7	43	5	0,03501126887
5	71100656	T	<INS:ME:LINE1>	23	0	0	25	0	0	24	0	0	25	0	0	23	1	0	0,5867768595	46	0	50	0	48	0	50	0	47	1	0,5867768595
5	75290280	T	<INS:ME:LINE1>	24	0	0	25	0	0	24	1	0	25	0	0	25	0	0	1	48	0	50	0	49	1	50	0	50	0	1
5	82916713	A	<INS:ME:LINE1>	24	0	0	24	0	0	25	0	0	23	1	0	23	0	0	0,7916666667	48	0	48	0	50	0	47	1	46	0	0,7916666667
5	84517032	A	<INS:ME:LINE1>	24	0	0	24	0	0	24	0	0	24	1	0	25	0	0	1	48	0	48	0	48	0	49	1	50	0	1
5	89450781	C	<INS:ME:LINE1>	0	1	22	0	1	24	1	0	23	1	7	17	1	1	23	0,008272366896	1	45	1	49	2	46	9	41	3	47	0,01419998097
5	89981800	A	<INS:ME:LINE1>	25	0	0	25	0	0	25	0	0	23	1	0	23	0	0	0,3852459016	50	0	50	0	50	0	47	1	46	0	0,3852459016
5	96965884	G	<INS:ME:LINE1>	25	0	0	25	0	0	23	0	0	23	0	1	24	1	0	0,7459693808	50	0	50	0	46	0	46	2	49	1	0,286999821
5	97334479	T	<INS:ME:LINE1>	24	0	0	24	0	0	25	0	0	25	0	0	25	0	0	1	48	0	48	0	50	0	50	0	50	0	1
5	102747641	A	<INS:ME:LINE1>	25	0	0	25	0	0	23	1	1	25	0	0	24	0	0	0,5082612116	50	0	50	0	47	3	50	0	48	0	0,03810318631
5	112512717	A	<INS:ME:LINE1>	24	0	0	25	0	0	24	1	0	25	0	0	24	0	0	1	48	0	50	0	49	1	50	0	48	0	1
5	123882382	C	<INS:ME:LINE1>	25	0	0	25	0	0	25	0	0	24	0	0	24	1	0	1	50	0	50	0	50	0	48	0	49	1	1
5	124155349	T	<INS:ME:LINE1>	22	1	1	21	4	0	21	2	0	20	3	2	19	2	2	0,682789655	45	3	46	4	44	2	43	7	40	6	0,4131262134
5	132934098	C	<INS:ME:LINE1>	23	2	0	22	2	1	23	2	0	17	7	0	16	6	1	0,09868438983	48	2	46	4	48	2	41	7	38	8	0,08168819172
5	137014790	T	<INS:ME:LINE1>	11	8	5	15	8	2	7	9	6	22	3	0	22	3	0	0,0001044431468	30	18	38	12	23	21	47	3	47	3	0,00000007430962403
5	143413889	G	<INS:ME:LINE1>	24	0	0	24	0	0	20	4	0	18	7	0	21	3	0	0,003904185258	48	0	48	0	44	4	43	7	45	3	0,0049464177
5	144331013	T	<INS:ME:LINE1>	20	5	0	19	4	1	11	9	3	12	9	1	18	5	0	0,08328912026	45	5	42	6	31	15	33	11	41	5	0,01608104118
5	144465491	T	<INS:ME:LINE1>	25	0	0	24	0	0	24	0	0	22	1	0	25	0	0	0,1900826446	50	0	48	0	48	0	45	1	50	0	0,1900826446
5	144571576	T	<INS:ME:LINE1>	25	0	0	24	0	0	25	0	0	24	1	0	25	0	0	1	50	0	48	0	50	0	49	1	50	0	1
5	145009371	T	<INS:ME:LINE1>	25	0	0	24	0	0	22	0	0	21	1	0	21	4	0	0,02124990251	50	0	48	0	44	0	43	1	46	4	0,02349712616
5	146681743	G	<INS:ME:LINE1>	24	0	0	23	1	0	25	0	0	24	0	0	25	0	0	0,5901639344	48	0	47	1	50	0	48	0	50	0	0,5901639344
5	147263425	T	<INS:ME:LINE1>	24	0	0	21	3	0	24	1	0	25	0	0	23	0	0	0,07317139491	48	0	45	3	49	1	50	0	46	0	0,07675661983
5	148238605	T	<INS:ME:LINE1>	23	1	0	25	0	0	25	0	0	25	0	0	25	0	0	0,1935483871	47	1	50	0	50	0	50	0	50	0	0,1935483871
5	148422636	C	<INS:ME:LINE1>	25	0	0	24	1	0	25	0	0	25	0	0	23	0	0	1	50	0	49	1	50	0	50	0	46	0	1
5	155619878	T	<INS:ME:LINE1>	18	6	0	17	6	2	12	7	6	10	9	5	13	6	6	0,1070727212	42	6	40	10	31	19	29	19	32	18	0,005271302726
5	157565757	T	<INS:ME:LINE1>	25	0	0	25	0	0	25	0	0	25	0	0	23	1	0	0,1935483871	50	0	50	0	50	0	50	0	47	1	0,1935483871
5	160435680	T	<INS:ME:LINE1>	18	6	1	18	6	0	20	3	0	23	1	0	23	2	0	0,143624716	42	8	42	6	43	3	47	1	48	2	0,0714736346
5	162293906	C	<INS:ME:LINE1>	25	0	0	25	0	0	25	0	0	23	0	0	23	1	0	0,3852459016	50	0	50	0	50	0	46	0	47	1	0,3852459016
5	162540324	C	<INS:ME:LINE1>	24	1	0	24	0	0	24	0	0	24	0	0	25	0	0	1	49	1	48	0	48	0	48	0	50	0	1
5	163739568	T	<INS:ME:LINE1>	25	0	0	25	0	0	25	0	0	23	1	0	22	1	0	0,2683918168	50	0	50	0	50	0	47	1	45	1	0,2714025501
5	164495160	A	<INS:ME:LINE1>	22	0	0	20	3	0	22	3	0	19	2	0	23	2	0	0,5089129062	44	0	43	3	47	3	40	2	48	2	0,5312054373
5	164614560	A	<INS:ME:LINE1>	24	1	0	23	0	0	23	0	0	25	0	0	23	0	0	1	49	1	46	0	46	0	50	0	46	0	1
5	170899173	A	<INS:ME:LINE1>	24	0	0	23	1	0	25	0	0	25	0	0	25	0	0	0,3902439024	48	0	47	1	50	0	50	0	50	0	0,3902439024
5	173284896	C	<INS:ME:LINE1>	24	0	0	24	1	0	25	0	0	23	0	0	23	0	0	1	48	0	49	1	50	0	46	0	46	0	1
6	13191033	G	<INS:ME:LINE1>	13	10	1	12	12	1	13	9	3	25	0	0	20	4	0	0,00003977841309	36	12	36	14	35	15	50	0	44	4	0,000005488820165
6	13503035	C	<INS:ME:LINE1>	5	6	13	2	11	11	1	11	11	11	10	3	7	11	5	0,002416740611	16	32	15	33	13	33	32	16	25	21	0,0002074561071
6	14023110	T	<INS:ME:LINE1>	25	0	0	25	0	0	25	0	0	25	0	0	24	1	0	1	50	0	50	0	50	0	50	0	49	1	1
6	15666674	C	<INS:ME:LINE1>	25	0	0	25	0	0	25	0	0	21	3	0	23	1	0	0,01722220203	50	0	50	0	50	0	45	3	47	1	0,01840517509
6	19793129	C	<INS:ME:LINE1>	20	3	2	24	1	0	25	0	0	24	1	0	24	0	0	0,04939537226	43	7	49	1	50	0	49	1	48	0	0,001271008907
6	20093092	A	<INS:ME:LINE1>	24	0	0	24	0	0	24	0	0	23	0	0	23	1	0	1	48	0	48	0	48	0	46	0	47	1	1
6	31284580	A	<INS:ME:LINE1>	21	3	0	19	4	0	24	1	0	20	2	2	21	0	1	0,1938520431	45	3	42	4	49	1	42	6	42	2	0,2971634663
6	31438267	A	<INS:ME:LINE1>	22	3	0	24	0	0	25	0	0	25	0	0	25	0	0	0,03619197482	47	3	48	0	50	0	50	0	50	0	0,03810318631
6	32589567	A	<INS:ME:LINE1>	18	6	1	15	7	3	25	0	0	21	2	2	22	2	1	0,01166298383	42	8	37	13	50	0	44	6	46	4	0,0006236632897
6	33728786	T	<INS:ME:LINE1>	25	0	0	25	0	0	25	0	0	22	2	1	23	1	1	0,162891495	50	0	50	0	50	0	46	4	47	3	0,01425255294
6	37878119	G	<INS:ME:LINE1>	25	0	0	25	0	0	25	0	0	22	3	0	23	2	0	0,08694213597	50	0	50	0	50	0	47	3	48	2	0,09224650284
6	42941294	A	<INS:ME:LINE1>	25	0	0	25	0	0	24	0	0	24	1	0	25	0	0	1	50	0	50	0	48	0	49	1	50	0	1
6	45325836	A	<INS:ME:LINE1>	25	0	0	25	0	0	20	0	0	19	2	1	23	1	0	0,09806480086	50	0	50	0	40	0	40	4	47	1	0,006933811284
6	45852712	T	<INS:ME:LINE1>	11	8	2	15	9	0	6	12	4	12	10	1	12	11	1	0,2636403454	30	12	39	9	24	20	34	12	35	13	0,08514806912
6	45924310	A	<INS:ME:LINE1>	25	0	0	25	0	0	23	1	1	23	0	0	25	0	0	0,50019992	50	0	50	0	47	3	46	0	50	0	0,03818064611
6	45934077	C	<INS:ME:LINE1>	23	0	0	25	0	0	24	0	0	24	0	0	21	2	0	0,07206950577	46	0	50	0	48	0	48	0	44	2	0,07339644719
6	56729295	T	<INS:ME:LINE1>	25	0	0	25	0	0	25	0	0	23	1	0	16	9	0	0,000002095336839	50	0	50	0	50	0	47	1	41	9	0,000004281902364
6	58386705	C	<INS:ME:LINE1>	18	0	0	24	0	0	19	0	0	18	3	0	18	3	0	0,03461826946	36	0	48	0	38	0	39	3	39	3	0,03902747374
6	58436777	C	<INS:ME:LINE1>	25	0	0	24	0	0	21	1	0	25	0	0	25	0	0	0,1818181818	50	0	48	0	43	1	50	0	50	0	0,1818181818
6	58481778	T	<INS:ME:LINE1>	25	0	0	19	5	0	15	5	4	24	1	0	21	2	0	0,0009913648916	50	0	43	5	35	13	49	1	44	2	0,000008556590941
6	62189944	T	<INS:ME:LINE1>	25	0	0	24	1	0	25	0	0	24	0	0	25	0	0	1	50	0	49	1	50	0	48	0	50	0	1
6	63368207	A	<INS:ME:LINE1>	21	3	1	15	8	1	14	7	3	23	2	0	21	1	0	0,01171872475	45	5	38	10	35	13	48	2	43	1	0,0004626759109
6	64611692	C	<INS:ME:LINE1>	25	0	0	23	0	0	24	0	0	23	0	0	25	0	0	1	50	0	46	0	48	0	46	0	50	0	1
6	65412811	A	<INS:ME:LINE1>	25	0	0	24	0	0	25	0	0	23	1	1	22	1	0	0,4982048503	50	0	48	0	50	0	47	3	45	1	0,07043867265
6	66570432	T	<INS:ME:LINE1>	19	1	0	21	1	0	18	0	0	22	1	0	21	1	0	1	39	1	43	1	36	0	45	1	43	1	1
6	67657927	A	<INS:ME:LINE1>	22	0	0	23	0	0	19	0	0	20	2	1	19	2	0	0,1795882119	44	0	46	0	38	0	42	4	40	2	0,02457019097
6	69198745	T	<INS:ME:LINE1>	23	0	0	18	6	0	23	0	0	22	1	0	12	5	2	0,0001699493506	46	0	42	6	46	0	45	1	29	9	0,00001122938419
6	72038744	G	<INS:ME:LINE1>	25	0	0	25	0	0	24	0	1	25	0	0	24	0	0	1	50	0	50	0	48	2	50	0	48	0	0,1968133734
6	72727828	G	<INS:ME:LINE1>	25	0	0	25	0	0	25	0	0	23	1	0	24	0	0	0,3902439024	50	0	50	0	50	0	47	1	48	0	0,3902439024
6	73716092	A	<INS:ME:LINE1>	24	0	0	25	0	0	24	0	0	20	3	2	17	5	3	0,0005279658727	48	0	50	0	48	0	43	7	39	11	0,0000005114024091
6	74527801	C	<INS:ME:LINE1>	25	0	0	24	0	0	23	2	0	24	0	0	25	0	0	0,193522591	50	0	48	0	48	2	48	0	50	0	0,1968143355
6	75161435	C	<INS:ME:LINE1>	25	0	0	25	0	0	25	0	0	24	1	0	25	0	0	1	50	0	50	0	50	0	49	1	50	0	1
6	76867980	C	<INS:ME:LINE1>	24	0	0	25	0	0	23	2	0	25	0	0	23	0	0	0,1936052025	48	0	50	0	48	2	50	0	46	0	0,1969236997
6	77379938	T	<INS:ME:LINE1>	24	1	0	25	0	0	21	2	0	16	7	0	18	6	1	0,002943837856	49	1	50	0	44	2	39	7	42	8	0,001334853089
6	77980641	G	<INS:ME:LINE1>	8	11	6	10	5	10	15	5	5	17	5	2	16	9	0	0,003103057155	27	23	25	25	35	15	39	9	41	9	0,0004629007611
6	78136619	A	<INS:ME:LINE1>	22	1	0	25	0	0	25	0	0	23	0	0	25	0	0	0,3801652893	45	1	50	0	50	0	46	0	50	0	0,3801652893
6	78515577	T	<INS:ME:LINE1>	24	0	0	23	0	0	22	0	0	21	1	0	24	0	0	0,3826086957	48	0	46	0	44	0	43	1	48	0	0,3826086957
6	78679032	A	<INS:ME:LINE1>	25	0	0	24	0	0	25	0	0	21	1	0	25	0	0	0,1818181818	50	0	48	0	50	0	43	1	50	0	0,1818181818
6	80828539	T	<INS:ME:LINE1>	25	0	0	25	0	0	24	0	0	25	0	0	25	0	0	1	50	0	50	0	48	0	50	0	50	0	1
6	85947744	C	<INS:ME:LINE1>	24	1	0	24	0	0	13	10	2	25	0	0	25	0	0	0,00000002638762099	49	1	48	0	36	14	50	0	50	0	0,00000000207190508
6	94263995	A	<INS:ME:LINE1>	20	0	0	23	1	0	24	0	0	18	5	0	16	4	1	0,00610556	40	0	47	1	48	0	41	5	36	6	0,001836666837
6	94771551	A	<INS:ME:LINE1>	24	0	0	25	0	0	21	0	0	22	1	0	25	0	0	0,3728813559	48	0	50	0	42	0	45	1	50	0	0,3728813559
6	95532792	T	<INS:ME:LINE1>	25	0	0	24	0	0	23	0	0	25	0	0	22	0	0	1	50	0	48	0	46	0	50	0	44	0	1
6	98462704	T	<INS:ME:LINE1>	25	0	0	25	0	0	24	1	0	24	0	0	25	0	0	1	50	0	50	0	49	1	48	0	50	0	1
6	98767377	A	<INS:ME:LINE1>	25	0	0	25	0	0	25	0	0	24	0	0	23	2	0	0,1935483871	50	0	50	0	50	0	48	0	48	2	0,1968133734
6	102846094	T	<INS:ME:LINE1>	19	4	0	19	3	0	8	10	2	21	0	0	21	0	0	0,000002859524937	42	4	41	3	26	14	42	0	42	0	0,0000001921719587
6	103871467	C	<INS:ME:LINE1>	25	0	0	22	0	0	20	1	0	15	3	3	16	5	2	0,001389614088	50	0	44	0	41	1	33	9	37	9	0,000002808993978
6	104558686	C	<INS:ME:LINE1>	25	0	0	24	0	0	24	0	0	24	0	0	24	1	0	1	50	0	48	0	48	0	48	0	49	1	1
6	108786912	T	<INS:ME:LINE1>	25	0	0	24	0	0	21	0	0	22	2	0	22	1	0	0,3228347365	50	0	48	0	42	0	46	2	45	1	0,3276383845
6	108813243	C	<INS:ME:LINE1>	24	0	0	24	1	0	25	0	0	23	0	0	25	0	0	1	48	0	49	1	50	0	46	0	50	0	1
6	113264942	T	<INS:ME:LINE1>	24	0	0	25	0	0	25	0	0	24	1	0	25	0	0	1	48	0	50	0	50	0	49	1	50	0	1
6	113324581	A	<INS:ME:LINE1>	24	0	0	23	1	0	21	0	0	23	0	0	23	0	0	1	48	0	47	1	42	0	46	0	46	0	1
6	113723353	T	<INS:ME:LINE1>	25	0	0	24	0	0	22	0	0	24	0	0	22	1	0	0,3813559322	50	0	48	0	44	0	48	0	45	1	0,3813559322
6	116774664	A	<INS:ME:LINE1>	24	0	0	25	0	0	25	0	0	25	0	0	24	1	0	1	48	0	50	0	50	0	50	0	49	1	1
6	117395500	G	<INS:ME:LINE1>	22	1	0	24	0	0	25	0	0	25	0	0	24	0	0	0,1900826446	45	1	48	0	50	0	50	0	48	0	0,1900826446
6	120604524	G	<INS:ME:LINE1>	23	0	0	25	0	0	24	1	0	25	0	0	24	0	0	1	46	0	50	0	49	1	50	0	48	0	1
6	121459764	C	<INS:ME:LINE1>	25	0	0	23	0	0	25	0	0	24	1	0	25	0	0	1	50	0	46	0	50	0	49	1	50	0	1
6	123853946	T	<INS:ME:LINE1>	11	6	7	17	6	1	21	0	0	24	0	0	23	0	0	0,00000003046353227	28	20	40	8	42	0	48	0	46	0	0
6	125692044	C	<INS:ME:LINE1>	23	2	0	23	2	0	25	0	0	24	0	0	25	0	0	0,2180547136	48	2	48	2	50	0	48	0	50	0	0,225114255
6	126623598	A	<INS:ME:LINE1>	25	0	0	25	0	0	24	0	0	25	0	0	25	0	0	1	50	0	50	0	48	0	50	0	50	0	1
6	130574575	T	<INS:ME:LINE1>	24	0	0	25	0	0	24	0	0	24	0	0	22	1	0	0,1916666667	48	0	50	0	48	0	48	0	45	1	0,1916666667
6	130808094	T	<INS:ME:LINE1>	25	0	0	25	0	0	25	0	0	25	0	0	22	2	0	0,03619197482	50	0	50	0	50	0	50	0	46	2	0,03682904532
6	142450110	T	<INS:ME:LINE1>	12	9	3	11	8	6	20	4	0	19	4	0	21	3	0	0,001326258089	33	15	30	20	44	4	42	4	45	3	0,000004548730585
6	148163587	G	<INS:ME:LINE1>	21	3	1	16	6	3	25	0	0	16	5	3	15	8	0	0,004233951199	45	5	38	12	50	0	37	11	38	8	0,0004715737845
6	148195808	G	<INS:ME:LINE1>	12	12	1	8	11	6	11	9	4	21	4	0	23	1	1	0,000008674981434	36	14	27	23	31	17	46	4	47	3	0,0000005201510641
6	152360611	T	<INS:ME:LINE1>	25	0	0	25	0	0	24	0	0	22	1	0	25	0	0	0,1885245902	50	0	50	0	48	0	45	1	50	0	0,1885245902
6	155647083	G	<INS:ME:LINE1>	24	0	0	24	1	0	25	0	0	24	0	0	25	0	0	1	48	0	49	1	50	0	48	0	50	0	1
6	156659664	G	<INS:ME:LINE1>	25	0	0	25	0	0	25	0	0	23	2	0	25	0	0	0,1935483871	50	0	50	0	50	0	48	2	50	0	0,1967871486
6	157786738	A	<INS:ME:LINE1>	23	0	0	25	0	0	24	0	0	24	0	0	23	1	0	0,7916666667	46	0	50	0	48	0	48	0	47	1	0,7916666667
6	157968750	T	<INS:ME:LINE1>	11	6	7	2	16	4	8	8	2	4	7	11	1	13	7	0,0006192367649	28	20	20	24	24	12	15	29	15	27	0,0107207827
6	162181268	C	<INS:ME:LINE1>	8	11	4	6	13	6	3	13	5	17	5	3	8	13	3	0,01982990485	27	19	25	25	19	23	39	11	29	19	0,01217206068
6	162289330	G	<INS:ME:LINE1>	24	1	0	25	0	0	25	0	0	19	5	0	17	4	4	0,0001820887308	49	1	50	0	50	0	43	5	38	12	0,000001457296889
6	164561390	T	<INS:ME:LINE1>	25	0	0	25	0	0	25	0	0	23	0	0	23	2	0	0,193655871	50	0	50	0	50	0	46	0	48	2	0,1969470715
6	165593410	A	<INS:ME:LINE1>	19	0	0	22	0	0	19	0	0	21	0	0	18	0	1	0,57	38	0	44	0	38	0	42	0	36	2	0,1059798995
6	167719230	A	<INS:ME:LINE1>	24	0	0	25	0	0	23	1	0	25	0	0	24	0	0	0,5901639344	48	0	50	0	47	1	50	0	48	0	0,5901639344
7	8019027	T	<INS:ME:LINE1>	24	0	0	21	2	1	24	0	0	23	0	0	24	0	0	0,06560172961	48	0	44	4	48	0	46	0	48	0	0,007223184435
7	10078993	A	<INS:ME:LINE1>	23	0	0	24	0	0	24	0	0	22	0	0	23	1	0	1	46	0	48	0	48	0	44	0	47	1	1
7	10264984	G	<INS:ME:LINE1>	24	0	0	25	0	0	24	1	0	24	0	0	25	0	0	1	48	0	50	0	49	1	48	0	50	0	1
7	11837796	T	<INS:ME:LINE1>	24	0	0	25	0	0	24	0	0	22	0	1	25	0	0	0,1900826446	48	0	50	0	48	0	44	2	50	0	0,03549260999
7	12725160	T	<INS:ME:LINE1>	25	0	0	22	2	0	25	0	0	24	0	0	25	0	0	0,07357057177	50	0	46	2	50	0	48	0	50	0	0,07486311598
7	13620696	T	<INS:ME:LINE1>	25	0	0	24	0	0	24	0	0	24	1	0	25	0	0	1	50	0	48	0	48	0	49	1	50	0	1
7	15675410	C	<INS:ME:LINE1>	24	1	0	24	0	0	23	0	0	22	0	0	22	0	0	1	49	1	48	0	46	0	44	0	44	0	1
7	15743716	A	<INS:ME:LINE1>	25	0	0	25	0	0	25	0	0	20	4	0	21	2	0	0,009110617629	50	0	50	0	50	0	44	4	44	2	0,01050717646
7	17094714	C	<INS:ME:LINE1>	14	8	2	11	12	2	13	6	3	22	0	1	22	3	0	0,0002514102016	36	12	34	16	32	12	44	2	47	3	0,0001452007031
7	24176641	C	<INS:ME:LINE1>	25	0	0	25	0	0	25	0	0	24	1	0	22	3	0	0,1251886342	50	0	50	0	50	0	49	1	47	3	0,1306088924
7	24412257	G	<INS:ME:LINE1>	25	0	0	24	0	0	25	0	0	22	2	1	23	1	0	0,2144794975	50	0	48	0	50	0	46	4	47	1	0,02125282622
7	26794918	A	<INS:ME:LINE1>	25	0	0	25	0	0	25	0	0	16	6	1	18	5	1	0,00009091371692	50	0	50	0	50	0	38	8	41	7	0,000003944969957
7	27468197	C	<INS:ME:LINE1>	24	1	0	25	0	0	25	0	0	25	0	0	25	0	0	1	49	1	50	0	50	0	50	0	50	0	1
7	30341031	G	<INS:ME:LINE1>	24	1	0	25	0	0	25	0	0	25	0	0	25	0	0	1	49	1	50	0	50	0	50	0	50	0	1
7	30814208	A	<INS:ME:LINE1>	25	0	0	25	0	0	25	0	0	20	5	0	22	3	0	0,006013532696	50	0	50	0	50	0	45	5	47	3	0,007439491391
7	33234075	C	<INS:ME:LINE1>	25	0	0	23	1	0	24	0	0	23	0	0	22	0	0	0,7881355932	50	0	47	1	48	0	46	0	44	0	0,7881355932
7	34049736	C	<INS:ME:LINE1>	25	0	0	25	0	0	24	1	0	24	0	0	24	0	0	1	50	0	50	0	49	1	48	0	48	0	1
7	36846840	G	<INS:ME:LINE1>	25	0	0	25	0	0	23	2	0	24	0	0	25	0	0	0,1935483871	50	0	50	0	48	2	48	0	50	0	0,1968133734
7	37760784	C	<INS:ME:LINE1>	24	0	0	25	0	0	25	0	0	25	0	0	23	0	0	1	48	0	50	0	50	0	50	0	46	0	1
7	41310800	T	<INS:ME:LINE1>	23	2	0	20	5	0	25	0	0	25	0	0	25	0	0	0,005138327626	48	2	45	5	50	0	50	0	50	0	0,006138617766
7	42529875	T	<INS:ME:LINE1>	22	2	0	21	4	0	24	1	0	18	3	4	19	4	0	0,07508161257	46	2	46	4	49	1	39	11	42	4	0,009476459982
7	43227183	T	<INS:ME:LINE1>	21	0	1	24	0	0	23	1	0	18	1	2	13	5	2	0,003110064803	42	2	48	0	47	1	37	5	31	9	0,0003245974756
7	43256726	T	<INS:ME:LINE1>	25	0	0	25	0	0	24	0	0	23	1	0	24	1	0	0,75009996	50	0	50	0	48	0	47	1	49	1	0,7511199602
7	47038263	T	<INS:ME:LINE1>	25	0	0	25	0	0	22	1	0	24	0	0	23	0	0	0,3833333333	50	0	50	0	45	1	48	0	46	0	0,3833333333
7	52221997	T	<INS:ME:LINE1>	25	0	0	25	0	0	25	0	0	18	5	1	19	5	0	0,0003018050203	50	0	50	0	50	0	41	7	43	5	0,00008154177256
7	53652516	A	<INS:ME:LINE1>	19	4	1	20	4	1	23	1	0	23	1	0	24	1	0	0,3035542368	42	6	44	6	47	1	47	1	49	1	0,03221147149
7	53985794	T	<INS:ME:LINE1>	25	0	0	25	0	0	25	0	0	24	0	0	24	0	0	1	50	0	50	0	50	0	48	0	48	0	1
7	57985256	A	<INS:ME:LINE1>	24	0	0	25	0	0	23	1	0	24	0	0	25	0	0	0,5901639344	48	0	50	0	47	1	48	0	50	0	0,5901639344
7	61868409	T	<INS:ME:LINE1>	25	0	0	25	0	0	25	0	0	25	0	0	25	0	0	1	50	0	50	0	50	0	50	0	50	0	1
7	63749904	C	<INS:ME:LINE1>	25	0	0	23	1	0	25	0	0	25	0	0	24	0	0	0,3902439024	50	0	47	1	50	0	50	0	48	0	0,3902439024
7	65307828	T	<INS:ME:LINE1>	25	0	0	24	1	0	25	0	0	25	0	0	25	0	0	1	50	0	49	1	50	0	50	0	50	0	1
7	65960910	C	<INS:ME:LINE1>	25	0	0	24	1	0	23	0	0	24	0	0	25	0	0	1	50	0	49	1	46	0	48	0	50	0	1
7	70188689	T	<INS:ME:LINE1>	14	10	1	13	10	2	7	9	6	22	2	0	22	2	0	0,00001164073355	38	12	36	14	23	21	46	2	46	2	0,00000006236790378
7	76424248	T	<INS:ME:LINE1>	25	0	0	24	1	0	23	0	0	25	0	0	25	0	0	1	50	0	49	1	46	0	50	0	50	0	1
7	77667608	G	<INS:ME:LINE1>	25	0	0	25	0	0	25	0	0	24	0	0	24	1	0	1	50	0	50	0	50	0	48	0	49	1	1
7	84901725	T	<INS:ME:LINE1>	10	9	4	3	7	15	8	8	6	9	8	8	5	10	8	0,1112696093	29	17	13	37	24	20	26	24	20	26	0,003607772366
7	85044751	T	<INS:ME:LINE1>	14	8	2	12	8	4	16	4	4	20	3	2	22	2	0	0,04181230984	36	12	32	16	36	12	43	7	46	2	0,001867598004
7	86541742	T	<INS:ME:LINE1>	24	0	0	22	0	0	19	0	0	21	2	0	22	0	0	0,1477898249	48	0	44	0	38	0	44	2	44	0	0,1506849315
7	86719229	T	<INS:ME:LINE1>	24	0	0	25	0	0	25	0	0	21	2	0	22	3	0	0,04908703738	48	0	50	0	50	0	44	2	47	3	0,05286121822
7	90331921	T	<INS:ME:LINE1>	25	0	0	24	0	0	20	2	2	23	1	0	19	5	1	0,01226613556	50	0	48	0	42	6	47	1	43	7	0,000553029373
7	92309096	G	<INS:ME:LINE1>	25	0	0	24	1	0	25	0	0	25	0	0	23	0	0	1	50	0	49	1	50	0	50	0	46	0	1
7	95350130	A	<INS:ME:LINE1>	25	0	0	24	0	0	21	0	0	23	1	0	25	0	0	0,5798319328	50	0	48	0	42	0	47	1	50	0	0,5798319328
7	96110098	T	<INS:ME:LINE1>	25	0	0	25	0	0	24	1	0	25	0	0	24	0	0	1	50	0	50	0	49	1	50	0	48	0	1
7	97144570	A	<INS:ME:LINE1>	25	0	0	25	0	0	24	0	0	25	0	0	24	1	0	1	50	0	50	0	48	0	50	0	49	1	1
7	105967877	T	<INS:ME:LINE1>	23	1	0	24	0	0	24	0	0	18	7	0	13	11	1	0,000000793210845	47	1	48	0	48	0	43	7	37	13	0,0000003516741845
7	106519699	C	<INS:ME:LINE1>	25	0	0	25	0	0	24	1	0	25	0	0	25	0	0	1	50	0	50	0	49	1	50	0	50	0	1
7	107829263	A	<INS:ME:LINE1>	3	10	11	3	10	12	0	5	17	12	9	3	10	10	4	0,000008458819063	16	32	16	34	5	39	33	15	30	18	0,000000003951753777
7	110484749	A	<INS:ME:LINE1>	5	13	5	8	17	0	4	16	4	8	15	2	4	15	5	0,2591077358	23	23	33	17	24	24	31	19	23	25	0,2512635564
7	111232938	C	<INS:ME:LINE1>	24	1	0	24	0	0	25	0	0	21	1	0	23	1	0	0,7416678536	49	1	48	0	50	0	43	1	47	1	0,7449105165
7	112789623	T	<INS:ME:LINE1>	20	5	0	19	6	0	25	0	0	20	5	0	18	7	0	0,04001255587	45	5	44	6	50	0	45	5	43	7	0,0547517035
7	115873560	C	<INS:ME:LINE1>	24	0	0	24	1	0	25	0	0	25	0	0	24	0	0	1	48	0	49	1	50	0	50	0	48	0	1
7	119236059	C	<INS:ME:LINE1>	24	0	0	24	0	0	25	0	0	24	0	1	24	0	1	1	48	0	48	0	50	0	48	2	48	2	0,2251162019
7	119446561	C	<INS:ME:LINE1>	18	1	0	16	6	0	19	0	0	16	3	1	18	0	1	0,01434303224	37	1	38	6	38	0	35	5	36	2	0,04846532526
7	120072768	G	<INS:ME:LINE1>	25	0	0	23	1	0	25	0	0	25	0	0	23	0	0	0,3852459016	50	0	47	1	50	0	50	0	46	0	0,3852459016
7	122060076	T	<INS:ME:LINE1>	25	0	0	25	0	0	25	0	0	25	0	0	24	1	0	1	50	0	50	0	50	0	50	0	49	1	1
7	124451334	T	<INS:ME:LINE1>	24	0	1	22	2	0	21	0	0	22	0	0	23	0	0	0,1840248949	48	2	46	2	42	0	44	0	46	0	0,2260916843
7	126113180	G	<INS:ME:LINE1>	25	0	0	24	1	0	25	0	0	24	0	0	24	0	0	1	50	0	49	1	50	0	48	0	48	0	1
7	134068984	T	<INS:ME:LINE1>	25	0	0	24	0	0	24	0	0	24	1	0	24	0	0	1	50	0	48	0	48	0	49	1	48	0	1
7	136091136	G	<INS:ME:LINE1>	23	1	0	24	0	0	23	0	0	25	0	0	24	0	0	0,7916666667	47	1	48	0	46	0	50	0	48	0	0,7916666667
7	140942159	G	<INS:ME:LINE1>	25	0	0	25	0	0	25	0	0	22	2	0	25	0	0	0,03619197482	50	0	50	0	50	0	46	2	50	0	0,03682904532
7	142818667	A	<INS:ME:LINE1>	24	0	1	22	1	1	22	0	0	18	5	1	18	3	3	0,0304930348	48	2	45	3	44	0	41	7	39	9	0,004562831821
7	142851101	A	<INS:ME:LINE1>	25	0	0	25	0	0	25	0	0	23	1	0	25	0	0	0,1935483871	50	0	50	0	50	0	47	1	50	0	0,1935483871
7	149742130	T	<INS:ME:LINE1>	23	1	0	25	0	0	24	0	0	24	1	0	22	0	0	0,912464986	47	1	50	0	48	0	49	1	44	0	0,9128312413
7	153509401	A	<INS:ME:LINE1>	24	0	0	25	0	0	23	2	0	23	0	0	24	0	0	0,1935261708	48	0	50	0	48	2	46	0	48	0	0,1968725352
7	154719824	G	<INS:ME:LINE1>	25	0	0	25	0	0	24	0	0	24	1	0	23	2	0	0,5082612116	50	0	50	0	48	0	49	1	48	2	0,5142337475
7	156282974	G	<INS:ME:LINE1>	25	0	0	25	0	0	22	1	0	25	0	0	24	0	0	0,1885245902	50	0	50	0	45	1	50	0	48	0	0,1885245902
7	157335140	A	<INS:ME:LINE1>	25	0	0	25	0	0	25	0	0	20	3	0	22	2	0	0,03050577881	50	0	50	0	50	0	43	3	46	2	0,03340708728
8	1975806	C	<INS:ME:LINE1>	25	0	0	25	0	0	25	0	0	25	0	0	23	1	0	0,1935483871	50	0	50	0	50	0	50	0	47	1	0,1935483871
8	4132669	G	<INS:ME:LINE1>	24	0	0	22	1	0	21	0	0	23	0	0	24	0	0	0,5826086957	48	0	45	1	42	0	46	0	48	0	0,5826086957
8	4452909	C	<INS:ME:LINE1>	14	10	1	9	12	4	14	11	0	22	2	1	18	5	1	0,002113526335	38	12	30	20	39	11	46	4	41	7	0,002185242228
8	5829282	T	<INS:ME:LINE1>	8	12	5	6	10	9	3	1	20	15	7	3	9	15	0	0,000000001563783279	28	22	22	28	7	41	37	13	33	15	0,000000002365135083
8	8474925	T	<INS:ME:LINE1>	25	0	0	25	0	0	24	0	0	23	2	0	22	2	0	0,1882585809	50	0	50	0	48	0	48	2	46	2	0,1948813823
8	13898766	C	<INS:ME:LINE1>	24	0	0	25	0	0	25	0	0	20	2	0	24	1	0	0,1157476214	48	0	50	0	50	0	42	2	49	1	0,1185864682
8	14578516	A	<INS:ME:LINE1>	24	1	0	25	0	0	24	0	0	25	0	0	24	0	0	1	49	1	50	0	48	0	50	0	48	0	1
8	14667604	G	<INS:ME:LINE1>	25	0	0	24	0	0	22	0	0	22	0	0	20	0	0	1	50	0	48	0	44	0	44	0	40	0	1
8	17505439	A	<INS:ME:LINE1>	25	0	0	25	0	0	24	1	0	24	0	0	25	0	0	1	50	0	50	0	49	1	48	0	50	0	1
8	24926545	T	<INS:ME:LINE1>	8	10	6	11	11	3	16	7	2	18	6	0	21	3	1	0,003771074942	26	22	33	17	39	11	42	6	45	5	0,0001015666665
8	25323088	A	<INS:ME:LINE1>	24	0	0	24	0	0	25	0	0	22	3	0	21	2	0	0,05497355198	48	0	48	0	50	0	47	3	44	2	0,05904811819
8	26576025	T	<INS:ME:LINE1>	23	0	0	24	0	0	23	1	0	25	0	0	24	0	0	0,7916666667	46	0	48	0	47	1	50	0	48	0	0,7916666667
8	35930250	A	<INS:ME:LINE1>	24	0	0	24	0	0	22	1	0	22	0	0	24	0	0	0,3846153846	48	0	48	0	45	1	44	0	48	0	0,3846153846
8	38193070	C	<INS:ME:LINE1>	25	0	0	25	0	0	25	0	0	24	1	0	25	0	0	1	50	0	50	0	50	0	49	1	50	0	1
8	55810875	C	<INS:ME:LINE1>	24	1	0	25	0	0	21	2	0	24	0	0	25	0	0	0,1210608319	49	1	50	0	44	2	48	0	50	0	0,1238607302
8	62115160	A	<INS:ME:LINE1>	24	1	0	23	2	0	24	1	0	24	0	0	25	0	0	0,7984677097	49	1	48	2	49	1	48	0	50	0	0,8033532401
8	62681669	A	<INS:ME:LINE1>	25	0	0	23	0	0	23	0	0	24	1	0	21	2	0	0,3023055376	50	0	46	0	46	0	49	1	44	2	0,3069002757
8	63219480	T	<INS:ME:LINE1>	24	0	0	24	1	0	25	0	0	23	0	0	24	0	0	1	48	0	49	1	50	0	46	0	48	0	1
8	67443341	C	<INS:ME:LINE1>	25	0	0	25	0	0	25	0	0	25	0	0	23	1	0	0,1935483871	50	0	50	0	50	0	50	0	47	1	0,1935483871
8	67621223	G	<INS:ME:LINE1>	25	0	0	24	0	0	25	0	0	25	0	0	24	1	0	1	50	0	48	0	50	0	50	0	49	1	1
8	72013166	T	<INS:ME:LINE1>	25	0	0	21	3	0	24	0	0	25	0	0	22	0	0	0,01989745051	50	0	45	3	48	0	50	0	44	0	0,02102422559
8	72399236	T	<INS:ME:LINE1>	6	12	6	8	9	8	14	9	1	7	14	4	14	7	3	0,04830701856	24	24	25	25	37	11	28	22	35	13	0,007999765696
8	75076915	C	<INS:ME:LINE1>	25	0	0	25	0	0	24	1	0	25	0	0	24	0	0	1	50	0	50	0	49	1	50	0	48	0	1
8	75630464	A	<INS:ME:LINE1>	25	0	0	23	1	0	25	0	0	24	0	0	23	0	0	0,5867768595	50	0	47	1	50	0	48	0	46	0	0,5867768595
8	75723736	A	<INS:ME:LINE1>	25	0	0	22	3	0	24	1	0	15	10	0	19	3	3	0,00008659459622	50	0	47	3	49	1	40	10	41	9	0,000164541854
8	83740693	C	<INS:ME:LINE1>	20	1	0	15	8	0	22	0	0	15	5	3	13	5	2	0,001111174567	41	1	38	8	44	0	35	11	31	9	0,0000886861316
8	84830342	G	<INS:ME:LINE1>	25	0	0	24	0	0	22	0	0	24	1	0	24	0	1	1	50	0	48	0	44	0	49	1	48	2	0,5148485992
8	85428622	C	<INS:ME:LINE1>	19	2	1	19	5	0	18	3	0	17	1	3	21	0	0	0,06310293298	40	4	43	5	39	3	35	7	42	0	0,06777108415
8	85524785	C	<INS:ME:LINE1>	24	0	0	24	0	0	23	0	0	22	3	0	24	1	0	0,1251524058	48	0	48	0	46	0	47	3	49	1	0,1307520476
8	87315040	G	<INS:ME:LINE1>	2	9	12	2	11	11	3	16	6	20	4	1	18	3	2	0	13	33	15	33	22	28	44	6	39	7	0
8	88392176	T	<INS:ME:LINE1>	21	0	0	23	0	0	24	0	0	23	0	0	19	0	0	1	42	0	46	0	48	0	46	0	38	0	1
8	93736360	A	<INS:ME:LINE1>	25	0	0	24	1	0	25	0	0	24	0	0	25	0	0	1	50	0	49	1	50	0	48	0	50	0	1
8	100525408	A	<INS:ME:LINE1>	19	0	0	23	0	0	17	0	0	20	2	0	19	1	1	0,3822610496	38	0	46	0	34	0	42	2	39	3	0,08246519981
8	106679017	T	<INS:ME:LINE1>	25	0	0	24	1	0	25	0	0	24	0	0	25	0	0	1	50	0	49	1	50	0	48	0	50	0	1
8	108706983	A	<INS:ME:LINE1>	23	0	0	25	0	0	24	1	0	25	0	0	24	0	0	1	46	0	50	0	49	1	50	0	48	0	1
8	110381716	T	<INS:ME:LINE1>	25	0	0	25	0	0	22	0	0	25	0	0	21	1	0	0,3697478992	50	0	50	0	44	0	50	0	43	1	0,3697478992
8	110517089	A	<INS:ME:LINE1>	25	0	0	24	0	0	24	0	0	23	0	0	22	1	0	0,3865546218	50	0	48	0	48	0	46	0	45	1	0,3865546218
8	112121314	T	<INS:ME:LINE1>	25	0	0	25	0	0	25	0	0	21	4	0	23	1	0	0,01124594151	50	0	50	0	50	0	46	4	47	1	0,01243141937
8	112899292	T	<INS:ME:LINE1>	25	0	0	24	0	0	21	1	0	24	0	0	21	0	0	0,3706896552	50	0	48	0	43	1	48	0	42	0	0,3706896552
8	112943664	G	<INS:ME:LINE1>	24	0	0	25	0	0	25	0	0	24	1	0	25	0	0	1	48	0	50	0	50	0	49	1	50	0	1
8	115773126	A	<INS:ME:LINE1>	25	0	0	25	0	0	24	0	0	19	6	0	21	4	0	0,0005340636302	50	0	50	0	48	0	44	6	46	4	0,0008425865921
8	115881781	T	<INS:ME:LINE1>	14	10	0	11	10	3	21	3	0	11	9	4	11	7	6	0,005378357855	38	10	32	16	45	3	31	17	29	19	0,0004393931374
8	118163190	C	<INS:ME:LINE1>	25	0	0	25	0	0	24	0	0	24	0	0	24	1	0	1	50	0	50	0	48	0	48	0	49	1	1
8	119721703	T	<INS:ME:LINE1>	19	6	0	16	6	2	22	1	2	23	0	0	22	0	0	0,0007011770029	44	6	38	10	45	5	46	0	44	0	0,0002905612721
8	123005895	T	<INS:ME:LINE1>	25	0	0	25	0	0	25	0	0	23	2	0	25	0	0	0,1935483871	50	0	50	0	50	0	48	2	50	0	0,1967871486
8	130588492	T	<INS:ME:LINE1>	16	1	0	23	0	0	20	0	0	19	0	0	21	0	0	0,17	33	1	46	0	40	0	38	0	42	0	0,17
8	131041235	A	<INS:ME:LINE1>	18	7	0	18	5	2	8	8	9	20	5	0	23	2	0	0,00002190077143	43	7	41	9	24	26	45	5	48	2	0,00000002250784902
8	132724538	G	<INS:ME:LINE1>	24	1	0	25	0	0	25	0	0	25	0	0	25	0	0	1	49	1	50	0	50	0	50	0	50	0	1
8	134972242	G	<INS:ME:LINE1>	18	4	2	12	9	2	22	0	0	20	3	1	20	4	0	0,006884652375	40	8	33	13	44	0	43	5	44	4	0,000578530077
8	137943632	C	<INS:ME:LINE1>	25	0	0	25	0	0	25	0	0	24	1	0	25	0	0	1	50	0	50	0	50	0	49	1	50	0	1
8	140145250	A	<INS:ME:LINE1>	25	0	0	24	0	0	25	0	0	24	0	0	21	4	0	0,006521027952	50	0	48	0	50	0	48	0	46	4	0,007253737457
8	144033168	G	<INS:ME:LINE1>	25	0	0	24	1	0	25	0	0	25	0	0	25	0	0	1	50	0	49	1	50	0	50	0	50	0	1
9	4265417	T	<INS:ME:LINE1>	24	0	0	25	0	0	25	0	0	17	5	1	24	1	0	0,0003175963366	48	0	50	0	50	0	39	7	49	1	0,00004629698197
9	5491418	C	<INS:ME:LINE1>	14	8	2	22	2	0	19	3	0	24	0	0	22	3	0	0,003984240332	36	12	46	2	41	3	48	0	47	3	0,0002169950998
9	7234572	G	<INS:ME:LINE1>	25	0	0	24	1	0	25	0	0	24	0	0	25	0	0	1	50	0	49	1	50	0	48	0	50	0	1
9	7327577	T	<INS:ME:LINE1>	24	0	0	23	1	0	25	0	0	25	0	0	24	0	0	0,5901639344	48	0	47	1	50	0	50	0	48	0	0,5901639344
9	7741409	G	<INS:ME:LINE1>	7	13	4	15	7	1	7	10	6	22	3	0	19	5	1	0,00004447384286	27	21	37	9	24	22	47	3	43	7	0,0000003546775709
9	10163189	A	<INS:ME:LINE1>	23	0	0	21	1	0	20	0	0	16	2	1	17	3	0	0,08513717157	46	0	43	1	40	0	34	4	37	3	0,02297014298
9	10822514	A	<INS:ME:LINE1>	24	0	0	24	0	0	24	0	0	25	0	0	22	0	0	1	48	0	48	0	48	0	50	0	44	0	1
9	13679148	T	<INS:ME:LINE1>	25	0	0	24	1	0	25	0	0	25	0	0	25	0	0	1	50	0	49	1	50	0	50	0	50	0	1
9	14261552	T	<INS:ME:LINE1>	25	0	0	25	0	0	25	0	0	24	0	0	21	0	1	0,1818181818	50	0	50	0	50	0	48	0	42	2	0,03244058846
9	24277395	G	<INS:ME:LINE1>	24	0	0	24	1	0	25	0	0	25	0	0	25	0	0	1	48	0	49	1	50	0	50	0	50	0	1
9	27938917	C	<INS:ME:LINE1>	25	0	0	24	0	0	22	1	0	24	0	0	25	0	0	0,1900826446	50	0	48	0	45	1	48	0	50	0	0,1900826446
9	28040250	G	<INS:ME:LINE1>	25	0	0	23	1	0	23	0	0	24	0	0	25	0	0	0,5867768595	50	0	47	1	46	0	48	0	50	0	0,5867768595
9	28051540	G	<INS:ME:LINE1>	25	0	0	23	1	0	24	0	0	24	0	0	24	0	0	0,7933884298	50	0	47	1	48	0	48	0	48	0	0,7933884298
9	28802498	T	<INS:ME:LINE1>	25	0	0	24	0	0	24	0	0	24	1	0	21	0	0	1	50	0	48	0	48	0	49	1	42	0	1
9	29260360	A	<INS:ME:LINE1>	25	0	0	22	0	0	22	0	0	18	4	1	21	2	0	0,01063258353	50	0	44	0	44	0	40	6	44	2	0,0009785856907
9	30184864	C	<INS:ME:LINE1>	24	0	0	25	0	0	23	1	0	25	0	0	24	0	0	0,5901639344	48	0	50	0	47	1	50	0	48	0	0,5901639344
9	32463887	C	<INS:ME:LINE1>	2	12	10	6	13	6	1	11	12	6	11	8	8	10	6	0,1721329442	16	32	25	25	13	35	23	27	26	22	0,03284359174
9	66469907	T	<INS:ME:LINE1>	19	6	0	16	8	0	23	2	0	22	3	0	22	3	0	0,1394629556	44	6	40	8	48	2	47	3	47	3	0,1826511692
9	66857883	T	<INS:ME:LINE1>	25	0	0	25	0	0	25	0	0	25	0	0	25	0	0	1	50	0	50	0	50	0	50	0	50	0	1
9	71190118	T	<INS:ME:LINE1>	25	0	0	24	0	0	24	0	0	19	3	1	20	4	0	0,006074577503	50	0	48	0	48	0	41	5	44	4	0,001836865826
9	73220512	T	<INS:ME:LINE1>	25	0	0	24	0	0	25	0	0	23	1	0	24	0	0	0,5901639344	50	0	48	0	50	0	47	1	48	0	0,5901639344
9	73521489	C	<INS:ME:LINE1>	24	0	0	25	0	0	25	0	0	25	0	0	25	0	0	1	48	0	50	0	50	0	50	0	50	0	1
9	74896669	A	<INS:ME:LINE1>	25	0	0	24	0	0	25	0	0	21	2	1	23	1	0	0,06103383773	50	0	48	0	50	0	44	4	47	1	0,009458204437
9	74904921	T	<INS:ME:LINE1>	24	0	1	21	4	0	25	0	0	25	0	0	23	1	0	0,02101925685	48	2	46	4	50	0	50	0	47	1	0,07246099101
9	76321186	T	<INS:ME:LINE1>	24	0	1	25	0	0	25	0	0	24	0	0	23	0	0	1	48	2	50	0	50	0	48	0	46	0	0,1969236997
9	82047584	G	<INS:ME:LINE1>	24	1	0	25	0	0	24	0	0	23	0	0	25	0	0	1	49	1	50	0	48	0	46	0	50	0	1
9	82082793	C	<INS:ME:LINE1>	25	0	0	23	0	1	22	0	0	15	6	3	22	2	0	0,0001069442659	50	0	46	2	44	0	36	12	46	2	0,000002896128393
9	84504348	A	<INS:ME:LINE1>	25	0	0	24	0	0	23	0	0	25	0	0	24	1	0	1	50	0	48	0	46	0	50	0	49	1	1
9	85761072	C	<INS:ME:LINE1>	25	0	0	24	0	0	23	1	0	24	0	0	25	0	0	0,5901639344	50	0	48	0	47	1	48	0	50	0	0,5901639344
9	89891672	G	<INS:ME:LINE1>	25	0	0	20	4	1	25	0	0	25	0	0	24	1	0	0,005852204573	50	0	44	6	50	0	50	0	49	1	0,001473105039
9	91774009	A	<INS:ME:LINE1>	25	0	0	25	0	0	24	0	0	24	0	0	24	1	0	1	50	0	50	0	48	0	48	0	49	1	1
9	94058481	A	<INS:ME:LINE1>	20	4	1	21	2	1	12	8	4	24	0	0	23	0	0	0,00005195109311	44	6	44	4	32	16	48	0	46	0	0,00000009932964547
9	95895784	C	<INS:ME:LINE1>	24	0	0	24	1	0	25	0	0	25	0	0	24	0	0	1	48	0	49	1	50	0	50	0	48	0	1
9	100675550	T	<INS:ME:LINE1>	21	3	0	15	9	1	18	5	1	21	2	0	18	6	0	0,1602525631	45	3	39	11	41	7	44	2	42	6	0,06348929038
9	102013936	G	<INS:ME:LINE1>	24	0	0	25	0	0	24	0	0	25	0	0	24	1	0	1	48	0	50	0	48	0	50	0	49	1	1
9	103661046	T	<INS:ME:LINE1>	25	0	0	24	0	0	23	0	0	21	4	0	25	0	0	0,006538591592	50	0	48	0	46	0	46	4	50	0	0,007278124939
9	105073669	T	<INS:ME:LINE1>	12	6	6	21	2	0	2	9	12	13	5	4	10	9	4	0,000002476292158	30	18	44	2	13	33	31	13	29	17	0,0000000002249006333
9	106604432	C	<INS:ME:LINE1>	25	0	0	25	0	0	24	0	0	22	1	0	25	0	0	0,1885245902	50	0	50	0	48	0	45	1	50	0	0,1885245902
9	111564969	A	<INS:ME:LINE1>	22	3	0	18	5	0	21	3	1	23	0	0	24	0	1	0,03676754324	47	3	41	5	45	5	46	0	48	2	0,1314191481
9	114463032	A	<INS:ME:LINE1>	24	0	0	25	0	0	25	0	0	23	1	0	24	1	0	0,75009996	48	0	50	0	50	0	47	1	49	1	0,7511199602
9	119820660	A	<INS:ME:LINE1>	25	0	0	25	0	0	21	2	1	24	0	0	24	0	0	0,02056631893	50	0	50	0	44	4	48	0	48	0	0,004051372604
9	121394604	T	<INS:ME:LINE1>	25	0	0	25	0	0	24	0	0	20	4	1	24	0	0	0,003078554674	50	0	50	0	48	0	44	6	48	0	0,0002494772555
9	122374088	T	<INS:ME:LINE1>	25	0	0	24	1	0	25	0	0	25	0	0	24	0	0	1	50	0	49	1	50	0	50	0	48	0	1
9	124810130	G	<INS:ME:LINE1>	25	0	0	24	1	0	25	0	0	24	0	0	25	0	0	1	50	0	49	1	50	0	48	0	50	0	1
9	125419570	A	<INS:ME:LINE1>	23	1	0	23	0	0	17	4	1	21	1	0	19	2	2	0,1150447956	47	1	46	0	38	6	43	1	40	6	0,005632968737
9	127885509	G	<INS:ME:LINE1>	24	1	0	25	0	0	25	0	0	25	0	0	25	0	0	1	49	1	50	0	50	0	50	0	50	0	1
9	140280975	T	<INS:ME:LINE1>	23	2	0	25	0	0	24	0	0	24	0	0	24	0	0	0,1934697196	48	2	50	0	48	0	48	0	48	0	0,1967887742
10	2876759	A	<INS:ME:LINE1>	25	0	0	24	0	0	24	0	0	25	0	0	24	1	0	1	50	0	48	0	48	0	50	0	49	1	1
10	2918393	A	<INS:ME:LINE1>	25	0	0	24	0	0	24	0	0	24	0	0	24	1	0	1	50	0	48	0	48	0	48	0	49	1	1
10	5061314	A	<INS:ME:LINE1>	25	0	0	24	1	0	25	0	0	25	0	0	23	0	0	1	50	0	49	1	50	0	50	0	46	0	1
10	9156856	T	<INS:ME:LINE1>	24	0	0	24	0	0	24	1	0	24	0	0	23	0	0	1	48	0	48	0	49	1	48	0	46	0	1
10	11644630	T	<INS:ME:LINE1>	25	0	0	25	0	0	25	0	0	25	0	0	24	1	0	1	50	0	50	0	50	0	50	0	49	1	1
10	16011786	T	<INS:ME:LINE1>	24	0	0	24	0	0	23	0	0	23	2	0	19	3	1	0,03266235102	48	0	48	0	46	0	48	2	41	5	0,00305461809
10	18543964	C	<INS:ME:LINE1>	24	1	0	25	0	0	24	0	0	25	0	0	25	0	0	1	49	1	50	0	48	0	50	0	50	0	1
10	22641224	A	<INS:ME:LINE1>	25	0	0	24	1	0	24	0	0	24	0	0	25	0	0	1	50	0	49	1	48	0	48	0	50	0	1
10	23842058	T	<INS:ME:LINE1>	21	0	3	14	7	1	21	1	0	19	1	1	23	1	0	0,001996730137	42	6	35	9	43	1	39	3	47	1	0,01019362336
10	25576949	T	<INS:ME:LINE1>	24	0	1	24	0	0	25	0	0	23	1	0	22	1	0	0,644506563	48	2	48	0	50	0	47	1	45	1	0,5199999885
10	25707700	T	<INS:ME:LINE1>	6	4	15	0	8	16	13	7	2	6	6	10	5	7	9	0,0001108639668	16	34	8	40	33	11	18	26	17	25	0,0000003861368407
10	33315244	T	<INS:ME:LINE1>	25	0	0	24	0	0	24	0	0	24	1	0	24	1	0	1	50	0	48	0	48	0	49	1	49	1	1
10	33403510	T	<INS:ME:LINE1>	25	0	0	25	0	0	25	0	0	23	1	0	25	0	0	0,1935483871	50	0	50	0	50	0	47	1	50	0	0,1935483871
10	35392321	C	<INS:ME:LINE1>	24	0	0	24	0	0	23	0	0	20	1	0	22	1	0	0,3408085431	48	0	48	0	46	0	41	1	45	1	0,3436871084
10	36543766	T	<INS:ME:LINE1>	25	0	0	25	0	0	21	0	0	20	3	0	22	2	0	0,04989380696	50	0	50	0	42	0	43	3	46	2	0,05387223447
10	36759286	G	<INS:ME:LINE1>	25	0	0	22	2	0	22	2	0	25	0	0	25	0	0	0,133536668	50	0	46	2	46	2	50	0	50	0	0,1391999512
10	42465949	C	<INS:ME:LINE1>	25	0	0	25	0	0	25	0	0	23	0	0	24	1	0	1	50	0	50	0	50	0	46	0	49	1	1
10	52580177	A	<INS:ME:LINE1>	25	0	0	24	1	0	25	0	0	25	0	0	24	0	0	1	50	0	49	1	50	0	50	0	48	0	1
10	53063103	T	<INS:ME:LINE1>	23	2	0	25	0	0	24	0	0	23	2	0	18	5	2	0,01111641648	48	2	50	0	48	0	48	2	41	9	0,000229128165
10	53192466	T	<INS:ME:LINE1>	25	0	0	24	0	0	24	0	0	24	1	0	24	0	0	1	50	0	48	0	48	0	49	1	48	0	1
10	56132316	T	<INS:ME:LINE1>	23	1	0	24	0	0	24	0	0	23	0	0	22	0	0	1	47	1	48	0	48	0	46	0	44	0	1
10	61148598	G	<INS:ME:LINE1>	25	0	0	25	0	0	24	0	0	23	1	0	25	0	0	0,3902439024	50	0	50	0	48	0	47	1	50	0	0,3902439024
10	62336300	G	<INS:ME:LINE1>	25	0	0	24	1	0	25	0	0	25	0	0	25	0	0	1	50	0	49	1	50	0	50	0	50	0	1
10	66330465	T	<INS:ME:LINE1>	25	0	0	25	0	0	25	0	0	23	1	0	24	1	0	0,5082612116	50	0	50	0	50	0	47	1	49	1	0,5102520569
10	68167062	T	<INS:ME:LINE1>	25	0	0	22	0	0	22	0	0	18	3	1	24	1	0	0,02221048302	50	0	44	0	44	0	39	5	49	1	0,003279707232
10	68496850	T	<INS:ME:LINE1>	24	0	0	24	0	0	23	0	0	20	2	0	23	1	0	0,1204320916	48	0	48	0	46	0	42	2	47	1	0,1233535593
10	68803696	C	<INS:ME:LINE1>	22	3	0	20	3	1	17	6	0	22	1	0	23	1	1	0,2061610376	47	3	43	5	40	6	45	1	47	3	0,3070155957
10	77635912	T	<INS:ME:LINE1>	25	0	0	24	1	0	25	0	0	24	0	0	25	0	0	1	50	0	49	1	50	0	48	0	50	0	1
10	80927778	C	<INS:ME:LINE1>	24	0	0	24	1	0	25	0	0	25	0	0	25	0	0	1	48	0	49	1	50	0	50	0	50	0	1
10	91717646	T	<INS:ME:LINE1>	16	8	0	21	4	0	23	2	0	17	8	0	20	5	0	0,1478331478	40	8	46	4	48	2	42	8	45	5	0,201404654
10	92730937	A	<INS:ME:LINE1>	25	0	0	25	0	0	24	0	0	21	4	0	21	2	0	0,01385188424	50	0	50	0	48	0	46	4	44	2	0,01569852734
10	94292488	T	<INS:ME:LINE1>	25	0	0	25	0	0	25	0	0	21	3	0	25	0	0	0,006526421689	50	0	50	0	50	0	45	3	50	0	0,006886732051
10	96146079	G	<INS:ME:LINE1>	24	0	0	24	1	0	23	0	0	25	0	0	25	0	0	1	48	0	49	1	46	0	50	0	50	0	1
10	101104370	T	<INS:ME:LINE1>	24	0	0	23	1	0	25	0	0	25	0	0	25	0	0	0,3902439024	48	0	47	1	50	0	50	0	50	0	0,3902439024
10	102794352	T	<INS:ME:LINE1>	25	0	0	25	0	0	25	0	0	22	2	0	25	0	0	0,03619197482	50	0	50	0	50	0	46	2	50	0	0,03682904532
10	106195624	G	<INS:ME:LINE1>	23	1	0	25	0	0	25	0	0	25	0	0	24	0	0	0,3902439024	47	1	50	0	50	0	50	0	48	0	0,3902439024
10	106314446	T	<INS:ME:LINE1>	24	0	0	24	0	0	24	0	0	24	1	0	23	1	0	1	48	0	48	0	48	0	49	1	47	1	1
10	106911122	T	<INS:ME:LINE1>	25	0	0	25	0	0	23	0	0	24	1	0	25	0	0	1	50	0	50	0	46	0	49	1	50	0	1
10	108075904	G	<INS:ME:LINE1>	24	0	0	25	0	0	24	0	0	25	0	0	23	1	0	0,5901639344	48	0	50	0	48	0	50	0	47	1	0,5901639344
10	120183462	T	<INS:ME:LINE1>	22	2	0	24	0	0	18	7	0	25	0	0	24	1	0	0,001486818803	46	2	48	0	43	7	50	0	49	1	0,002079750249
10	122662326	A	<INS:ME:LINE1>	24	0	0	25	0	0	25	0	0	18	7	0	24	1	0	0,0002089468081	48	0	50	0	50	0	43	7	49	1	0,0003043231756
10	123631861	G	<INS:ME:LINE1>	24	0	0	25	0	0	25	0	0	24	0	0	24	0	0	1	48	0	50	0	50	0	48	0	48	0	1
10	124455231	G	<INS:ME:LINE1>	14	8	2	13	12	0	19	6	0	16	7	1	14	9	2	0,4471852652	36	12	38	12	44	6	39	9	37	13	0,3737303851
10	126983646	T	<INS:ME:LINE1>	25	0	0	25	0	0	25	0	0	19	5	1	19	6	0	0,0002473959595	50	0	50	0	50	0	43	7	44	6	0,00007882269445
10	131468415	T	<INS:ME:LINE1>	25	0	0	24	0	0	23	0	0	23	0	0	25	0	0	1	50	0	48	0	46	0	46	0	50	0	1
11	7014080	T	<INS:ME:LINE1>	25	0	0	25	0	0	24	0	0	24	1	0	22	1	0	0,5020999865	50	0	50	0	48	0	49	1	45	1	0,5041489577
11	7260324	A	<INS:ME:LINE1>	24	0	0	25	0	0	24	1	0	24	0	0	25	0	0	1	48	0	50	0	49	1	48	0	50	0	1
11	7435886	G	<INS:ME:LINE1>	25	0	0	24	0	0	25	0	0	22	2	0	23	2	0	0,1882585809	50	0	48	0	50	0	46	2	48	2	0,1948813823
11	7874965	G	<INS:ME:LINE1>	25	0	0	24	0	0	24	0	0	23	1	0	24	0	0	0,7933884298	50	0	48	0	48	0	47	1	48	0	0,7933884298
11	9872990	A	<INS:ME:LINE1>	23	1	0	23	0	0	24	0	0	24	0	0	25	0	0	0,7916666667	47	1	46	0	48	0	48	0	50	0	0,7916666667
11	10042452	T	<INS:ME:LINE1>	19	4	1	21	1	0	14	6	3	22	1	0	23	0	0	0,003053244862	42	6	43	1	34	12	45	1	46	0	0,00001275804999
11	13944077	C	<INS:ME:LINE1>	25	0	0	24	0	0	25	0	0	24	1	0	23	0	0	1	50	0	48	0	50	0	49	1	46	0	1
11	14647596	T	<INS:ME:LINE1>	25	0	0	25	0	0	25	0	0	17	8	0	23	1	0	0,00001316885385	50	0	50	0	50	0	42	8	47	1	0,00002253183791
11	22098805	T	<INS:ME:LINE1>	24	1	0	23	0	0	23	0	0	23	0	0	24	0	0	1	49	1	46	0	46	0	46	0	48	0	1
11	24393106	C	<INS:ME:LINE1>	18	5	1	19	4	1	20	2	2	17	4	1	15	6	1	0,9085892714	41	7	42	6	42	6	38	6	36	8	0,9449518786
11	25274856	G	<INS:ME:LINE1>	25	0	0	25	0	0	24	0	1	24	0	0	24	0	0	1	50	0	50	0	48	2	48	0	48	0	0,1968143355
11	26744858	A	<INS:ME:LINE1>	25	0	0	22	0	0	22	0	0	21	1	0	23	1	0	0,6567505721	50	0	44	0	44	0	43	1	47	1	0,6582494779
11	29027182	G	<INS:ME:LINE1>	23	2	0	25	0	0	25	0	0	25	0	0	25	0	0	0,1935483871	48	2	50	0	50	0	50	0	50	0	0,1967871486
11	30180463	C	<INS:ME:LINE1>	25	0	0	25	0	0	24	0	0	21	3	1	23	2	0	0,04985761924	50	0	50	0	48	0	45	5	48	2	0,00614696851
11	33670138	A	<INS:ME:LINE1>	7	10	6	4	13	7	2	6	14	5	12	7	3	12	7	0,2111325566	24	22	21	27	10	34	22	26	18	26	0,05372315479
11	35836276	T	<INS:ME:LINE1>	24	1	0	25	0	0	25	0	0	24	0	0	24	0	0	1	49	1	50	0	50	0	48	0	48	0	1
11	36558490	A	<INS:ME:LINE1>	15	5	1	20	3	1	20	1	0	13	9	2	13	8	1	0,04172236758	35	7	43	5	41	1	35	13	34	10	0,007062656507
11	36653312	G	<INS:ME:LINE1>	25	0	0	25	0	0	24	0	0	25	0	0	24	1	0	1	50	0	50	0	48	0	50	0	49	1	1
11	39844858	T	<INS:ME:LINE1>	25	0	0	25	0	0	22	1	0	24	1	0	24	0	0	0,5020999865	50	0	50	0	45	1	49	1	48	0	0,5041489577
11	39929870	A	<INS:ME:LINE1>	25	0	0	25	0	0	24	0	0	24	1	0	24	1	0	1	50	0	50	0	48	0	49	1	49	1	1
11	40841288	T	<INS:ME:LINE1>	25	0	0	25	0	0	25	0	0	24	1	0	20	5	0	0,005852204573	50	0	50	0	50	0	49	1	45	5	0,006886732051
11	41831810	T	<INS:ME:LINE1>	8	9	7	10	11	3	4	8	12	12	8	5	12	10	3	0,07507219105	25	23	31	17	16	32	32	18	34	16	0,003225351935
11	41869874	A	<INS:ME:LINE1>	24	0	0	23	0	0	25	0	0	18	4	1	17	5	1	0,001050545246	48	0	46	0	50	0	40	6	39	7	0,00004389796037
11	43356955	G	<INS:ME:LINE1>	24	0	1	19	5	1	24	0	0	21	1	0	23	2	0	0,02906600402	48	2	43	7	48	0	43	1	48	2	0,02603044513
11	48948738	C	<INS:ME:LINE1>	24	1	0	20	4	0	21	3	0	23	1	0	22	1	0	0,4516702538	49	1	44	4	45	3	47	1	45	1	0,4738586532
11	50399980	T	<INS:ME:LINE1>	12	10	1	24	1	0	18	6	1	14	7	2	15	5	4	0,01104060258	34	12	49	1	42	8	35	11	35	13	0,001524001314
11	51525354	T	<INS:ME:LINE1>	23	0	0	21	3	0	23	0	0	25	0	0	25	0	0	0,01981911409	46	0	45	3	46	0	50	0	50	0	0,02094511445
11	57739682	G	<INS:ME:LINE1>	25	0	0	25	0	0	25	0	0	25	0	0	23	2	0	0,1935483871	50	0	50	0	50	0	50	0	48	2	0,1967871486
11	60245572	T	<INS:ME:LINE1>	25	0	0	24	1	0	25	0	0	25	0	0	24	0	0	1	50	0	49	1	50	0	50	0	48	0	1
11	79630207	T	<INS:ME:LINE1>	25	0	0	25	0	0	25	0	0	23	1	1	22	2	0	0,1053298755	50	0	50	0	50	0	47	3	46	2	0,05390888611
11	83652367	T	<INS:ME:LINE1>	19	1	0	20	3	0	25	0	0	25	0	0	23	0	0	0,03186133994	39	1	43	3	50	0	50	0	46	0	0,03392269725
11	85502658	C	<INS:ME:LINE1>	25	0	0	25	0	0	25	0	0	23	2	0	23	2	0	0,2180547136	50	0	50	0	50	0	48	2	48	2	0,2250574716
11	86414336	A	<INS:ME:LINE1>	23	1	0	25	0	0	24	0	0	24	0	0	25	0	0	0,5901639344	47	1	50	0	48	0	48	0	50	0	0,5901639344
11	87566756	T	<INS:ME:LINE1>	22	1	0	22	0	0	22	0	0	23	0	0	23	0	0	1	45	1	44	0	44	0	46	0	46	0	1
11	91244688	T	<INS:ME:LINE1>	25	0	0	23	1	0	24	0	0	24	0	0	25	0	0	0,5901639344	50	0	47	1	48	0	48	0	50	0	0,5901639344
11	94677845	T	<INS:ME:LINE1>	25	0	0	24	1	0	23	0	0	22	0	0	24	0	0	1	50	0	49	1	46	0	44	0	48	0	1
11	95860305	A	<INS:ME:LINE1>	24	0	0	24	1	0	25	0	0	25	0	0	24	0	0	1	48	0	49	1	50	0	50	0	48	0	1
11	99502919	T	<INS:ME:LINE1>	22	2	0	24	0	0	15	7	2	23	0	0	24	0	0	0,00003845644081	46	2	48	0	37	11	46	0	48	0	0,0000005759802711
11	100712187	T	<INS:ME:LINE1>	25	0	0	25	0	0	25	0	0	25	0	0	24	1	0	1	50	0	50	0	50	0	50	0	49	1	1
11	104040190	A	<INS:ME:LINE1>	23	0	0	23	0	0	22	0	0	19	3	0	19	2	1	0,03336108551	46	0	46	0	44	0	41	3	40	4	0,008161259851
11	104556130	C	<INS:ME:LINE1>	17	6	2	14	8	3	8	13	3	12	11	2	9	11	3	0,4154967257	40	10	36	14	29	19	35	15	29	17	0,2359829557
11	105101099	G	<INS:ME:LINE1>	24	0	0	25	0	0	23	0	0	24	0	0	24	0	0	1	48	0	50	0	46	0	48	0	48	0	1
11	105479001	T	<INS:ME:LINE1>	23	0	0	23	0	0	22	1	0	21	0	0	22	0	0	1	46	0	46	0	45	1	42	0	44	0	1
11	110377889	C	<INS:ME:LINE1>	17	7	1	18	4	3	16	6	3	15	6	3	16	6	3	0,9656258403	41	9	40	10	38	12	36	12	38	12	0,906196852
11	112084617	T	<INS:ME:LINE1>	16	8	0	19	4	2	24	1	0	17	8	0	22	2	1	0,01607429008	40	8	42	8	49	1	42	8	46	4	0,04945918448
11	115159576	C	<INS:ME:LINE1>	25	0	0	25	0	0	24	1	0	25	0	0	24	0	0	1	50	0	50	0	49	1	50	0	48	0	1
11	115315942	A	<INS:ME:LINE1>	25	0	0	25	0	0	25	0	0	25	0	0	23	2	0	0,1935483871	50	0	50	0	50	0	50	0	48	2	0,1967871486
11	116865624	A	<INS:ME:LINE1>	24	0	0	24	0	0	25	0	0	25	0	0	24	1	0	1	48	0	48	0	50	0	50	0	49	1	1
11	123241794	A	<INS:ME:LINE1>	22	3	0	23	2	0	23	2	0	23	0	0	17	6	2	0,03739964724	47	3	48	2	48	2	46	0	40	10	0,002285665967
11	125487056	T	<INS:ME:LINE1>	25	0	0	25	0	0	24	1	0	24	0	0	24	0	0	1	50	0	50	0	49	1	48	0	48	0	1
11	126988050	G	<INS:ME:LINE1>	25	0	0	25	0	0	24	0	0	25	0	0	24	1	0	1	50	0	50	0	48	0	50	0	49	1	1
11	127165352	T	<INS:ME:LINE1>	25	0	0	24	1	0	25	0	0	24	0	0	25	0	0	1	50	0	49	1	50	0	48	0	50	0	1
11	127341756	A	<INS:ME:LINE1>	25	0	0	25	0	0	24	0	0	25	0	0	24	1	0	1	50	0	50	0	48	0	50	0	49	1	1
11	128367832	T	<INS:ME:LINE1>	11	11	1	25	0	0	21	2	0	24	0	0	25	0	0	0,00000001828895043	33	13	50	0	44	2	48	0	50	0	0,000000003074070894
11	132682319	C	<INS:ME:LINE1>	25	0	0	25	0	0	24	0	0	23	1	1	23	2	0	0,3883411711	50	0	50	0	48	0	47	3	48	2	0,09228977249
11	133040572	G	<INS:ME:LINE1>	25	0	0	25	0	0	25	0	0	23	2	0	25	0	0	0,1935483871	50	0	50	0	50	0	48	2	50	0	0,1967871486
11	134305642	C	<INS:ME:LINE1>	1	3	20	0	7	18	0	1	23	0	1	23	1	2	21	0,1053600571	5	43	7	43	1	47	1	47	4	44	0,09476846032
11	134830366	A	<INS:ME:LINE1>	25	0	0	25	0	0	25	0	0	23	0	0	25	0	0	1	50	0	50	0	50	0	46	0	50	0	1
12	2630567	G	<INS:ME:LINE1>	25	0	0	24	1	0	25	0	0	23	0	0	25	0	0	1	50	0	49	1	50	0	46	0	50	0	1
12	11207534	G	<INS:ME:LINE1>	16	3	1	20	3	0	20	2	2	23	0	0	20	0	0	0,1011566302	35	5	43	3	42	6	46	0	40	0	0,008230927441
12	12105523	A	<INS:ME:LINE1>	24	0	0	25	0	0	24	1	0	25	0	0	25	0	0	1	48	0	50	0	49	1	50	0	50	0	1
12	12933694	T	<INS:ME:LINE1>	9	12	3	4	14	5	1	13	11	14	9	2	10	11	4	0,001374959314	30	18	22	24	15	35	37	13	31	19	0,000116110815
12	21014067	A	<INS:ME:LINE1>	24	0	0	24	0	0	24	1	0	24	0	0	24	0	0	1	48	0	48	0	49	1	48	0	48	0	1
12	23856566	A	<INS:ME:LINE1>	25	0	0	25	0	0	25	0	0	24	0	0	24	1	0	1	50	0	50	0	50	0	48	0	49	1	1
12	24868717	C	<INS:ME:LINE1>	22	3	0	23	1	0	23	0	0	25	0	0	25	0	0	0,08600460642	47	3	47	1	46	0	50	0	50	0	0,09002717787
12	25633944	A	<INS:ME:LINE1>	25	0	0	25	0	0	25	0	0	24	1	0	25	0	0	1	50	0	50	0	50	0	49	1	50	0	1
12	25775853	T	<INS:ME:LINE1>	23	2	0	23	2	0	23	0	0	20	4	0	15	8	1	0,006978892957	48	2	48	2	46	0	44	4	38	10	0,001826176317
12	27464520	T	<INS:ME:LINE1>	22	1	0	23	1	0	21	0	0	23	0	0	23	0	0	1	45	1	47	1	42	0	46	0	46	0	1
12	29887606	C	<INS:ME:LINE1>	25	0	0	24	0	0	23	1	0	24	0	0	24	0	0	0,7933884298	50	0	48	0	47	1	48	0	48	0	0,7933884298
12	33325803	C	<INS:ME:LINE1>	17	6	2	14	9	2	22	2	1	25	0	0	24	0	0	0,00005086102603	40	10	37	13	46	4	50	0	48	0	0,000001004959384
12	40147193	T	<INS:ME:LINE1>	25	0	0	24	0	0	23	0	0	20	1	0	20	2	0	0,09423057451	50	0	48	0	46	0	41	1	42	2	0,09694023363
12	42038354	A	<INS:ME:LINE1>	25	0	0	25	0	0	25	0	0	24	1	0	24	0	0	1	50	0	50	0	50	0	49	1	48	0	1
12	43125265	A	<INS:ME:LINE1>	24	0	0	25	0	0	25	0	0	21	3	0	23	2	0	0,05011257529	48	0	50	0	50	0	45	3	48	2	0,05389440999
12	43256985	T	<INS:ME:LINE1>	4	5	8	1	9	12	6	2	13	12	7	2	11	6	5	0,0002295306321	13	21	11	33	14	28	31	11	28	16	0,000004327942526
12	46350426	T	<INS:ME:LINE1>	25	0	0	24	0	0	24	0	0	24	0	0	24	1	0	1	50	0	48	0	48	0	48	0	49	1	1
12	48841826	T	<INS:ME:LINE1>	24	1	0	24	0	0	25	0	0	25	0	0	24	0	0	1	49	1	48	0	50	0	50	0	48	0	1
12	48929063	C	<INS:ME:LINE1>	19	6	0	21	4	0	22	1	0	24	1	0	23	0	2	0,01409356602	44	6	46	4	45	1	49	1	46	4	0,2171377868
12	52990112	G	<INS:ME:LINE1>	25	0	0	25	0	0	25	0	0	23	0	0	23	2	0	0,193655871	50	0	50	0	50	0	46	0	48	2	0,1969470715
12	53169812	A	<INS:ME:LINE1>	24	0	0	25	0	0	25	0	0	21	4	0	22	3	0	0,01455316804	48	0	50	0	50	0	46	4	47	3	0,01671139272
12	53986496	T	<INS:ME:LINE1>	25	0	0	24	1	0	24	0	0	25	0	0	25	0	0	1	50	0	49	1	48	0	50	0	50	0	1
12	55782238	T	<INS:ME:LINE1>	23	1	0	23	1	0	25	0	0	22	3	0	23	1	0	0,4658588822	47	1	47	1	50	0	47	3	47	1	0,478302373
12	62354032	T	<INS:ME:LINE1>	25	0	0	23	1	0	23	0	0	24	0	0	24	0	0	0,7916666667	50	0	47	1	46	0	48	0	48	0	0,7916666667
12	63569182	G	<INS:ME:LINE1>	18	5	1	21	2	0	21	3	1	8	8	5	8	8	8	0,00003370486838	41	7	44	2	45	5	24	18	24	24	0,000000004926754462
12	65275424	T	<INS:ME:LINE1>	25	0	0	24	1	0	25	0	0	25	0	0	25	0	0	1	50	0	49	1	50	0	50	0	50	0	1
12	65689168	T	<INS:ME:LINE1>	24	0	0	24	0	0	25	0	0	22	1	0	22	0	1	0,1474148982	48	0	48	0	50	0	45	1	44	2	0,08102816325
12	67444330	G	<INS:ME:LINE1>	25	0	0	24	0	0	24	0	0	25	0	0	22	1	0	0,1900826446	50	0	48	0	48	0	50	0	45	1	0,1900826446
12	67771043	C	<INS:ME:LINE1>	25	0	0	25	0	0	25	0	0	24	0	0	24	1	0	1	50	0	50	0	50	0	48	0	49	1	1
12	71020045	A	<INS:ME:LINE1>	25	0	0	22	1	0	17	6	1	17	5	1	24	0	0	0,001068286935	50	0	45	1	40	8	39	7	48	0	0,00006212524653
12	78939144	G	<INS:ME:LINE1>	24	0	0	25	0	0	24	0	0	22	2	0	23	2	0	0,2076375978	48	0	50	0	48	0	46	2	48	2	0,2146458487
12	79338037	T	<INS:ME:LINE1>	21	1	1	19	4	2	11	7	5	17	6	1	18	4	2	0,1043911538	43	3	42	8	29	17	40	8	40	8	0,006423539438
12	81193130	A	<INS:ME:LINE1>	25	0	0	25	0	0	25	0	0	23	1	0	25	0	0	0,1935483871	50	0	50	0	50	0	47	1	50	0	0,1935483871
12	83673564	A	<INS:ME:LINE1>	24	0	0	25	0	0	23	0	0	24	1	0	25	0	0	1	48	0	50	0	46	0	49	1	50	0	1
12	84955216	T	<INS:ME:LINE1>	7	11	6	16	4	5	20	2	1	14	7	4	9	7	7	0,005917196047	25	23	36	14	42	4	35	15	25	21	0,0001130393403
12	84965148	G	<INS:ME:LINE1>	22	2	1	19	6	0	15	9	1	17	5	2	19	5	0	0,2336371491	46	4	44	6	39	11	39	9	43	5	0,2396458461
12	84985152	T	<INS:ME:LINE1>	25	0	0	24	1	0	25	0	0	25	0	0	23	0	0	1	50	0	49	1	50	0	50	0	46	0	1
12	85210320	A	<INS:ME:LINE1>	25	0	0	23	1	0	24	0	0	25	0	0	24	0	0	0,5901639344	50	0	47	1	48	0	50	0	48	0	0,5901639344
12	85506290	T	<INS:ME:LINE1>	21	2	0	11	6	4	20	0	0	11	7	4	11	4	7	0,0000842522052	44	2	28	14	40	0	29	15	26	18	0,00000001050308345
12	85747807	T	<INS:ME:LINE1>	24	1	0	25	0	0	25	0	0	22	0	0	24	0	0	1	49	1	50	0	50	0	44	0	48	0	1
12	87394045	T	<INS:ME:LINE1>	23	0	0	23	0	0	19	0	0	17	2	2	17	2	0	0,02086849038	46	0	46	0	38	0	36	6	36	2	0,0006662360001
12	94883669	T	<INS:ME:LINE1>	25	0	0	25	0	0	25	0	0	23	2	0	21	2	0	0,1588075514	50	0	50	0	50	0	48	2	44	2	0,1649346812
12	96912569	T	<INS:ME:LINE1>	24	0	0	24	0	0	24	0	0	25	0	0	25	0	0	1	48	0	48	0	48	0	50	0	50	0	1
12	97365545	T	<INS:ME:LINE1>	22	3	0	23	1	0	24	0	0	25	0	0	23	0	0	0,1116156842	47	3	47	1	48	0	50	0	46	0	0,1166907383
12	100032332	T	<INS:ME:LINE1>	25	0	0	25	0	0	24	0	0	24	1	0	24	0	0	1	50	0	50	0	48	0	49	1	48	0	1
12	102356720	G	<INS:ME:LINE1>	24	0	0	25	0	0	24	0	0	24	1	0	23	1	0	0,9153231269	48	0	50	0	48	0	49	1	47	1	0,9156715914
12	103568371	T	<INS:ME:LINE1>	25	0	0	23	1	0	24	1	0	24	0	0	23	0	0	0,9139118457	50	0	47	1	49	1	48	0	46	0	0,914269058
12	107181024	A	<INS:ME:LINE1>	24	0	0	24	1	0	25	0	0	24	0	0	25	0	0	1	48	0	49	1	50	0	48	0	50	0	1
12	107763572	G	<INS:ME:LINE1>	23	2	0	24	0	0	24	0	0	22	0	0	24	0	0	0,1935621706	48	2	48	0	48	0	44	0	48	0	0,1969648619
12	109943194	G	<INS:ME:LINE1>	25	0	0	25	0	0	25	0	0	25	0	0	24	1	0	1	50	0	50	0	50	0	50	0	49	1	1
12	117814460	T	<INS:ME:LINE1>	17	7	1	14	11	0	14	6	3	22	3	0	22	1	1	0,005142838167	41	9	39	11	34	12	47	3	45	3	0,01186195884
12	121630596	G	<INS:ME:LINE1>	24	0	0	25	0	0	25	0	0	22	2	0	23	2	0	0,1882585809	48	0	50	0	50	0	46	2	48	2	0,1948813823
12	126069032	A	<INS:ME:LINE1>	25	0	0	23	1	0	22	0	0	25	0	0	25	0	0	0,3801652893	50	0	47	1	44	0	50	0	50	0	0,3801652893
12	126655239	G	<INS:ME:LINE1>	24	1	0	18	3	1	21	0	0	21	0	0	22	0	0	0,07154292484	49	1	39	5	42	0	42	0	44	0	0,00472194874
12	126802943	T	<INS:ME:LINE1>	21	3	1	12	10	3	20	3	0	10	8	5	8	9	7	0,0003848310526	45	5	34	16	43	3	28	18	25	23	0,000000672603342
12	131994571	C	<INS:ME:LINE1>	21	4	0	25	0	0	24	0	0	25	0	0	24	0	0	0,006521027952	46	4	50	0	48	0	50	0	48	0	0,007253737457
13	19620788	T	<INS:ME:LINE1>	25	0	0	25	0	0	25	0	0	23	2	0	23	1	0	0,2180547136	50	0	50	0	50	0	48	2	47	1	0,2215794889
13	22489805	C	<INS:ME:LINE1>	13	7	5	16	6	3	15	4	2	21	3	0	23	0	1	0,008968283042	33	17	38	12	34	8	45	3	46	2	0,0001988198724
13	24776399	T	<INS:ME:LINE1>	25	0	0	24	0	0	24	0	0	25	0	0	24	0	0	1	50	0	48	0	48	0	50	0	48	0	1
13	27488126	G	<INS:ME:LINE1>	14	9	1	10	12	3	14	4	6	14	5	6	16	6	2	0,120720363	37	11	32	18	32	16	33	17	38	10	0,3330255297
13	46670528	T	<INS:ME:LINE1>	25	0	0	24	1	0	25	0	0	24	0	0	25	0	0	1	50	0	49	1	50	0	48	0	50	0	1
13	47138620	G	<INS:ME:LINE1>	25	0	0	24	1	0	25	0	0	24	0	0	24	0	0	1	50	0	49	1	50	0	48	0	48	0	1
13	49521728	T	<INS:ME:LINE1>	22	2	1	25	0	0	21	2	1	22	3	0	20	4	1	0,420494921	46	4	50	0	44	4	47	3	44	6	0,1216725426
13	51589999	T	<INS:ME:LINE1>	25	0	0	23	2	0	25	0	0	25	0	0	23	0	0	0,193655871	50	0	48	2	50	0	50	0	46	0	0,1969470715
13	54087304	T	<INS:ME:LINE1>	25	0	0	24	1	0	24	0	0	24	0	0	25	0	0	1	50	0	49	1	48	0	48	0	50	0	1
13	54259512	T	<INS:ME:LINE1>	25	0	0	25	0	0	25	0	0	24	1	0	23	0	0	1	50	0	50	0	50	0	49	1	46	0	1
13	55238031	C	<INS:ME:LINE1>	24	0	0	24	0	0	23	1	0	22	2	0	15	7	2	0,0002553007332	48	0	48	0	47	1	46	2	37	11	0,000005355083719
13	58556548	T	<INS:ME:LINE1>	24	0	0	25	0	0	25	0	0	15	7	3	19	3	1	0,00001637145026	48	0	50	0	50	0	37	13	41	5	0,00000003580210388
13	61221172	T	<INS:ME:LINE1>	21	4	0	19	6	0	15	6	4	23	1	0	24	0	0	0,0007829781232	46	4	44	6	36	14	47	1	48	0	0,0000174497385
13	61681810	T	<INS:ME:LINE1>	20	4	1	24	1	0	21	3	0	24	1	0	24	0	0	0,1433501506	44	6	49	1	45	3	49	1	48	0	0,03253925709
13	62077145	A	<INS:ME:LINE1>	25	0	0	24	0	0	24	0	0	25	0	0	21	2	0	0,03484848485	50	0	48	0	48	0	50	0	44	2	0,03549260999
13	62589579	A	<INS:ME:LINE1>	24	0	0	23	0	0	22	0	0	24	0	0	21	1	2	0,1180076628	48	0	46	0	44	0	48	0	43	5	0,001355918592
13	63122055	C	<INS:ME:LINE1>	23	0	0	24	0	0	24	0	0	23	1	0	24	0	0	1	46	0	48	0	48	0	47	1	48	0	1
13	63689196	T	<INS:ME:LINE1>	22	3	0	21	3	1	23	2	0	24	0	0	24	0	0	0,1418683438	47	3	45	5	48	2	48	0	48	0	0,0477190157
13	64569855	T	<INS:ME:LINE1>	25	0	0	22	2	0	21	1	0	22	3	0	18	5	0	0,08736510934	50	0	46	2	43	1	47	3	41	5	0,1004053714
13	64577998	C	<INS:ME:LINE1>	25	0	0	24	0	0	25	0	0	25	0	0	24	1	0	1	50	0	48	0	50	0	50	0	49	1	1
13	64732414	G	<INS:ME:LINE1>	25	0	0	25	0	0	25	0	0	21	4	0	23	1	1	0,01124594151	50	0	50	0	50	0	46	4	47	3	0,01425255294
13	66025589	A	<INS:ME:LINE1>	25	0	0	24	1	0	24	0	0	23	0	0	23	0	0	1	50	0	49	1	48	0	46	0	46	0	1
13	68731474	A	<INS:ME:LINE1>	25	0	0	25	0	0	23	1	0	24	0	0	24	0	0	0,5901639344	50	0	50	0	47	1	48	0	48	0	0,5901639344
13	70521057	C	<INS:ME:LINE1>	24	0	0	25	0	0	25	0	0	19	4	1	21	3	0	0,00545096629	48	0	50	0	50	0	42	6	45	3	0,0009421806247
13	72723237	C	<INS:ME:LINE1>	23	0	0	23	0	0	21	0	0	23	0	0	20	2	0	0,07094594595	46	0	46	0	42	0	46	0	42	2	0,07234945548
13	73043944	T	<INS:ME:LINE1>	24	0	0	25	0	0	25	0	0	23	1	0	24	1	0	0,75009996	48	0	50	0	50	0	47	1	49	1	0,7511199602
13	73950488	C	<INS:ME:LINE1>	25	0	0	24	1	0	25	0	0	25	0	0	24	0	0	1	50	0	49	1	50	0	50	0	48	0	1
13	76003639	A	<INS:ME:LINE1>	24	0	0	23	1	0	23	0	0	24	0	0	22	0	0	1	48	0	47	1	46	0	48	0	44	0	1
13	76992253	T	<INS:ME:LINE1>	25	0	0	23	2	0	25	0	0	23	0	0	24	0	0	0,1936052025	50	0	48	2	50	0	46	0	48	0	0,1969236997
13	78055092	A	<INS:ME:LINE1>	23	2	0	24	1	0	24	0	0	17	8	0	15	7	1	0,0005010222335	48	2	49	1	48	0	42	8	37	9	0,000231510029
13	78140609	T	<INS:ME:LINE1>	25	0	0	25	0	0	22	2	1	24	0	0	25	0	0	0,06585752796	50	0	50	0	46	4	48	0	50	0	0,007253372622
13	79259793	A	<INS:ME:LINE1>	1	0	23	0	0	24	0	0	23	2	5	15	0	1	22	0,0004282564001	2	46	0	48	0	46	9	35	1	45	0,0000358195058
13	81430742	C	<INS:ME:LINE1>	25	0	0	25	0	0	25	0	0	25	0	0	24	1	0	1	50	0	50	0	50	0	50	0	49	1	1
13	82001859	A	<INS:ME:LINE1>	25	0	0	25	0	0	23	0	0	23	0	0	23	0	0	1	50	0	50	0	46	0	46	0	46	0	1
13	83284225	C	<INS:ME:LINE1>	25	0	0	25	0	0	24	0	0	21	2	0	24	0	0	0,03484848485	50	0	50	0	48	0	44	2	48	0	0,03549260999
13	84771760	G	<INS:ME:LINE1>	25	0	0	23	1	0	24	0	0	23	0	0	20	0	0	0,7844827586	50	0	47	1	48	0	46	0	40	0	0,7844827586
13	85871612	T	<INS:ME:LINE1>	7	8	9	1	6	15	10	6	5	7	4	10	10	7	5	0,01929830747	22	26	8	36	26	16	18	24	27	17	0,0001106215224
13	86340149	A	<INS:ME:LINE1>	9	11	4	13	9	2	2	6	12	21	3	0	19	4	1	0,00000002651480847	29	19	35	13	10	30	45	3	42	6	0
13	88159745	T	<INS:ME:LINE1>	25	0	0	23	0	0	24	0	0	22	1	0	23	0	0	0,5847457627	50	0	46	0	48	0	45	1	46	0	0,5847457627
13	91024137	A	<INS:ME:LINE1>	25	0	0	21	2	0	24	0	0	23	0	0	24	0	0	0,07206950577	50	0	44	2	48	0	46	0	48	0	0,07339644719
13	91149424	T	<INS:ME:LINE1>	18	4	0	10	12	1	14	7	1	17	4	0	21	1	1	0,0043575693	40	4	32	14	35	9	38	4	43	3	0,009924141142
13	91626231	A	<INS:ME:LINE1>	25	0	0	19	6	0	25	0	0	24	0	0	24	0	0	0,0001883774724	50	0	44	6	50	0	48	0	48	0	0,0002494772555
13	96331404	G	<INS:ME:LINE1>	24	0	0	25	0	0	23	0	0	19	5	0	23	2	0	0,003272775516	48	0	50	0	46	0	43	5	48	2	0,004000555663
13	105956431	T	<INS:ME:LINE1>	25	0	0	24	1	0	25	0	0	25	0	0	25	0	0	1	50	0	49	1	50	0	50	0	50	0	1
13	106256352	G	<INS:ME:LINE1>	24	0	0	24	0	0	21	0	0	22	1	1	17	4	0	0,00614355604	48	0	48	0	42	0	45	3	38	4	0,01053163076
14	20150755	G	<INS:ME:LINE1>	20	0	0	23	0	0	20	0	0	22	0	0	22	1	0	1	40	0	46	0	40	0	44	0	45	1	1
14	20258352	C	<INS:ME:LINE1>	25	0	0	25	0	0	25	0	0	24	1	0	25	0	0	1	50	0	50	0	50	0	49	1	50	0	1
14	24462572	T	<INS:ME:LINE1>	25	0	0	25	0	0	25	0	0	25	0	0	23	1	0	0,1935483871	50	0	50	0	50	0	50	0	47	1	0,1935483871
14	28301261	G	<INS:ME:LINE1>	6	3	15	3	7	15	0	2	21	2	3	17	1	3	19	0,1057518178	15	33	13	37	2	44	7	37	5	41	0,00285723743
14	29021642	T	<INS:ME:LINE1>	25	0	0	22	0	0	22	1	0	22	0	0	23	0	0	0,7826086957	50	0	44	0	45	1	44	0	46	0	0,7826086957
14	30525258	T	<INS:ME:LINE1>	22	2	0	22	1	1	22	3	0	24	0	0	21	1	0	0,5515699431	46	2	45	3	47	3	48	0	43	1	0,4497172586
14	30819439	A	<INS:ME:LINE1>	25	0	0	25	0	0	22	2	0	24	0	0	24	0	0	0,1121799214	50	0	50	0	46	2	48	0	48	0	0,1141469338
14	30854683	C	<INS:ME:LINE1>	22	3	0	20	5	0	24	0	0	24	0	0	19	5	0	0,01342392027	47	3	45	5	48	0	48	0	43	5	0,01641634516
14	31150826	T	<INS:ME:LINE1>	16	6	3	18	5	0	15	3	0	22	0	0	21	1	0	0,008622985765	38	12	41	5	33	3	44	0	43	1	0,0003902118154
14	34140137	T	<INS:ME:LINE1>	19	6	0	24	1	0	19	5	1	23	2	0	24	1	0	0,08178048123	44	6	49	1	43	7	48	2	49	1	0,03512035275
14	36674760	A	<INS:ME:LINE1>	8	8	8	0	11	12	8	7	9	11	8	3	16	5	1	0,00001416100505	24	24	11	35	23	25	30	14	37	7	0,00000006150160204
14	38127329	T	<INS:ME:LINE1>	23	1	0	23	0	0	20	0	0	22	0	0	24	0	0	1	47	1	46	0	40	0	44	0	48	0	1
14	38779648	G	<INS:ME:LINE1>	24	0	0	25	0	0	24	0	0	24	1	0	25	0	0	1	48	0	50	0	48	0	49	1	50	0	1
14	38810668	C	<INS:ME:LINE1>	24	0	0	25	0	0	25	0	0	25	0	0	24	1	0	1	48	0	50	0	50	0	50	0	49	1	1
14	39875094	A	<INS:ME:LINE1>	16	5	1	11	9	4	21	2	0	21	3	0	23	0	0	0,0001524975889	37	7	31	17	44	2	45	3	46	0	0,0000005702708154
14	40084059	A	<INS:ME:LINE1>	24	0	0	25	0	0	25	0	0	24	1	0	24	1	0	1	48	0	50	0	50	0	49	1	49	1	1
14	41097399	A	<INS:ME:LINE1>	22	0	0	24	1	0	24	0	0	23	0	0	23	0	0	1	44	0	49	1	48	0	46	0	46	0	1
14	41733516	A	<INS:ME:LINE1>	25	0	0	25	0	0	25	0	0	25	0	0	24	1	0	1	50	0	50	0	50	0	50	0	49	1	1
14	43668868	T	<INS:ME:LINE1>	24	0	0	25	0	0	25	0	0	22	3	0	21	4	0	0,01455316804	48	0	50	0	50	0	47	3	46	4	0,01671139272
14	48117887	C	<INS:ME:LINE1>	19	6	0	25	0	0	20	4	0	24	0	0	24	0	1	0,0005784583916	44	6	50	0	44	4	48	0	48	2	0,008437310609
14	48687718	C	<INS:ME:LINE1>	25	0	0	24	0	0	25	0	0	25	0	0	25	0	0	1	50	0	48	0	50	0	50	0	50	0	1
14	49123548	T	<INS:ME:LINE1>	24	1	0	25	0	0	24	0	0	25	0	0	24	0	0	1	49	1	50	0	48	0	50	0	48	0	1
14	49379851	A	<INS:ME:LINE1>	25	0	0	25	0	0	25	0	0	24	0	0	22	1	0	0,1885245902	50	0	50	0	50	0	48	0	45	1	0,1885245902
14	52713688	T	<INS:ME:LINE1>	23	1	0	24	0	0	25	0	0	25	0	0	25	0	0	0,3902439024	47	1	48	0	50	0	50	0	50	0	0,3902439024
14	54317689	C	<INS:ME:LINE1>	25	0	0	25	0	0	24	0	0	24	0	0	23	2	0	0,193522591	50	0	50	0	48	0	48	0	48	2	0,1968143355
14	56377910	G	<INS:ME:LINE1>	25	0	0	25	0	0	22	1	2	24	0	0	24	0	0	0,09637136881	50	0	50	0	45	5	48	0	48	0	0,001357209449
14	57950680	C	<INS:ME:LINE1>	25	0	0	23	1	0	25	0	0	24	0	0	24	0	0	0,5901639344	50	0	47	1	50	0	48	0	48	0	0,5901639344
14	59160899	T	<INS:ME:LINE1>	24	0	0	24	0	0	23	0	0	17	5	3	14	8	2	0,000002849023067	48	0	48	0	46	0	39	11	36	12	0,000000007328686412
14	59220402	G	<INS:ME:LINE1>	19	6	0	22	3	0	16	9	0	21	4	0	23	1	0	0,05157886047	44	6	47	3	41	9	46	4	47	1	0,07510878308
14	59522426	T	<INS:ME:LINE1>	23	1	0	20	2	3	25	0	0	25	0	0	23	0	0	0,009123006091	47	1	42	8	50	0	50	0	46	0	0,00003948698173
14	60669264	A	<INS:ME:LINE1>	22	0	0	24	0	0	21	3	0	21	1	1	21	2	0	0,2540631868	44	0	48	0	45	3	43	3	44	2	0,1487633618
14	63348499	A	<INS:ME:LINE1>	23	1	0	24	0	0	17	6	1	24	0	0	24	0	0	0,0002020885069	47	1	48	0	40	8	48	0	48	0	0,000059257307
14	68784244	G	<INS:ME:LINE1>	25	0	0	25	0	0	25	0	0	22	3	0	21	3	0	0,02620336325	50	0	50	0	50	0	47	3	45	3	0,02904445694
14	69751384	A	<INS:ME:LINE1>	25	0	0	24	1	0	25	0	0	24	0	0	24	0	0	1	50	0	49	1	50	0	48	0	48	0	1
14	71197799	G	<INS:ME:LINE1>	18	7	0	23	2	0	9	11	5	23	0	0	23	0	0	0,000000008186043967	43	7	48	2	29	21	46	0	46	0	0
14	76195797	T	<INS:ME:LINE1>	23	1	0	25	0	0	24	0	0	24	0	0	25	0	0	0,5901639344	47	1	50	0	48	0	48	0	50	0	0,5901639344
14	76771310	T	<INS:ME:LINE1>	25	0	0	25	0	0	24	1	0	24	0	0	24	0	0	1	50	0	50	0	49	1	48	0	48	0	1
14	76911634	C	<INS:ME:LINE1>	23	1	0	25	0	0	24	0	0	24	0	0	23	0	0	0,7916666667	47	1	50	0	48	0	48	0	46	0	0,7916666667
14	77724366	T	<INS:ME:LINE1>	25	0	0	24	1	0	25	0	0	23	0	0	25	0	0	1	50	0	49	1	50	0	46	0	50	0	1
14	80092570	T	<INS:ME:LINE1>	25	0	0	25	0	0	25	0	0	23	1	0	25	0	0	0,1935483871	50	0	50	0	50	0	47	1	50	0	0,1935483871
14	81477223	T	<INS:ME:LINE1>	24	1	0	25	0	0	25	0	0	25	0	0	25	0	0	1	49	1	50	0	50	0	50	0	50	0	1
14	82075360	G	<INS:ME:LINE1>	25	0	0	24	1	0	25	0	0	25	0	0	24	0	0	1	50	0	49	1	50	0	50	0	48	0	1
14	84077566	A	<INS:ME:LINE1>	24	0	0	24	0	0	24	1	0	24	0	0	23	0	0	1	48	0	48	0	49	1	48	0	46	0	1
14	85572809	G	<INS:ME:LINE1>	25	0	0	23	1	0	24	0	0	21	1	0	24	0	0	0,4191710583	50	0	47	1	48	0	43	1	48	0	0,4216218133
14	86149599	A	<INS:ME:LINE1>	25	0	0	25	0	0	24	0	0	22	3	0	22	3	0	0,03331122896	50	0	50	0	48	0	47	3	47	3	0,03662586659
14	86336839	G	<INS:ME:LINE1>	25	0	0	24	1	0	25	0	0	25	0	0	24	0	0	1	50	0	49	1	50	0	50	0	48	0	1
14	88415499	G	<INS:ME:LINE1>	25	0	0	25	0	0	20	5	0	25	0	0	23	0	0	0,001139294728	50	0	50	0	45	5	50	0	46	0	0,001366215895
14	88849400	C	<INS:ME:LINE1>	25	0	0	24	1	0	25	0	0	25	0	0	25	0	0	1	50	0	49	1	50	0	50	0	50	0	1
14	94674116	T	<INS:ME:LINE1>	22	0	0	24	0	0	22	0	0	23	1	0	23	0	0	1	44	0	48	0	44	0	47	1	46	0	1
14	98426375	C	<INS:ME:LINE1>	25	0	0	25	0	0	25	0	0	24	0	0	25	0	0	1	50	0	50	0	50	0	48	0	50	0	1
14	103963212	T	<INS:ME:LINE1>	23	0	0	25	0	0	25	0	0	25	0	0	23	1	0	0,3852459016	46	0	50	0	50	0	50	0	47	1	0,3852459016
15	22488799	T	<INS:ME:LINE1>	25	0	0	25	0	0	25	0	0	25	0	0	24	1	0	1	50	0	50	0	50	0	50	0	49	1	1
15	22574176	G	<INS:ME:LINE1>	19	6	0	18	7	0	8	14	3	21	4	0	20	5	0	0,001495218113	44	6	43	7	30	20	46	4	45	5	0,0002909885843
15	23743561	C	<INS:ME:LINE1>	2	23	0	2	23	0	5	20	0	3	22	0	6	19	0	0,4229754272	27	23	27	23	30	20	28	22	31	19	0,8984147759
15	27380287	A	<INS:ME:LINE1>	25	0	0	24	0	0	24	1	0	25	0	0	24	0	0	1	50	0	48	0	49	1	50	0	48	0	1
15	32674493	C	<INS:ME:LINE1>	23	0	0	23	0	0	24	0	0	24	0	0	23	0	0	1	46	0	46	0	48	0	48	0	46	0	1
15	34031852	C	<INS:ME:LINE1>	17	8	0	15	8	2	19	5	1	11	8	4	11	10	4	0,1938009423	42	8	38	12	43	7	30	16	32	18	0,0265040071
15	38339247	C	<INS:ME:LINE1>	25	0	0	25	0	0	25	0	0	21	2	1	22	3	0	0,0362599631	50	0	50	0	50	0	44	4	47	3	0,007598356439
15	38564487	T	<INS:ME:LINE1>	18	5	0	15	9	0	18	5	1	18	6	0	21	4	0	0,530459706	41	5	39	9	41	7	42	6	46	4	0,6114955955
15	44797810	T	<INS:ME:LINE1>	24	0	0	23	1	0	24	0	0	25	0	0	25	0	0	0,5901639344	48	0	47	1	48	0	50	0	50	0	0,5901639344
15	46276630	A	<INS:ME:LINE1>	24	0	0	24	0	0	24	1	0	25	0	0	24	0	0	1	48	0	48	0	49	1	50	0	48	0	1
15	46335584	C	<INS:ME:LINE1>	24	1	0	25	0	0	25	0	0	25	0	0	24	0	0	1	49	1	50	0	50	0	50	0	48	0	1
15	47372924	A	<INS:ME:LINE1>	25	0	0	24	1	0	24	0	0	25	0	0	25	0	0	1	50	0	49	1	48	0	50	0	50	0	1
15	47507342	A	<INS:ME:LINE1>	13	10	1	8	13	3	20	2	0	5	12	6	8	6	9	0,000005700456909	36	12	29	19	42	2	22	24	22	24	0,0000001758513092
15	51189312	A	<INS:ME:LINE1>	23	1	0	13	10	0	7	13	2	20	5	0	24	1	0	0,0000003262463156	47	1	36	10	27	17	45	5	49	1	0,0000002045333348
15	51843819	G	<INS:ME:LINE1>	25	0	0	25	0	0	23	0	0	22	2	1	21	2	0	0,1636141888	50	0	50	0	46	0	46	4	44	2	0,01916185761
15	53142512	T	<INS:ME:LINE1>	23	1	0	25	0	0	25	0	0	25	0	0	23	0	0	0,3852459016	47	1	50	0	50	0	50	0	46	0	0,3852459016
15	53956115	C	<INS:ME:LINE1>	25	0	0	25	0	0	24	0	0	15	6	3	19	5	1	0,00002312256596	50	0	50	0	48	0	36	12	43	7	0,00000007560011036
15	55100382	A	<INS:ME:LINE1>	24	0	0	25	0	0	23	0	0	25	0	0	23	1	0	0,5867768595	48	0	50	0	46	0	50	0	47	1	0,5867768595
15	55129551	A	<INS:ME:LINE1>	24	0	0	25	0	0	24	0	0	9	8	6	14	10	0	0	48	0	50	0	48	0	26	20	38	10	0
15	61328974	T	<INS:ME:LINE1>	22	3	0	19	5	0	23	1	0	20	5	0	20	4	0	0,4505264098	47	3	43	5	47	1	45	5	44	4	0,4881045587
15	62394146	G	<INS:ME:LINE1>	25	0	0	25	0	0	25	0	0	24	0	0	21	3	0	0,01337646759	50	0	50	0	50	0	48	0	45	3	0,01411353826
15	73191731	T	<INS:ME:LINE1>	25	0	0	24	1	0	25	0	0	25	0	0	24	0	0	1	50	0	49	1	50	0	50	0	48	0	1
15	78879904	A	<INS:ME:LINE1>	24	0	0	25	0	0	25	0	0	24	0	0	23	1	0	0,5901639344	48	0	50	0	50	0	48	0	47	1	0,5901639344
15	88147080	T	<INS:ME:LINE1>	25	0	0	24	1	0	25	0	0	25	0	0	25	0	0	1	50	0	49	1	50	0	50	0	50	0	1
15	98199981	A	<INS:ME:LINE1>	25	0	0	20	4	1	25	0	0	25	0	0	25	0	0	0,001132684756	50	0	44	6	50	0	50	0	50	0	0,000248918026
15	100428504	C	<INS:ME:LINE1>	25	0	0	25	0	0	25	0	0	25	0	0	25	0	0	1	50	0	50	0	50	0	50	0	50	0	1
15	100432240	C	<INS:ME:LINE1>	24	0	0	25	0	0	25	0	0	23	1	0	25	0	0	0,3902439024	48	0	50	0	50	0	47	1	50	0	0,3902439024
16	17889543	G	<INS:ME:LINE1>	25	0	0	25	0	0	25	0	0	25	0	0	21	1	0	0,1803278689	50	0	50	0	50	0	50	0	43	1	0,1803278689
16	25395301	T	<INS:ME:LINE1>	24	0	0	24	0	0	24	0	0	23	1	0	25	0	0	0,7933884298	48	0	48	0	48	0	47	1	50	0	0,7933884298
16	25764861	T	<INS:ME:LINE1>	25	0	0	25	0	0	25	0	0	25	0	0	23	2	0	0,1935483871	50	0	50	0	50	0	50	0	48	2	0,1967871486
16	31559182	C	<INS:ME:LINE1>	25	0	0	25	0	0	25	0	0	21	2	0	23	0	0	0,0696969697	50	0	50	0	50	0	44	2	46	0	0,07098521999
16	31820312	T	<INS:ME:LINE1>	24	0	0	24	0	0	23	0	0	23	0	0	25	0	0	1	48	0	48	0	46	0	46	0	50	0	1
16	32593537	T	<INS:ME:LINE1>	24	1	0	24	1	0	25	0	0	25	0	0	25	0	0	1	49	1	49	1	50	0	50	0	50	0	1
16	49174616	T	<INS:ME:LINE1>	25	0	0	24	1	0	25	0	0	24	0	0	25	0	0	1	50	0	49	1	50	0	48	0	50	0	1
16	58945819	T	<INS:ME:LINE1>	25	0	0	24	0	0	24	1	0	20	5	0	19	3	1	0,01175181528	50	0	48	0	49	1	45	5	41	5	0,004765063869
16	64390921	T	<INS:ME:LINE1>	24	1	0	23	0	0	24	0	0	23	0	0	23	0	0	1	49	1	46	0	48	0	46	0	46	0	1
16	65911527	A	<INS:ME:LINE1>	25	0	0	23	0	0	24	0	0	22	3	0	23	2	0	0,08703424053	50	0	46	0	48	0	47	3	48	2	0,09247182839
16	71294354	C	<INS:ME:LINE1>	24	0	0	25	0	0	25	0	0	25	0	0	24	1	0	1	48	0	50	0	50	0	50	0	49	1	1
16	73147104	T	<INS:ME:LINE1>	25	0	0	24	1	0	25	0	0	25	0	0	25	0	0	1	50	0	49	1	50	0	50	0	50	0	1
16	74784216	G	<INS:ME:LINE1>	24	0	0	23	1	0	23	0	0	25	0	0	25	0	0	0,5867768595	48	0	47	1	46	0	50	0	50	0	0,5867768595
16	86017853	T	<INS:ME:LINE1>	25	0	0	25	0	0	25	0	0	20	4	0	20	4	0	0,0054010747	50	0	50	0	50	0	44	4	44	4	0,00479411856
16	89837736	A	<INS:ME:LINE1>	25	0	0	25	0	0	23	1	0	25	0	0	25	0	0	0,1935483871	50	0	50	0	47	1	50	0	50	0	0,1935483871
17	5877830	T	<INS:ME:LINE1>	25	0	0	24	0	0	24	1	0	24	0	0	25	0	0	1	50	0	48	0	49	1	48	0	50	0	1
17	15511193	C	<INS:ME:LINE1>	22	1	0	19	5	0	22	1	0	21	1	1	18	6	1	0,08266611163	45	1	43	5	45	1	43	3	42	8	0,05732619296
17	17487623	G	<INS:ME:LINE1>	25	0	0	25	0	0	24	1	0	24	0	0	24	0	0	1	50	0	50	0	49	1	48	0	48	0	1
17	31418521	G	<INS:ME:LINE1>	25	0	0	25	0	0	25	0	0	25	0	0	23	1	0	0,1935483871	50	0	50	0	50	0	50	0	47	1	0,1935483871
17	33135426	T	<INS:ME:LINE1>	22	2	0	25	0	0	22	3	0	24	1	0	23	1	0	0,4608678138	46	2	50	0	47	3	49	1	47	1	0,4747142765
17	33835797	T	<INS:ME:LINE1>	22	0	0	24	0	0	19	0	0	23	1	0	21	1	0	0,9056511057	44	0	48	0	38	0	47	1	43	1	0,9060780237
17	35252384	G	<INS:ME:LINE1>	25	0	0	24	1	0	25	0	0	25	0	0	24	0	0	1	50	0	49	1	50	0	50	0	48	0	1
17	39656038	T	<INS:ME:LINE1>	25	0	0	24	1	0	25	0	0	25	0	0	23	0	0	1	50	0	49	1	50	0	50	0	46	0	1
17	41861116	A	<INS:ME:LINE1>	24	0	0	24	1	0	25	0	0	25	0	0	24	0	0	1	48	0	49	1	50	0	50	0	48	0	1
17	43837342	C	<INS:ME:LINE1>	25	0	0	25	0	0	24	1	0	25	0	0	25	0	0	1	50	0	50	0	49	1	50	0	50	0	1
17	53247101	G	<INS:ME:LINE1>	24	0	0	24	1	0	24	0	0	25	0	0	24	0	0	1	48	0	49	1	48	0	50	0	48	0	1
17	58587405	T	<INS:ME:LINE1>	25	0	0	25	0	0	24	0	0	23	1	0	22	2	0	0,1707627693	50	0	50	0	48	0	47	1	46	2	0,1739334059
17	59679236	G	<INS:ME:LINE1>	25	0	0	25	0	0	25	0	0	24	0	0	22	3	0	0,03619197482	50	0	50	0	50	0	48	0	47	3	0,03810318631
17	68357409	A	<INS:ME:LINE1>	17	6	2	15	9	1	15	6	1	24	0	0	24	0	0	0,0001194499709	40	10	39	11	36	8	48	0	48	0	0,000006179581593
17	69774384	C	<INS:ME:LINE1>	24	0	0	23	1	0	23	0	0	23	0	0	24	0	0	1	48	0	47	1	46	0	46	0	48	0	1
17	70239016	G	<INS:ME:LINE1>	24	1	0	25	0	0	25	0	0	25	0	0	25	0	0	1	49	1	50	0	50	0	50	0	50	0	1
17	80756649	T	<INS:ME:LINE1>	25	0	0	24	1	0	24	0	0	24	0	0	24	0	0	1	50	0	49	1	48	0	48	0	48	0	1
18	1539325	A	<INS:ME:LINE1>	25	0	0	24	0	0	24	0	0	23	1	0	25	0	0	0,5901639344	50	0	48	0	48	0	47	1	50	0	0,5901639344
18	8024320	G	<INS:ME:LINE1>	24	0	0	24	1	0	25	0	0	25	0	0	25	0	0	1	48	0	49	1	50	0	50	0	50	0	1
18	14152339	T	<INS:ME:LINE1>	24	0	0	25	0	0	24	0	0	23	0	0	22	1	0	0,3865546218	48	0	50	0	48	0	46	0	45	1	0,3865546218
18	14890047	G	<INS:ME:LINE1>	25	0	0	24	0	0	24	0	0	22	1	1	22	2	0	0,1592297488	50	0	48	0	48	0	45	3	46	2	0,06605908226
18	15095262	T	<INS:ME:LINE1>	7	6	5	1	6	15	6	3	14	15	3	3	15	6	1	0,0000004239415875	20	16	8	36	15	31	33	9	36	8	0
18	23173066	T	<INS:ME:LINE1>	24	0	0	25	0	0	25	0	0	24	1	0	23	0	0	1	48	0	50	0	50	0	49	1	46	0	1
18	25277198	T	<INS:ME:LINE1>	23	0	0	23	0	0	23	0	0	22	1	0	24	0	0	0,7931034483	46	0	46	0	46	0	45	1	48	0	0,7931034483
18	26245658	A	<INS:ME:LINE1>	24	1	0	25	0	0	25	0	0	25	0	0	24	0	0	1	49	1	50	0	50	0	50	0	48	0	1
18	28732918	T	<INS:ME:LINE1>	21	3	0	14	7	3	9	7	6	17	5	0	18	4	1	0,01038501791	45	3	35	13	25	19	39	5	40	6	0,00006784824649
18	32369920	T	<INS:ME:LINE1>	25	0	0	23	1	0	24	0	0	25	0	0	24	0	0	0,5901639344	50	0	47	1	48	0	50	0	48	0	0,5901639344
18	34060290	A	<INS:ME:LINE1>	24	1	0	24	0	0	25	0	0	25	0	0	25	0	0	1	49	1	48	0	50	0	50	0	50	0	1
18	35566392	G	<INS:ME:LINE1>	25	0	0	25	0	0	25	0	0	25	0	0	24	1	0	1	50	0	50	0	50	0	50	0	49	1	1
18	45902296	G	<INS:ME:LINE1>	25	0	0	24	1	0	24	0	0	24	0	0	25	0	0	1	50	0	49	1	48	0	48	0	50	0	1
18	46927164	C	<INS:ME:LINE1>	25	0	0	25	0	0	24	0	0	24	1	0	23	1	0	0,75009996	50	0	50	0	48	0	49	1	47	1	0,7511199602
18	47898737	T	<INS:ME:LINE1>	25	0	0	25	0	0	25	0	0	23	2	0	23	0	0	0,193655871	50	0	50	0	50	0	48	2	46	0	0,1969470715
18	49992150	C	<INS:ME:LINE1>	25	0	0	25	0	0	23	2	0	24	0	0	24	0	0	0,193522591	50	0	50	0	48	2	48	0	48	0	0,1968143355
18	50097757	T	<INS:ME:LINE1>	21	3	0	22	2	1	24	0	0	24	0	0	22	2	0	0,2433721743	45	3	46	4	48	0	48	0	46	2	0,09095246925
18	51488332	T	<INS:ME:LINE1>	23	2	0	15	10	0	24	1	0	22	3	0	16	8	0	0,00227282552	48	2	40	10	49	1	47	3	40	8	0,005274283299
18	51762745	T	<INS:ME:LINE1>	10	7	4	13	8	3	9	10	2	11	9	3	7	10	7	0,6833125512	27	15	34	14	28	14	31	15	24	24	0,2672494526
18	57798041	A	<INS:ME:LINE1>	25	0	0	24	0	0	24	0	0	25	0	0	23	2	0	0,193522591	50	0	48	0	48	0	50	0	48	2	0,1968143355
18	58107285	T	<INS:ME:LINE1>	25	0	0	24	0	0	24	0	0	19	2	1	24	1	0	0,05005605893	50	0	48	0	48	0	40	4	49	1	0,005556351568
18	59253996	T	<INS:ME:LINE1>	25	0	0	22	1	0	24	0	0	22	0	0	23	0	0	0,5811965812	50	0	45	1	48	0	44	0	46	0	0,5811965812
18	59466375	A	<INS:ME:LINE1>	25	0	0	23	1	0	25	0	0	25	0	0	24	0	0	0,3902439024	50	0	47	1	50	0	50	0	48	0	0,3902439024
18	59579975	A	<INS:ME:LINE1>	22	3	0	25	0	0	16	5	2	25	0	0	23	0	0	0,0003789098119	47	3	50	0	37	9	50	0	46	0	0,000007601820646
18	59770618	C	<INS:ME:LINE1>	25	0	0	25	0	0	21	4	0	25	0	0	24	0	0	0,006526421689	50	0	50	0	46	4	50	0	48	0	0,007253372622
18	59945816	T	<INS:ME:LINE1>	23	1	0	24	0	0	24	0	0	24	0	0	24	0	0	1	47	1	48	0	48	0	48	0	48	0	1
18	62432382	T	<INS:ME:LINE1>	24	0	0	25	0	0	25	0	0	24	1	0	21	2	0	0,1210608319	48	0	50	0	50	0	49	1	44	2	0,1238607302
18	63161466	T	<INS:ME:LINE1>	25	0	0	24	0	0	24	0	0	22	1	0	22	1	0	0,2687651332	50	0	48	0	48	0	45	1	45	1	0,2718505124
18	64979038	T	<INS:ME:LINE1>	23	0	0	25	0	0	24	0	0	22	0	0	21	0	0	1	46	0	50	0	48	0	44	0	42	0	1
18	67532667	T	<INS:ME:LINE1>	25	0	0	24	0	0	21	2	1	23	0	0	25	0	0	0,03426279603	50	0	48	0	44	4	46	0	50	0	0,003962598926
18	69442903	T	<INS:ME:LINE1>	25	0	0	24	0	0	23	1	0	25	0	0	23	0	0	0,5867768595	50	0	48	0	47	1	50	0	46	0	0,5867768595
18	71114412	T	<INS:ME:LINE1>	25	0	0	25	0	0	23	0	0	24	1	0	21	3	0	0,04908264349	50	0	50	0	46	0	49	1	45	3	0,05166635515
19	2844292	G	<INS:ME:LINE1>	25	0	0	23	1	0	25	0	0	25	0	0	23	0	0	0,3852459016	50	0	47	1	50	0	50	0	46	0	0,3852459016
19	9703982	G	<INS:ME:LINE1>	25	0	0	25	0	0	25	0	0	25	0	0	23	1	0	0,1935483871	50	0	50	0	50	0	50	0	47	1	0,1935483871
19	13954158	G	<INS:ME:LINE1>	24	0	0	24	1	0	24	0	0	24	0	0	25	0	0	1	48	0	49	1	48	0	48	0	50	0	1
19	28358774	G	<INS:ME:LINE1>	25	0	0	24	1	0	25	0	0	25	0	0	24	0	0	1	50	0	49	1	50	0	50	0	48	0	1
19	31113483	T	<INS:ME:LINE1>	25	0	0	25	0	0	24	0	0	24	0	0	23	2	0	0,193522591	50	0	50	0	48	0	48	0	48	2	0,1968143355
19	34243617	A	<INS:ME:LINE1>	24	0	0	24	1	0	24	0	0	25	0	0	23	0	0	1	48	0	49	1	48	0	50	0	46	0	1
19	40188328	G	<INS:ME:LINE1>	25	0	0	25	0	0	25	0	0	24	1	0	23	1	0	0,5082612116	50	0	50	0	50	0	49	1	47	1	0,5102520569
19	44979614	G	<INS:ME:LINE1>	23	0	0	24	0	0	22	0	0	21	4	0	25	0	0	0,006560588539	46	0	48	0	44	0	46	4	50	0	0,007319935465
19	44991740	C	<INS:ME:LINE1>	25	0	0	24	1	0	25	0	0	25	0	0	24	0	0	1	50	0	49	1	50	0	50	0	48	0	1
19	45444699	T	<INS:ME:LINE1>	17	7	1	14	8	2	8	14	2	18	6	1	13	9	1	0,2359351092	41	9	36	12	30	18	42	8	35	11	0,1241782679
19	47024939	T	<INS:ME:LINE1>	25	0	0	23	2	0	24	0	0	25	0	0	25	0	0	0,1935483871	50	0	48	2	48	0	50	0	50	0	0,1968133734
20	6106074	T	<INS:ME:LINE1>	24	0	0	25	0	0	24	0	0	20	4	0	22	0	1	0,002516485322	48	0	50	0	48	0	44	4	44	2	0,01233106501
20	7829097	T	<INS:ME:LINE1>	25	0	0	25	0	0	23	0	0	23	0	0	23	1	0	0,5833333333	50	0	50	0	46	0	46	0	47	1	0,5833333333
20	9760917	A	<INS:ME:LINE1>	25	0	0	24	0	0	24	0	0	23	0	1	21	1	0	0,2585101837	50	0	48	0	48	0	46	2	43	1	0,1880218296
20	11857151	T	<INS:ME:LINE1>	24	0	0	24	0	0	25	0	0	24	1	0	24	0	0	1	48	0	48	0	50	0	49	1	48	0	1
20	17860937	C	<INS:ME:LINE1>	21	3	0	23	1	0	23	1	0	15	6	3	14	6	5	0,001115510773	45	3	47	1	47	1	36	12	34	16	0,0000006577686311
20	23002011	T	<INS:ME:LINE1>	24	0	0	25	0	0	24	0	0	25	0	0	24	0	0	1	48	0	50	0	48	0	50	0	48	0	1
20	26221500	T	<INS:ME:LINE1>	25	0	0	25	0	0	25	0	0	23	1	0	24	1	0	0,5082612116	50	0	50	0	50	0	47	1	49	1	0,5102520569
20	41952106	T	<INS:ME:LINE1>	20	3	1	4	16	5	14	6	4	21	3	1	18	6	0	0,00000210116178	43	5	24	26	34	14	45	5	42	6	0,0000005384480064
20	43673595	A	<INS:ME:LINE1>	24	0	0	22	1	0	25	0	0	24	0	0	23	0	0	0,3865546218	48	0	45	1	50	0	48	0	46	0	0,3865546218
20	50967369	T	<INS:ME:LINE1>	25	0	0	25	0	0	25	0	0	25	0	0	25	0	0	1	50	0	50	0	50	0	50	0	50	0	1
20	50990457	T	<INS:ME:LINE1>	25	0	0	24	0	0	25	0	0	23	1	0	24	0	0	0,5901639344	50	0	48	0	50	0	47	1	48	0	0,5901639344
20	52417849	G	<INS:ME:LINE1>	24	0	0	23	1	0	24	0	0	25	0	0	25	0	0	0,5901639344	48	0	47	1	48	0	50	0	50	0	0,5901639344
20	52982936	G	<INS:ME:LINE1>	25	0	0	24	0	0	23	0	0	23	0	0	20	1	1	0,03404067197	50	0	48	0	46	0	46	0	41	3	0,006282184098
20	53950264	T	<INS:ME:LINE1>	24	0	0	25	0	0	25	0	0	25	0	0	23	1	0	0,3902439024	48	0	50	0	50	0	50	0	47	1	0,3902439024
20	58113068	T	<INS:ME:LINE1>	24	1	0	25	0	0	25	0	0	25	0	0	24	0	0	1	49	1	50	0	50	0	50	0	48	0	1
20	59972453	G	<INS:ME:LINE1>	24	1	0	24	1	0	24	0	0	24	0	0	23	0	0	1	49	1	49	1	48	0	48	0	46	0	1
20	60132832	A	<INS:ME:LINE1>	18	6	0	22	3	0	15	8	1	23	1	1	23	1	0	0,01502058599	42	6	47	3	38	10	47	3	47	1	0,02159185663
21	10723234	A	<INS:ME:LINE1>	24	1	0	25	0	0	25	0	0	25	0	0	25	0	0	1	49	1	50	0	50	0	50	0	50	0	1
21	14390197	T	<INS:ME:LINE1>	3	21	1	4	20	0	5	17	2	3	11	10	1	16	7	0,0009284643471	27	23	28	20	27	21	17	31	18	30	0,05631231078
21	14500428	A	<INS:ME:LINE1>	24	0	0	24	1	0	23	0	0	20	0	0	22	0	0	1	48	0	49	1	46	0	40	0	44	0	1
21	14628657	C	<INS:ME:LINE1>	23	0	0	24	0	0	21	0	0	21	0	0	25	0	0	1	46	0	48	0	42	0	42	0	50	0	1
21	16257627	C	<INS:ME:LINE1>	25	0	0	23	2	0	25	0	0	25	0	0	25	0	0	0,1935483871	50	0	48	2	50	0	50	0	50	0	0,1967871486
21	17134461	A	<INS:ME:LINE1>	18	6	1	23	2	0	19	2	3	16	5	2	13	8	2	0,1092644567	42	8	48	2	40	8	37	9	34	12	0,03532747873
21	19517313	T	<INS:ME:LINE1>	5	7	12	3	12	9	14	7	4	17	6	1	19	3	2	0,000001137359193	17	31	18	30	35	15	40	8	41	7	0,0000000004215426092
21	20061005	G	<INS:ME:LINE1>	25	0	0	24	0	0	25	0	0	24	1	0	23	2	0	0,5082612116	50	0	48	0	50	0	49	1	48	2	0,5142337475
21	25948279	A	<INS:ME:LINE1>	23	0	0	25	0	0	22	0	0	22	0	0	23	1	0	0,7844827586	46	0	50	0	44	0	44	0	47	1	0,7844827586
21	28658872	A	<INS:ME:LINE1>	21	3	0	22	0	0	19	2	1	20	4	1	15	7	0	0,04690624969	45	3	44	0	40	4	44	6	37	7	0,04990874593
21	29069186	G	<INS:ME:LINE1>	17	6	0	9	11	5	10	8	5	17	6	1	18	5	1	0,02103502741	40	6	29	21	28	18	40	8	41	7	0,0004854441749
21	29350134	C	<INS:ME:LINE1>	25	0	0	24	0	0	24	0	0	25	0	0	22	2	0	0,1121799214	50	0	48	0	48	0	50	0	46	2	0,1141469338
21	32261314	A	<INS:ME:LINE1>	25	0	0	24	1	0	25	0	0	25	0	0	25	0	0	1	50	0	49	1	50	0	50	0	50	0	1
21	33407469	T	<INS:ME:LINE1>	24	0	0	25	0	0	25	0	0	25	0	0	25	0	0	1	48	0	50	0	50	0	50	0	50	0	1
21	43505094	G	<INS:ME:LINE1>	23	0	0	25	0	0	25	0	0	22	2	0	22	2	0	0,1684265974	46	0	50	0	50	0	46	2	46	2	0,1748234481
22	17156385	C	<INS:ME:LINE1>	25	0	0	25	0	0	25	0	0	25	0	0	24	1	0	1	50	0	50	0	50	0	50	0	49	1	1
22	22486379	T	<INS:ME:LINE1>	8	12	5	14	9	2	11	13	1	13	7	2	15	10	0	0,2081699474	28	22	37	13	35	15	33	11	40	10	0,1048251281
22	23190286	A	<INS:ME:LINE1>	23	2	0	24	0	0	23	0	0	23	0	0	25	0	0	0,193557423	48	2	48	0	46	0	46	0	50	0	0,1969316597
22	26507215	T	<INS:ME:LINE1>	25	0	0	25	0	0	25	0	0	24	1	0	22	3	0	0,1251886342	50	0	50	0	50	0	49	1	47	3	0,1306088924
22	44324605	C	<INS:ME:LINE1>	17	6	1	11	13	1	17	8	0	20	3	1	22	3	0	0,01268110223	40	8	35	15	42	8	43	5	47	3	0,01968227892
22	47408702	A	<INS:ME:LINE1>	25	0	0	25	0	0	24	0	0	23	1	0	25	0	0	0,3902439024	50	0	50	0	48	0	47	1	50	0	0,3902439024
1	1778555	A	<INS:ME:ALU>	25	0	0	24	1	0	25	0	0	25	0	0	24	0	0	1	50	0	49	1	50	0	50	0	48	0	1
1	4288465	T	<INS:ME:ALU>	20	3	1	19	5	1	25	0	0	16	6	1	16	7	1	0,04652125106	43	5	43	7	50	0	38	8	39	9	0,007875498522
1	4532056	T	<INS:ME:ALU>	24	0	0	24	0	0	21	0	0	19	4	0	22	3	0	0,01288423624	48	0	48	0	42	0	42	4	47	3	0,01415475608
1	7242044	A	<INS:ME:ALU>	25	0	0	25	0	0	25	0	0	19	4	0	22	2	1	0,006781108123	50	0	50	0	50	0	42	4	46	4	0,004729347038
1	7486252	G	<INS:ME:ALU>	24	0	0	25	0	0	25	0	0	16	5	2	22	1	1	0,0004003967629	48	0	50	0	50	0	37	9	45	3	0,000007516377128
1	8446635	T	<INS:ME:ALU>	9	10	3	6	15	3	2	15	7	18	5	1	17	7	1	0,00001324144946	28	16	27	21	19	29	41	7	41	9	0,00000283002323
1	8502007	T	<INS:ME:ALU>	19	5	1	17	8	0	19	3	1	23	0	0	24	1	0	0,007202417072	43	7	42	8	41	5	46	0	49	1	0,004497569207
1	8929303	G	<INS:ME:ALU>	25	0	0	25	0	0	25	0	0	21	4	0	21	2	0	0,01139665846	50	0	50	0	50	0	46	4	44	2	0,01299371893
1	9151687	A	<INS:ME:ALU>	25	0	0	25	0	0	25	0	0	23	2	0	24	0	0	0,1935483871	50	0	50	0	50	0	48	2	48	0	0,1968133734
1	9572383	A	<INS:ME:ALU>	20	0	0	25	0	0	23	1	1	24	0	0	25	0	0	0,7329440251	40	0	50	0	47	3	48	0	50	0	0,03875173755
1	9946155	A	<INS:ME:ALU>	25	0	0	25	0	0	25	0	0	24	1	0	24	1	0	1	50	0	50	0	50	0	49	1	49	1	1
1	10843433	G	<INS:ME:ALU>	23	0	0	25	0	0	25	0	0	24	1	0	22	1	1	0,4982048503	46	0	50	0	50	0	49	1	45	3	0,05166635515
1	11274492	T	<INS:ME:ALU>	25	0	0	25	0	0	25	0	0	24	0	0	24	1	0	1	50	0	50	0	50	0	48	0	49	1	1
1	11920566	C	<INS:ME:ALU>	25	0	0	24	0	0	24	0	0	22	3	0	23	1	0	0,1119651979	50	0	48	0	48	0	47	3	47	1	0,1170090321
1	12066283	T	<INS:ME:ALU>	22	1	0	25	0	0	18	4	1	25	0	0	24	0	0	0,001486845094	45	1	50	0	40	6	50	0	48	0	0,0001491042416
1	12737575	A	<INS:ME:ALU>	21	2	0	22	3	0	20	5	0	16	9	0	14	9	1	0,03815790872	44	2	47	3	45	5	41	9	37	11	0,02596958723
1	12941709	A	<INS:ME:ALU>	23	0	0	23	2	0	23	1	0	22	1	0	22	0	0	0,798365055	46	0	48	2	47	1	45	1	44	0	0,8035461324
1	13939383	C	<INS:ME:ALU>	18	6	0	18	6	0	20	4	0	18	7	0	18	4	0	0,8629882924	42	6	42	6	44	4	43	7	40	4	0,8898389171
1	15490134	T	<INS:ME:ALU>	23	1	0	21	3	0	23	0	0	22	0	0	21	0	0	0,1322919832	47	1	45	3	46	0	44	0	42	0	0,1383941394
1	15496640	C	<INS:ME:ALU>	24	0	0	25	0	0	25	0	0	24	0	0	23	1	0	0,5901639344	48	0	50	0	50	0	48	0	47	1	0,5901639344
1	15506732	T	<INS:ME:ALU>	24	0	0	25	0	0	25	0	0	25	0	0	21	2	0	0,03427719821	48	0	50	0	50	0	50	0	44	2	0,03491196114
1	16863850	T	<INS:ME:ALU>	22	0	0	24	0	0	20	0	0	16	1	0	20	1	0	0,3248693055	44	0	48	0	40	0	33	1	41	1	0,3281308064
1	17056624	G	<INS:ME:ALU>	25	0	0	25	0	0	25	0	0	24	1	0	25	0	0	1	50	0	50	0	50	0	49	1	50	0	1
1	17233800	G	<INS:ME:ALU>	22	3	0	21	4	0	21	4	0	23	2	0	22	3	0	0,9715985463	47	3	46	4	46	4	48	2	47	3	0,9750669263
1	17441134	G	<INS:ME:ALU>	25	0	0	25	0	0	25	0	0	12	10	3	19	6	0	0,00000002256980839	50	0	50	0	50	0	34	16	44	6	0,0000000003821335965
1	17591875	G	<INS:ME:ALU>	25	0	0	25	0	0	25	0	0	23	1	0	22	0	1	0,1464571196	50	0	50	0	50	0	47	1	44	2	0,05894179416
1	17988395	G	<INS:ME:ALU>	24	0	0	24	0	0	25	0	0	23	1	0	25	0	0	0,5901639344	48	0	48	0	50	0	47	1	50	0	0,5901639344
1	18271115	T	<INS:ME:ALU>	25	0	0	25	0	0	25	0	0	17	7	1	20	4	1	0,0001083387656	50	0	50	0	50	0	41	9	44	6	0,000009553915933
1	18331503	T	<INS:ME:ALU>	24	0	0	25	0	0	25	0	0	23	1	0	23	1	0	0,4275843382	48	0	50	0	50	0	47	1	47	1	0,4299399582
1	18611388	C	<INS:ME:ALU>	25	0	0	24	1	0	24	0	0	24	0	0	24	1	0	1	50	0	49	1	48	0	48	0	49	1	1
1	19898290	T	<INS:ME:ALU>	24	0	0	25	0	0	25	0	0	21	4	0	23	2	0	0,02203341537	48	0	50	0	50	0	46	4	48	2	0,02458431879
1	20257098	T	<INS:ME:ALU>	22	3	0	19	6	0	23	1	1	25	0	0	25	0	0	0,004706803423	47	3	44	6	47	3	50	0	50	0	0,01494808851
1	20324056	G	<INS:ME:ALU>	25	0	0	25	0	0	23	2	0	25	0	0	24	0	0	0,1935483871	50	0	50	0	48	2	50	0	48	0	0,1968133734
1	20944751	C	<INS:ME:ALU>	17	8	0	14	11	0	16	9	0	13	11	1	13	12	0	0,7676894067	42	8	39	11	41	9	37	13	38	12	0,742641786
1	21456006	C	<INS:ME:ALU>	25	0	0	25	0	0	24	0	0	25	0	0	21	4	0	0,006526421689	50	0	50	0	48	0	50	0	46	4	0,007253372622
1	23155610	A	<INS:ME:ALU>	23	1	0	25	0	0	25	0	0	25	0	0	24	0	0	0,3902439024	47	1	50	0	50	0	50	0	48	0	0,3902439024
1	23405006	T	<INS:ME:ALU>	25	0	0	23	1	0	25	0	0	25	0	0	25	0	0	0,1935483871	50	0	47	1	50	0	50	0	50	0	0,1935483871
1	23981142	C	<INS:ME:ALU>	17	8	0	12	12	1	25	0	0	18	6	1	18	6	1	0,001065348249	42	8	36	14	50	0	42	8	42	8	0,0006456780805
1	24857611	T	<INS:ME:ALU>	24	1	0	25	0	0	25	0	0	18	2	4	21	3	0	0,00204382539	49	1	50	0	50	0	38	10	45	3	0,00001612211433
1	25914668	A	<INS:ME:ALU>	25	0	0	25	0	0	25	0	0	22	1	0	23	1	0	0,2683918168	50	0	50	0	50	0	45	1	47	1	0,2714025501
1	26228598	A	<INS:ME:ALU>	23	0	0	24	0	0	23	0	0	15	6	1	19	4	0	0,0002311486615	46	0	48	0	46	0	36	8	42	4	0,00002343010628
1	28311320	G	<INS:ME:ALU>	25	0	0	24	0	0	24	0	0	24	1	0	25	0	0	1	50	0	48	0	48	0	49	1	50	0	1
1	28745559	T	<INS:ME:ALU>	22	1	0	21	1	2	22	0	1	13	4	3	14	2	2	0,08934073197	45	1	43	5	44	2	30	10	30	6	0,004741989987
1	29862420	T	<INS:ME:ALU>	25	0	0	25	0	0	24	0	0	18	5	0	21	2	0	0,001428502585	50	0	50	0	48	0	41	5	44	2	0,001830121523
1	31090562	T	<INS:ME:ALU>	25	0	0	24	0	0	22	1	0	20	4	0	24	0	0	0,009478637474	50	0	48	0	45	1	44	4	48	0	0,01055097423
1	34242850	T	<INS:ME:ALU>	25	0	0	25	0	0	25	0	0	24	0	0	24	0	0	1	50	0	50	0	50	0	48	0	48	0	1
1	34636331	G	<INS:ME:ALU>	25	0	0	25	0	0	23	0	0	20	5	0	24	1	0	0,005883461897	50	0	50	0	46	0	45	5	49	1	0,006937567475
1	36313651	C	<INS:ME:ALU>	25	0	0	25	0	0	24	0	0	22	3	0	24	0	0	0,03617726463	50	0	50	0	48	0	47	3	48	0	0,0381039421
1	36443576	C	<INS:ME:ALU>	22	0	0	24	0	0	22	0	0	22	0	1	23	0	0	0,7894736842	44	0	48	0	44	0	44	2	46	0	0,1531030219
1	36474694	T	<INS:ME:ALU>	20	4	0	24	1	0	4	11	10	11	13	1	17	8	0	0,0000000001843018271	44	4	49	1	19	31	35	15	42	8	0
1	37211683	A	<INS:ME:ALU>	24	1	0	22	2	0	25	0	0	25	0	0	24	1	0	0,3283811509	49	1	46	2	50	0	50	0	49	1	0,3351064262
1	37305809	T	<INS:ME:ALU>	25	0	0	25	0	0	25	0	0	23	2	0	25	0	0	0,1935483871	50	0	50	0	50	0	48	2	50	0	0,1967871486
1	38447717	C	<INS:ME:ALU>	21	3	0	23	1	0	24	0	0	25	0	0	25	0	0	0,03969241944	45	3	47	1	48	0	50	0	50	0	0,04181982072
1	38853929	A	<INS:ME:ALU>	24	0	0	22	0	0	24	0	0	21	1	1	20	1	0	0,334691818	48	0	44	0	48	0	43	3	41	1	0,05480457997
1	39677675	T	<INS:ME:ALU>	23	0	1	23	2	0	18	4	0	17	6	2	17	7	1	0,02635432196	46	2	48	2	40	4	40	10	41	9	0,02244220819
1	39747157	T	<INS:ME:ALU>	22	1	0	25	0	0	24	0	0	22	3	0	19	5	0	0,01409690473	45	1	50	0	48	0	47	3	43	5	0,01860959791
1	40524704	T	<INS:ME:ALU>	20	5	0	20	4	0	19	6	0	21	4	0	20	5	0	0,9843442227	45	5	44	4	44	6	46	4	45	5	0,98734545
1	41044128	T	<INS:ME:ALU>	24	0	0	25	0	0	22	3	0	24	0	0	24	0	0	0,03614686357	48	0	50	0	47	3	48	0	48	0	0,03808912105
1	42390318	C	<INS:ME:ALU>	20	5	0	22	2	1	25	0	0	24	0	0	25	0	0	0,003531251317	45	5	46	4	50	0	48	0	50	0	0,002919448342
1	42414407	G	<INS:ME:ALU>	25	0	0	25	0	0	24	0	0	19	4	2	21	4	0	0,001976570988	50	0	50	0	48	0	42	8	46	4	0,00006194981886
1	42768622	A	<INS:ME:ALU>	24	0	0	23	0	0	20	0	0	19	2	0	21	2	0	0,1745081195	48	0	46	0	40	0	40	2	44	2	0,18163902
1	42918620	C	<INS:ME:ALU>	24	0	0	23	0	0	23	0	0	24	0	0	21	1	0	0,1896551724	48	0	46	0	46	0	48	0	43	1	0,1896551724
1	42948254	T	<INS:ME:ALU>	23	1	0	25	0	0	24	0	0	24	1	0	24	1	0	0,9483677603	47	1	50	0	48	0	49	1	49	1	0,9489999918
1	43283269	A	<INS:ME:ALU>	22	0	0	25	0	0	23	0	0	24	0	1	23	1	1	0,9443633386	44	0	50	0	46	0	48	2	47	3	0,09294569891
1	44208924	C	<INS:ME:ALU>	21	2	1	16	8	1	21	2	0	22	2	0	21	3	1	0,1812537662	44	4	40	10	44	2	46	2	45	5	0,0761268181
1	44284480	C	<INS:ME:ALU>	24	0	0	25	0	0	23	0	0	23	0	0	20	0	0	1	48	0	50	0	46	0	46	0	40	0	1
1	44857368	T	<INS:ME:ALU>	23	0	0	24	0	0	24	0	0	20	4	0	22	1	0	0,01911055269	46	0	48	0	48	0	44	4	45	1	0,0211414509
1	44933823	A	<INS:ME:ALU>	18	5	0	15	10	0	21	3	0	20	5	0	15	9	0	0,1396989284	41	5	40	10	45	3	45	5	39	9	0,2089528403
1	45621142	G	<INS:ME:ALU>	24	0	0	25	0	0	24	0	0	23	2	0	23	2	0	0,2179987509	48	0	50	0	48	0	48	2	48	2	0,2251162019
1	45708040	A	<INS:ME:ALU>	25	0	0	25	0	0	25	0	0	24	1	0	25	0	0	1	50	0	50	0	50	0	49	1	50	0	1
1	46333195	A	<INS:ME:ALU>	25	0	0	23	1	0	21	3	0	25	0	0	25	0	0	0,01722220203	50	0	47	1	45	3	50	0	50	0	0,01840517509
1	46414773	A	<INS:ME:ALU>	24	1	0	25	0	0	25	0	0	24	0	0	24	0	0	1	49	1	50	0	50	0	48	0	48	0	1
1	46794581	G	<INS:ME:ALU>	25	0	0	25	0	0	24	0	0	21	3	0	24	1	0	0,05066337102	50	0	50	0	48	0	45	3	49	1	0,05325341771
1	49457071	T	<INS:ME:ALU>	25	0	0	25	0	0	24	0	0	23	2	0	22	2	0	0,1882585809	50	0	50	0	48	0	48	2	46	2	0,1948813823
1	49861993	G	<INS:ME:ALU>	24	0	0	24	1	0	23	1	0	24	0	0	23	1	0	1	48	0	49	1	47	1	48	0	47	1	1
1	50064975	G	<INS:ME:ALU>	24	0	0	25	0	0	25	0	0	24	0	0	24	1	0	1	48	0	50	0	50	0	48	0	49	1	1
1	50912662	C	<INS:ME:ALU>	25	0	0	21	2	1	24	1	0	21	3	0	25	0	0	0,09476477108	50	0	44	4	49	1	45	3	50	0	0,03549148389
1	51003893	C	<INS:ME:ALU>	24	0	0	23	0	0	23	0	0	16	6	1	24	1	0	0,0001132058602	48	0	46	0	46	0	38	8	49	1	0,00002913051801
1	51029967	T	<INS:ME:ALU>	25	0	0	19	4	2	25	0	0	24	0	0	25	0	0	0,0001887807927	50	0	42	8	50	0	48	0	50	0	0,00000797407121
1	51312457	G	<INS:ME:ALU>	23	0	0	25	0	0	25	0	0	24	1	0	22	1	1	0,4982048503	46	0	50	0	50	0	49	1	45	3	0,05166635515
1	53815663	T	<INS:ME:ALU>	23	0	0	24	0	0	22	0	0	23	0	0	24	0	0	1	46	0	48	0	44	0	46	0	48	0	1
1	54113320	G	<INS:ME:ALU>	25	0	0	25	0	0	25	0	0	23	1	0	25	0	0	0,1935483871	50	0	50	0	50	0	47	1	50	0	0,1935483871
1	54332215	T	<INS:ME:ALU>	25	0	0	25	0	0	24	1	0	24	0	0	25	0	0	1	50	0	50	0	49	1	48	0	50	0	1
1	56072817	T	<INS:ME:ALU>	25	0	0	25	0	0	22	0	0	22	1	0	25	0	0	375	50	0	50	0	44	0	45	1	50	0	375
1	56879062	T	<INS:ME:ALU>	21	2	0	20	5	0	19	4	0	23	1	0	23	2	0	0,392083403	44	2	45	5	42	4	47	1	48	2	0,4253647499
1	57003360	C	<INS:ME:ALU>	25	0	0	24	1	0	25	0	0	24	0	0	25	0	0	1	50	0	49	1	50	0	48	0	50	0	1
1	58071869	T	<INS:ME:ALU>	10	7	6	9	8	7	16	5	2	23	2	0	20	3	0	0,0001064191752	27	19	26	22	37	9	48	2	43	3	0,00000001136829788
1	58777533	T	<INS:ME:ALU>	25	0	0	23	0	0	25	0	0	22	1	0	22	1	1	0,385415183	50	0	46	0	50	0	45	1	45	3	0,06277427978
1	59205317	T	<INS:ME:ALU>	24	1	0	21	4	0	23	2	0	15	5	2	15	6	1	0,06483912329	49	1	46	4	48	2	35	9	36	8	0,005610746337
1	59871876	T	<INS:ME:ALU>	9	11	3	15	10	0	12	8	4	21	4	0	23	2	0	0,000205816379	29	17	40	10	32	16	46	4	48	2	0,00001390058945
1	60470604	T	<INS:ME:ALU>	24	1	0	21	4	0	19	2	4	25	0	0	24	0	0	0,001740654975	49	1	46	4	40	10	50	0	48	0	0,00004585902503
1	60925560	A	<INS:ME:ALU>	25	0	0	25	0	0	25	0	0	24	1	0	23	0	0	1	50	0	50	0	50	0	49	1	46	0	1
1	62574014	T	<INS:ME:ALU>	25	0	0	25	0	0	21	2	0	23	0	0	24	0	0	0,07086834734	50	0	50	0	44	2	46	0	48	0	0,07217573222
1	62655728	G	<INS:ME:ALU>	23	0	0	24	0	0	15	0	0	21	1	0	24	0	0	0,3425925926	46	0	48	0	30	0	43	1	48	0	0,3425925926
1	63461965	T	<INS:ME:ALU>	21	4	0	22	2	0	11	10	1	19	4	0	19	5	0	0,03068950209	46	4	46	2	32	12	42	4	43	5	0,01515396735
1	63499380	T	<INS:ME:ALU>	25	0	0	24	0	0	24	0	0	22	1	0	25	0	0	0,1900826446	50	0	48	0	48	0	45	1	50	0	0,1900826446
1	64958078	T	<INS:ME:ALU>	5	13	5	1	17	7	2	12	9	20	4	1	22	1	1	0	23	23	19	31	16	30	44	6	45	3	0
1	66055941	T	<INS:ME:ALU>	8	8	7	3	10	11	2	3	17	6	8	10	8	13	3	0,002001212096	24	22	16	32	7	37	20	28	29	19	0,0001047035086
1	66898425	C	<INS:ME:ALU>	25	0	0	24	1	0	25	0	0	24	0	0	24	0	0	1	50	0	49	1	50	0	48	0	48	0	1
1	67255224	T	<INS:ME:ALU>	24	0	0	22	0	0	24	0	0	19	3	0	19	1	2	0,009357505979	48	0	44	0	48	0	41	3	39	5	0,00225937067
1	69823164	T	<INS:ME:ALU>	25	0	0	24	1	0	25	0	0	25	0	0	25	0	0	1	50	0	49	1	50	0	50	0	50	0	1
1	70061670	G	<INS:ME:ALU>	16	8	0	15	7	2	13	10	1	23	1	0	21	4	0	0,008369048992	40	8	37	11	36	12	47	1	46	4	0,002750319832
1	70091072	T	<INS:ME:ALU>	13	5	2	11	9	2	10	6	6	11	7	3	14	6	2	0,7314893374	31	9	31	13	26	18	29	13	34	10	0,3375322128
1	70093557	C	<INS:ME:ALU>	21	3	1	20	2	0	24	0	0	22	0	0	22	1	0	0,2436533139	45	5	42	2	48	0	44	0	45	1	0,03028292044
1	70106387	A	<INS:ME:ALU>	22	0	0	21	0	0	13	0	0	19	3	0	14	4	2	0,005341564465	44	0	42	0	26	0	41	3	32	8	0,0001403586157
1	70240569	A	<INS:ME:ALU>	25	0	0	25	0	0	22	0	0	19	4	2	18	1	2	0,005236225963	50	0	50	0	44	0	42	8	37	5	0,00003436486822
1	70286430	T	<INS:ME:ALU>	25	0	0	25	0	0	25	0	0	25	0	0	19	4	0	0,0009753674288	50	0	50	0	50	0	50	0	42	4	0,001095958694
1	70323216	C	<INS:ME:ALU>	24	0	0	25	0	0	25	0	0	22	1	0	21	3	0	0,0379109425	48	0	50	0	50	0	45	1	45	3	0,04002779117
1	70410496	T	<INS:ME:ALU>	25	0	0	25	0	0	25	0	0	24	0	0	22	1	0	0,1885245902	50	0	50	0	50	0	48	0	45	1	0,1885245902
1	70412360	T	<INS:ME:ALU>	24	1	0	21	3	0	24	0	1	25	0	0	22	0	0	0,08810634364	49	1	45	3	48	2	50	0	44	0	0,23852105
1	70487141	T	<INS:ME:ALU>	25	0	0	25	0	0	23	0	0	23	1	0	25	0	0	0,3852459016	50	0	50	0	46	0	47	1	50	0	0,3852459016
1	70546696	A	<INS:ME:ALU>	25	0	0	24	0	0	24	0	0	24	0	0	23	1	0	0,7933884298	50	0	48	0	48	0	48	0	47	1	0,7933884298
1	70912433	G	<INS:ME:ALU>	22	3	0	23	1	0	23	1	0	23	2	0	21	4	0	0,6239162935	47	3	47	1	47	1	48	2	46	4	0,6450211693
1	71081812	G	<INS:ME:ALU>	19	0	0	22	1	0	21	0	0	21	1	0	24	0	0	0,8165137615	38	0	45	1	42	0	43	1	48	0	0,8173593202
1	71560505	T	<INS:ME:ALU>	25	0	0	24	0	0	24	0	0	24	0	0	21	2	0	0,03543417367	50	0	48	0	48	0	48	0	44	2	0,03608786611
1	71872808	A	<INS:ME:ALU>	25	0	0	24	1	0	24	0	0	24	0	0	25	0	0	1	50	0	49	1	48	0	48	0	50	0	1
1	71963403	A	<INS:ME:ALU>	25	0	0	23	0	0	25	0	0	23	1	0	21	0	0	0,5762711864	50	0	46	0	50	0	47	1	42	0	0,5762711864
1	72514121	T	<INS:ME:ALU>	17	7	0	19	4	1	13	6	4	11	10	2	18	4	1	0,1342002988	41	7	42	6	32	14	32	14	40	6	0,04321725576
1	72626904	C	<INS:ME:ALU>	25	0	0	25	0	0	25	0	0	25	0	0	23	1	1	0,1935483871	50	0	50	0	50	0	50	0	47	3	0,03808783521
1	72639020	C	<INS:ME:ALU>	14	9	0	16	7	0	12	11	0	23	1	0	17	6	0	0,007626076849	37	9	39	7	35	11	47	1	40	6	0,01730018574
1	73018578	A	<INS:ME:ALU>	24	0	0	23	1	0	22	0	0	25	0	0	25	0	0	0,5833333333	48	0	47	1	44	0	50	0	50	0	0,5833333333
1	73439184	A	<INS:ME:ALU>	24	0	0	24	0	0	23	2	0	24	0	0	25	0	0	0,1934697196	48	0	48	0	48	2	48	0	50	0	0,1967887742
1	73911096	A	<INS:ME:ALU>	25	0	0	24	0	0	25	0	0	23	2	0	24	1	0	0,5082612116	50	0	48	0	50	0	48	2	49	1	0,5142337475
1	74183039	G	<INS:ME:ALU>	25	0	0	22	0	0	22	0	0	23	1	0	23	0	0	0,7844827586	50	0	44	0	44	0	47	1	46	0	0,7844827586
1	74471655	C	<INS:ME:ALU>	23	0	0	18	6	0	25	0	0	19	2	2	16	6	2	0,0007731167347	46	0	42	6	50	0	40	6	38	10	0,0001038293706
1	74900225	A	<INS:ME:ALU>	25	0	0	25	0	0	25	0	0	24	1	0	24	0	0	1	50	0	50	0	50	0	49	1	48	0	1
1	74908560	A	<INS:ME:ALU>	25	0	0	25	0	0	23	0	0	23	2	0	23	0	1	0,1427990787	50	0	50	0	46	0	48	2	46	2	0,1941084975
1	75148055	T	<INS:ME:ALU>	11	9	4	17	5	3	11	6	7	23	0	0	25	0	0	0,0000003052045283	31	17	39	11	28	20	46	0	50	0	0
1	75215138	C	<INS:ME:ALU>	25	0	0	25	0	0	25	0	0	24	0	0	22	3	0	0,03619197482	50	0	50	0	50	0	48	0	47	3	0,03810318631
1	75301685	T	<INS:ME:ALU>	7	11	6	15	9	1	19	3	1	23	1	0	23	1	0	0,0000002262215216	25	23	39	11	41	5	47	1	47	1	0,0000000004214242362
1	75557174	C	<INS:ME:ALU>	22	3	0	14	9	1	23	0	0	7	11	3	9	7	5	0,0000005376747479	47	3	37	11	46	0	25	17	25	17	0,000000003860121227
1	75804950	A	<INS:ME:ALU>	24	0	0	24	0	0	25	0	0	25	0	0	23	2	0	0,193522591	48	0	48	0	50	0	50	0	48	2	0,1968143355
1	76392967	T	<INS:ME:ALU>	24	1	0	22	3	0	22	0	0	20	3	1	19	4	0	0,2230135767	49	1	47	3	44	0	43	5	42	4	0,1125228346
1	77134359	G	<INS:ME:ALU>	24	0	0	25	0	0	24	0	0	22	1	0	22	3	0	0,08562517877	48	0	50	0	48	0	45	1	47	3	0,0896930244
1	77577928	T	<INS:ME:ALU>	21	3	0	24	1	0	24	1	0	14	7	2	17	8	0	0,00232729656	45	3	49	1	49	1	35	11	42	8	0,0004318850121
1	77634327	A	<INS:ME:ALU>	22	3	0	24	1	0	24	0	0	7	11	6	11	9	3	0,0000000009388308654	47	3	49	1	48	0	25	23	31	15	0
1	77764994	T	<INS:ME:ALU>	23	1	1	16	8	1	21	2	0	25	0	0	23	1	0	0,001691372423	47	3	40	10	44	2	50	0	47	1	0,0007306986382
1	78607067	T	<INS:ME:ALU>	19	3	1	17	6	1	2	6	14	15	7	2	16	7	2	0,0000003400575447	41	5	40	8	10	34	37	11	39	11	0
1	79108845	T	<INS:ME:ALU>	24	1	0	21	3	0	23	1	0	25	0	0	24	0	0	0,1739894799	49	1	45	3	47	1	50	0	48	0	0,1815595974
1	79331208	C	<INS:ME:ALU>	16	6	2	18	7	0	22	2	0	21	2	0	20	3	0	0,1218789166	38	10	43	7	46	2	44	2	43	3	0,03610772024
1	79346171	G	<INS:ME:ALU>	25	0	0	25	0	0	25	0	0	19	4	2	14	8	2	0,000005025846174	50	0	50	0	50	0	42	8	36	12	0,00000002877632256
1	79433573	T	<INS:ME:ALU>	25	0	0	24	0	0	23	0	0	24	1	0	24	1	0	1	50	0	48	0	46	0	49	1	49	1	1
1	79533368	T	<INS:ME:ALU>	25	0	0	24	0	0	24	0	0	24	1	0	24	0	0	1	50	0	48	0	48	0	49	1	48	0	1
1	79582082	T	<INS:ME:ALU>	6	8	9	2	5	17	0	3	18	4	2	17	0	7	14	0,007713693935	20	26	9	39	3	39	10	36	7	35	0,001262863305
1	80299106	T	<INS:ME:ALU>	14	7	3	9	8	7	21	3	0	20	2	0	23	1	0	0,00001213500712	35	13	26	22	45	3	42	2	47	1	0,000000001063783733
1	80551183	T	<INS:ME:ALU>	25	0	0	25	0	0	24	0	0	23	1	0	24	1	0	0,75009996	50	0	50	0	48	0	47	1	49	1	0,7511199602
1	80723604	T	<INS:ME:ALU>	24	0	0	25	0	0	25	0	0	24	0	0	21	1	0	0,1833333333	48	0	50	0	50	0	48	0	43	1	0,1833333333
1	80994382	A	<INS:ME:ALU>	25	0	0	25	0	0	25	0	0	24	0	0	22	3	0	0,03619197482	50	0	50	0	50	0	48	0	47	3	0,03810318631
1	81004224	G	<INS:ME:ALU>	25	0	0	24	0	0	25	0	0	23	0	1	22	3	0	0,02667693253	50	0	48	0	50	0	46	2	47	3	0,07230149467
1	81008064	T	<INS:ME:ALU>	25	0	0	25	0	0	25	0	0	23	2	0	22	2	0	0,1604930942	50	0	50	0	50	0	48	2	46	2	0,1665834033
1	81130425	A	<INS:ME:ALU>	25	0	0	23	1	0	24	0	0	23	0	0	24	0	0	0,7916666667	50	0	47	1	48	0	46	0	48	0	0,7916666667
1	81351537	C	<INS:ME:ALU>	13	6	5	13	8	3	14	5	3	22	2	0	19	5	0	0,02828484309	32	16	34	14	33	11	46	2	43	5	0,0003941192888
1	81524136	T	<INS:ME:ALU>	12	11	2	8	12	5	24	1	0	18	3	2	21	2	1	0,000003284413216	35	15	28	22	49	1	39	7	44	4	0,0000001151319266
1	81576143	G	<INS:ME:ALU>	23	0	0	25	0	0	23	0	0	23	0	0	24	0	0	1	46	0	50	0	46	0	46	0	48	0	1
1	82264235	G	<INS:ME:ALU>	21	1	1	20	0	0	20	0	0	23	0	0	20	0	0	0,9049415993	43	3	40	0	40	0	46	0	40	0	0,03832347568
1	82312054	G	<INS:ME:ALU>	15	6	2	12	10	2	25	0	0	17	6	1	12	7	3	0,002025949119	36	10	34	14	50	0	40	8	31	13	0,00005836488434
1	83460490	G	<INS:ME:ALU>	24	1	0	24	0	0	25	0	0	25	0	0	23	0	0	1	49	1	48	0	50	0	50	0	46	0	1
1	83483186	A	<INS:ME:ALU>	25	0	0	25	0	0	25	0	0	24	0	0	24	0	0	1	50	0	50	0	50	0	48	0	48	0	1
1	84437641	T	<INS:ME:ALU>	24	0	0	22	1	0	23	0	0	25	0	0	22	0	0	0,5811965812	48	0	45	1	46	0	50	0	44	0	0,5811965812
1	84913274	C	<INS:ME:ALU>	10	9	4	8	15	2	16	4	3	14	8	2	16	6	1	0,0693265767	29	17	31	19	36	10	36	12	38	8	0,09561435238
1	84981078	G	<INS:ME:ALU>	22	0	0	24	0	0	23	0	0	21	2	0	20	2	0	0,1675351078	44	0	48	0	46	0	44	2	42	2	0,1743274147
1	85054553	C	<INS:ME:ALU>	25	0	0	25	0	0	25	0	0	24	1	0	21	4	0	0,02810136942	50	0	50	0	50	0	49	1	46	4	0,03081653261
1	86934040	T	<INS:ME:ALU>	23	0	0	25	0	0	24	0	0	24	1	0	24	0	0	1	46	0	50	0	48	0	49	1	48	0	1
1	87782616	A	<INS:ME:ALU>	25	0	0	24	0	0	25	0	0	23	1	0	23	2	0	0,3595123934	50	0	48	0	50	0	47	1	48	2	0,3642950983
1	88291564	T	<INS:ME:ALU>	21	4	0	22	3	0	24	0	0	25	0	0	22	1	0	0,06076079583	46	4	47	3	48	0	50	0	45	1	0,06739032013
1	88370909	A	<INS:ME:ALU>	25	0	0	24	0	0	22	0	0	24	1	0	24	0	0	1	50	0	48	0	44	0	49	1	48	0	1
1	88813625	T	<INS:ME:ALU>	21	2	0	23	1	0	20	1	4	22	1	0	23	0	0	0,04299244907	44	2	47	1	41	9	45	1	46	0	0,001229120521
1	89115732	G	<INS:ME:ALU>	24	1	0	22	3	0	25	0	0	21	4	0	23	1	0	0,1787245151	49	1	47	3	50	0	46	4	47	1	0,1941757094
1	89195276	C	<INS:ME:ALU>	25	0	0	25	0	0	25	0	0	25	0	0	23	1	0	0,1935483871	50	0	50	0	50	0	50	0	47	1	0,1935483871
1	89209563	T	<INS:ME:ALU>	24	0	0	24	0	0	21	1	0	21	1	0	24	0	0	0,2659670165	48	0	48	0	43	1	43	1	48	0	0,2691446485
1	89219392	T	<INS:ME:ALU>	25	0	0	19	5	1	24	0	0	17	6	1	23	1	0	0,001496556357	50	0	43	7	48	0	40	8	47	1	0,00009313547008
1	89247097	A	<INS:ME:ALU>	25	0	0	25	0	0	23	0	0	19	3	0	19	2	0	0,03241622668	50	0	50	0	46	0	41	3	40	2	0,03127803507
1	89743671	A	<INS:ME:ALU>	24	0	0	25	0	0	24	1	0	25	0	0	22	0	0	1	48	0	50	0	49	1	50	0	44	0	1
1	89903596	T	<INS:ME:ALU>	25	0	0	25	0	0	24	0	0	20	4	1	24	0	0	0,003078554674	50	0	50	0	48	0	44	6	48	0	0,0002494772555
1	90370569	T	<INS:ME:ALU>	20	3	2	17	6	0	21	1	0	24	0	0	24	0	0	0,00199780954	43	7	40	6	43	1	48	0	48	0	0,000572032629
1	90404950	C	<INS:ME:ALU>	25	0	0	25	0	0	23	0	0	22	1	0	24	0	0	0,3833333333	50	0	50	0	46	0	45	1	48	0	0,3833333333
1	91838714	A	<INS:ME:ALU>	23	2	0	23	0	0	24	0	0	24	0	0	25	0	0	0,1935261708	48	2	46	0	48	0	48	0	50	0	0,1968725352
1	92448292	T	<INS:ME:ALU>	25	0	0	24	0	0	23	0	0	22	1	0	25	0	0	0,3833333333	50	0	48	0	46	0	45	1	50	0	0,3833333333
1	93167530	T	<INS:ME:ALU>	4	11	8	0	21	2	3	13	3	1	11	10	3	12	8	0,01567481069	19	27	21	25	19	19	13	31	18	28	0,3857027124
1	93233864	A	<INS:ME:ALU>	24	0	0	25	0	0	24	0	0	25	0	0	23	1	0	0,5901639344	48	0	50	0	48	0	50	0	47	1	0,5901639344
1	93498226	T	<INS:ME:ALU>	8	6	8	2	4	17	3	7	12	4	6	14	2	4	17	0,1942107817	22	22	8	38	13	31	14	34	8	38	0,004778432197
1	94100840	T	<INS:ME:ALU>	25	0	0	25	0	0	23	0	0	21	3	0	21	3	0	0,02706819487	50	0	50	0	46	0	45	3	45	3	0,03004752603
1	95105136	A	<INS:ME:ALU>	25	0	0	25	0	0	24	0	0	24	1	0	25	0	0	1	50	0	50	0	48	0	49	1	50	0	1
1	95133202	G	<INS:ME:ALU>	25	0	0	25	0	0	25	0	0	22	2	0	23	0	0	0,07167050535	50	0	50	0	50	0	46	2	46	0	0,07296093908
1	95342701	G	<INS:ME:ALU>	22	1	0	16	8	0	21	4	0	25	0	0	25	0	0	0,0001715504237	45	1	40	8	46	4	50	0	50	0	0,0003082825864
1	95530797	G	<INS:ME:ALU>	24	1	0	25	0	0	25	0	0	24	0	0	25	0	0	1	49	1	50	0	50	0	48	0	50	0	1
1	95552051	T	<INS:ME:ALU>	24	0	0	22	1	0	25	0	0	20	2	2	23	2	0	0,1332421208	48	0	45	1	50	0	42	6	48	2	0,005048875746
1	96403767	T	<INS:ME:ALU>	24	0	0	24	0	0	25	0	0	14	10	0	21	3	1	0,00000106653351	48	0	48	0	50	0	38	10	45	5	0,000002380272331
1	96500268	A	<INS:ME:ALU>	24	0	0	23	0	0	22	0	0	24	0	0	23	2	0	0,193539041	48	0	46	0	44	0	48	0	48	2	0,1969707898
1	96651768	T	<INS:ME:ALU>	24	0	0	25	0	0	25	0	0	23	1	0	24	0	0	0,5901639344	48	0	50	0	50	0	47	1	48	0	0,5901639344
1	96809365	T	<INS:ME:ALU>	25	0	0	25	0	0	24	0	0	23	1	0	22	2	0	0,1707627693	50	0	50	0	48	0	47	1	46	2	0,1739334059
1	97717644	T	<INS:ME:ALU>	24	0	0	23	2	0	25	0	0	23	1	0	25	0	0	0,3595123934	48	0	48	2	50	0	47	1	50	0	0,3642950983
1	97764114	T	<INS:ME:ALU>	25	0	0	25	0	0	24	0	0	21	2	1	23	1	0	0,06103383773	50	0	50	0	48	0	44	4	47	1	0,009458204437
1	97793231	A	<INS:ME:ALU>	18	1	0	24	0	0	18	0	0	20	0	0	22	0	0	0,359223301	37	1	48	0	36	0	40	0	44	0	0,359223301
1	98059020	C	<INS:ME:ALU>	25	0	0	25	0	0	25	0	0	23	2	0	25	0	0	0,1935483871	50	0	50	0	50	0	48	2	50	0	0,1967871486
1	98162815	T	<INS:ME:ALU>	25	0	0	24	0	0	22	0	0	24	0	0	21	0	1	0,3760683761	50	0	48	0	44	0	48	0	42	2	0,0694031767
1	98445319	A	<INS:ME:ALU>	23	1	0	24	0	0	24	0	0	25	0	0	25	0	0	0,5901639344	47	1	48	0	48	0	50	0	50	0	0,5901639344
1	98605297	T	<INS:ME:ALU>	13	6	6	20	4	1	15	5	4	11	10	2	9	7	7	0,06716700205	32	18	44	6	35	13	32	14	25	21	0,004957227211
1	99074846	T	<INS:ME:ALU>	24	0	0	22	0	0	20	0	0	22	0	0	23	0	0	1	48	0	44	0	40	0	44	0	46	0	1
1	99191247	T	<INS:ME:ALU>	23	0	0	24	0	0	24	0	0	22	2	0	25	0	0	0,1514005602	46	0	48	0	48	0	46	2	50	0	0,1540794979
1	99672118	T	<INS:ME:ALU>	23	2	0	25	0	0	25	0	0	19	5	1	18	6	0	0,002787875136	48	2	50	0	50	0	43	7	42	6	0,001000311302
1	99698454	G	<INS:ME:ALU>	25	0	0	25	0	0	25	0	0	20	4	1	18	7	0	0,00007743040135	50	0	50	0	50	0	44	6	43	7	0,00007882269445
1	99894544	A	<INS:ME:ALU>	24	0	0	22	0	0	25	0	0	20	4	1	18	5	0	0,001687574428	48	0	44	0	50	0	44	6	41	5	0,0004726074371
1	100355954	T	<INS:ME:ALU>	23	0	1	22	2	0	23	0	0	25	0	0	25	0	0	0,07893487974	46	2	46	2	46	0	50	0	50	0	0,1748234481
1	100491904	A	<INS:ME:ALU>	24	0	0	25	0	0	21	0	0	21	0	0	22	1	0	0,5701754386	48	0	50	0	42	0	42	0	45	1	0,5701754386
1	100604608	G	<INS:ME:ALU>	25	0	0	24	1	0	25	0	0	25	0	0	25	0	0	1	50	0	49	1	50	0	50	0	50	0	1
1	100645536	G	<INS:ME:ALU>	25	0	0	25	0	0	22	3	0	24	0	0	25	0	0	0,03619197482	50	0	50	0	47	3	48	0	50	0	0,03810318631
1	100994221	G	<INS:ME:ALU>	1	3	18	1	5	19	3	6	14	12	9	4	8	8	8	0,00001176144865	5	39	7	43	12	34	33	17	24	24	0,0000000004598861522
1	101656150	C	<INS:ME:ALU>	24	0	0	24	0	0	25	0	0	24	1	0	24	1	0	1	48	0	48	0	50	0	49	1	49	1	1
1	101896658	T	<INS:ME:ALU>	25	0	0	25	0	0	25	0	0	25	0	0	24	1	0	1	50	0	50	0	50	0	50	0	49	1	1
1	102209930	C	<INS:ME:ALU>	23	2	0	25	0	0	24	0	0	25	0	0	25	0	0	0,1935483871	48	2	50	0	48	0	50	0	50	0	0,1968133734
1	102240167	T	<INS:ME:ALU>	25	0	0	25	0	0	25	0	0	20	4	0	17	3	3	0,0003128220839	50	0	50	0	50	0	44	4	37	9	0,000004839996411
1	102920544	T	<INS:ME:ALU>	22	2	1	23	2	0	22	1	1	10	9	5	5	10	7	0,00000001672638543	46	4	48	2	45	3	29	19	20	24	0
1	103054499	T	<INS:ME:ALU>	21	1	2	23	2	0	22	0	0	23	0	0	21	3	1	0,2157201068	43	5	48	2	44	0	46	0	45	5	0,02001124238
1	103718769	T	<INS:ME:ALU>	18	5	0	16	6	1	21	0	0	21	0	0	24	0	0	0,0003339548114	41	5	38	8	42	0	42	0	48	0	0,00007456491511
1	104493034	T	<INS:ME:ALU>	25	0	0	25	0	0	24	0	0	22	2	0	23	2	0	0,1882585809	50	0	50	0	48	0	46	2	48	2	0,1948813823
1	104822522	C	<INS:ME:ALU>	24	0	0	25	0	0	23	0	0	23	1	0	25	0	0	0,5867768595	48	0	50	0	46	0	47	1	50	0	0,5867768595
1	105054083	T	<INS:ME:ALU>	4	10	11	18	6	1	13	4	6	14	6	4	4	9	8	0,0002362472078	18	32	42	8	30	16	34	14	17	25	0,000000646269568
1	105070244	C	<INS:ME:ALU>	18	3	2	23	1	0	22	1	0	19	1	2	16	6	1	0,08544926923	39	7	47	1	45	1	39	5	38	8	0,01572635364
1	105138650	T	<INS:ME:ALU>	15	7	1	23	2	0	5	7	8	21	2	1	18	5	1	0,0000102343903	37	9	48	2	17	23	44	4	41	7	0,000000004407434171
1	105231111	T	<INS:ME:ALU>	15	8	1	3	18	4	18	5	2	21	4	0	17	8	0	0,000003217193315	38	10	24	26	41	9	46	4	42	8	0,000005605642032
1	105765386	C	<INS:ME:ALU>	24	0	0	25	0	0	23	0	0	25	0	0	23	2	0	0,1936052025	48	0	50	0	46	0	50	0	48	2	0,1969236997
1	105974014	T	<INS:ME:ALU>	25	0	0	23	0	0	24	0	0	16	3	1	19	1	0	0,007889260642	50	0	46	0	48	0	35	5	39	1	0,0005966402671
1	106326584	T	<INS:ME:ALU>	24	1	0	25	0	0	24	0	0	21	3	0	25	0	0	0,05066337102	49	1	50	0	48	0	45	3	50	0	0,05325341771
1	106371154	G	<INS:ME:ALU>	23	1	0	21	1	0	23	0	0	23	0	0	21	0	0	0,7419405815	47	1	43	1	46	0	46	0	42	0	0,7430875123
1	108142479	T	<INS:ME:ALU>	15	6	1	5	14	6	16	3	3	14	6	5	17	8	0	0,0008750998526	36	8	24	26	35	9	34	16	42	8	0,0004120730422
1	108700553	A	<INS:ME:ALU>	23	0	0	24	0	0	24	0	0	23	0	1	23	2	0	0,1934173669	46	0	48	0	48	0	46	2	48	2	0,2250681068
1	109068643	G	<INS:ME:ALU>	24	0	1	25	0	0	24	0	0	21	3	0	24	0	1	0,02467787106	48	2	50	0	48	0	45	3	48	2	0,2131773188
1	110548582	T	<INS:ME:ALU>	24	0	0	24	1	0	25	0	0	25	0	0	25	0	0	1	48	0	49	1	50	0	50	0	50	0	1
1	112001271	G	<INS:ME:ALU>	25	0	0	25	0	0	25	0	0	18	5	2	19	5	1	0,000323611696	50	0	50	0	50	0	41	9	43	7	0,000003732733843
1	112032284	T	<INS:ME:ALU>	15	8	2	23	2	0	18	5	1	14	8	2	19	6	0	0,1299496354	38	12	48	2	41	7	36	12	44	6	0,01579376106
1	112103110	T	<INS:ME:ALU>	24	0	0	20	4	1	20	4	0	8	11	5	15	6	2	0,00001483460233	48	0	44	6	44	4	27	21	36	10	0,00000004577372852
1	112123691	T	<INS:ME:ALU>	20	4	1	16	9	0	25	0	0	24	0	0	21	3	1	0,0004030728986	44	6	41	9	50	0	48	0	45	5	0,0004931200086
1	112593854	G	<INS:ME:ALU>	24	0	0	25	0	0	25	0	0	22	2	0	24	0	0	0,1121799214	48	0	50	0	50	0	46	2	48	0	0,1141469338
1	112904429	A	<INS:ME:ALU>	24	0	0	25	0	0	24	0	0	23	0	0	22	3	0	0,03617959581	48	0	50	0	48	0	46	0	47	3	0,03813826686
1	112992009	T	<INS:ME:ALU>	4	8	13	4	11	10	6	13	5	17	4	4	11	11	1	0,00004120215504	16	34	19	31	25	23	38	12	33	13	0,000002925752082
1	113340931	T	<INS:ME:ALU>	25	0	0	24	0	0	25	0	0	22	3	0	17	6	1	0,0005084393001	50	0	48	0	50	0	47	3	40	8	0,00006904616629
1	113410844	T	<INS:ME:ALU>	23	0	0	25	0	0	24	0	0	24	1	0	23	0	0	1	46	0	50	0	48	0	49	1	46	0	1
1	113517847	T	<INS:ME:ALU>	25	0	0	25	0	0	25	0	0	23	1	0	22	1	0	0,2683918168	50	0	50	0	50	0	47	1	45	1	0,2714025501
1	113816332	T	<INS:ME:ALU>	25	0	0	25	0	0	23	0	0	23	2	0	24	1	0	0,5084610784	50	0	50	0	46	0	48	2	49	1	0,5144799223
1	114651868	A	<INS:ME:ALU>	25	0	0	25	0	0	25	0	0	24	0	0	24	1	0	1	50	0	50	0	50	0	48	0	49	1	1
1	115141043	G	<INS:ME:ALU>	23	2	0	25	0	0	25	0	0	25	0	0	25	0	0	0,1935483871	48	2	50	0	50	0	50	0	50	0	0,1967871486
1	115201401	T	<INS:ME:ALU>	23	2	0	14	10	1	25	0	0	24	1	0	25	0	0	0,000003006175872	48	2	38	12	50	0	49	1	50	0	0,000001142097634
1	116640229	T	<INS:ME:ALU>	24	0	0	24	1	0	25	0	0	24	0	0	23	0	0	1	48	0	49	1	50	0	48	0	46	0	1
1	116983571	T	<INS:ME:ALU>	23	2	0	23	2	0	25	0	0	20	5	0	16	8	1	0,005388893159	48	2	48	2	50	0	45	5	40	10	0,001614846292
1	117091295	A	<INS:ME:ALU>	24	1	0	24	1	0	25	0	0	25	0	0	24	0	0	1	49	1	49	1	50	0	50	0	48	0	1
1	117290184	A	<INS:ME:ALU>	25	0	0	24	0	0	25	0	0	25	0	0	23	1	0	0,3902439024	50	0	48	0	50	0	50	0	47	1	0,3902439024
1	117854676	A	<INS:ME:ALU>	25	0	0	25	0	0	24	0	0	22	2	0	21	4	0	0,01665580741	50	0	50	0	48	0	46	2	46	4	0,0187377057
1	117932456	T	<INS:ME:ALU>	24	0	0	25	0	0	25	0	0	24	1	0	25	0	0	1	48	0	50	0	50	0	49	1	50	0	1
1	118379689	G	<INS:ME:ALU>	20	3	1	25	0	0	20	2	0	25	0	0	24	0	0	0,03236089839	43	5	50	0	42	2	50	0	48	0	0,002505096761
1	119080704	T	<INS:ME:ALU>	16	7	2	5	8	12	19	4	1	21	3	0	21	3	0	0,0000001491678866	39	11	18	32	42	6	45	3	45	3	0
1	119607491	T	<INS:ME:ALU>	25	0	0	24	0	0	23	0	0	22	1	0	24	0	0	0,3865546218	50	0	48	0	46	0	45	1	48	0	0,3865546218
1	120586149	C	<INS:ME:ALU>	16	9	0	18	7	0	17	8	0	15	10	0	20	5	0	0,6159398246	41	9	43	7	42	8	40	10	45	5	0,7029558653
1	144868534	G	<INS:ME:ALU>	25	0	0	25	0	0	25	0	0	25	0	0	25	0	0	1	50	0	50	0	50	0	50	0	50	0	1
1	144951026	T	<INS:ME:ALU>	14	11	0	22	3	0	24	1	0	25	0	0	24	1	0	0,00001713716847	39	11	47	3	49	1	50	0	49	1	0,00004535942026
1	145029286	G	<INS:ME:ALU>	25	0	0	25	0	0	25	0	0	25	0	0	25	0	0	1	50	0	50	0	50	0	50	0	50	0	1
1	145115632	G	<INS:ME:ALU>	25	0	0	25	0	0	25	0	0	24	1	0	22	3	0	0,1251886342	50	0	50	0	50	0	49	1	47	3	0,1306088924
1	145152736	T	<INS:ME:ALU>	15	8	0	7	17	0	12	11	2	16	6	2	10	12	2	0,03306469651	38	8	31	17	35	15	38	10	32	16	0,2016118431
1	145211323	T	<INS:ME:ALU>	14	11	0	7	18	0	9	16	0	13	12	0	9	16	0	0,2184929995	39	11	32	18	34	16	38	12	34	16	0,4962734703
1	145235317	T	<INS:ME:ALU>	16	9	0	16	9	0	13	12	0	12	13	0	17	8	0	0,5851846277	41	9	41	9	38	12	37	13	42	8	0,7141104359
1	146658219	G	<INS:ME:ALU>	22	2	1	23	2	0	25	0	0	22	3	0	19	5	0	0,16647245	46	4	48	2	50	0	47	3	43	5	0,143792585
1	149218459	T	<INS:ME:ALU>	22	1	1	21	1	0	17	6	0	25	0	0	20	4	0	0,0158755587	45	3	43	1	40	6	50	0	44	4	0,04322686561
1	150200138	T	<INS:ME:ALU>	10	8	3	11	12	1	10	12	1	21	4	0	24	1	0	0,00002840870868	28	14	34	14	32	14	46	4	49	1	0,000007035308096
1	150572566	C	<INS:ME:ALU>	25	0	0	25	0	0	25	0	0	22	2	0	23	1	0	0,07995479494	50	0	50	0	50	0	46	2	47	1	0,08228545317
1	150821842	A	<INS:ME:ALU>	24	0	0	23	0	0	22	0	0	24	0	0	24	0	0	1	48	0	46	0	44	0	48	0	48	0	1
1	151844203	A	<INS:ME:ALU>	23	0	0	25	0	0	25	0	0	25	0	0	24	1	0	1	46	0	50	0	50	0	50	0	49	1	1
1	152657044	G	<INS:ME:ALU>	25	0	0	25	0	0	24	0	0	20	4	0	24	1	0	0,01086837992	50	0	50	0	48	0	44	4	49	1	0,01204928389
1	152748440	T	<INS:ME:ALU>	25	0	0	24	0	0	22	0	0	22	2	0	20	3	1	0,04975414647	50	0	48	0	44	0	46	2	43	5	0,004224155602
1	152823060	T	<INS:ME:ALU>	25	0	0	25	0	0	25	0	0	20	4	1	17	8	0	0,00002266861337	50	0	50	0	50	0	44	6	42	8	0,00001972730707
1	153069597	C	<INS:ME:ALU>	25	0	0	25	0	0	25	0	0	20	2	0	21	0	0	0,06388526728	50	0	50	0	50	0	42	2	42	0	0,06516408222
1	154123770	T	<INS:ME:ALU>	23	2	0	25	0	0	22	3	0	11	11	2	17	7	0	0,00002499810099	48	2	50	0	47	3	33	15	41	7	0,000003171728096
1	154900416	T	<INS:ME:ALU>	25	0	0	25	0	0	25	0	0	23	1	0	24	1	0	0,5082612116	50	0	50	0	50	0	47	1	49	1	0,5102520569
1	157235742	T	<INS:ME:ALU>	22	2	1	22	1	0	19	2	0	22	1	0	19	2	0	0,9393206648	46	4	45	1	40	2	45	1	40	2	0,6594616214
1	157363502	T	<INS:ME:ALU>	14	11	0	21	3	0	13	10	2	15	9	0	18	6	0	0,05161482047	39	11	45	3	36	14	39	9	42	6	0,04165913589
1	157540876	C	<INS:ME:ALU>	22	2	0	24	1	0	20	1	0	25	0	0	24	0	0	0,4222712688	46	2	49	1	41	1	50	0	48	0	0,4291006401
1	158196483	A	<INS:ME:ALU>	24	1	0	25	0	0	25	0	0	25	0	0	25	0	0	1	49	1	50	0	50	0	50	0	50	0	1
1	158234736	T	<INS:ME:ALU>	24	0	0	25	0	0	25	0	0	25	0	0	24	0	0	1	48	0	50	0	50	0	50	0	48	0	1
1	158249500	T	<INS:ME:ALU>	25	0	0	24	1	0	25	0	0	24	0	0	24	0	0	1	50	0	49	1	50	0	48	0	48	0	1
1	158456307	T	<INS:ME:ALU>	22	3	0	18	5	1	25	0	0	25	0	0	25	0	0	0,001241705932	47	3	41	7	50	0	50	0	50	0	0,0002850924745
1	159680014	G	<INS:ME:ALU>	25	0	0	25	0	0	25	0	0	25	0	0	23	2	0	0,1935483871	50	0	50	0	50	0	50	0	48	2	0,1967871486
1	160261469	T	<INS:ME:ALU>	24	0	0	25	0	0	24	0	0	23	2	0	22	2	0	0,2076375978	48	0	50	0	48	0	48	2	46	2	0,2146458487
1	161838544	T	<INS:ME:ALU>	25	0	0	24	1	0	25	0	0	25	0	0	25	0	0	1	50	0	49	1	50	0	50	0	50	0	1
1	162080099	T	<INS:ME:ALU>	23	1	0	23	1	0	9	13	2	10	11	3	13	11	1	0,0000003588119825	47	1	47	1	31	17	31	17	37	13	0,0000000245099538
1	162263027	T	<INS:ME:ALU>	23	2	0	23	1	0	25	0	0	25	0	0	24	0	0	0,3595123934	48	2	47	1	50	0	50	0	48	0	0,3642950983
1	162761322	T	<INS:ME:ALU>	1	0	21	1	1	18	0	1	18	8	5	8	6	3	12	0,00002940323562	2	42	3	37	1	37	21	21	15	27	0,0000000006422411502
1	163015620	T	<INS:ME:ALU>	25	0	0	23	0	0	24	0	0	23	1	0	25	0	0	0,5867768595	50	0	46	0	48	0	47	1	50	0	0,5867768595
1	163088861	T	<INS:ME:ALU>	15	9	1	17	6	1	23	2	0	16	7	2	17	5	1	0,2636208303	39	11	40	8	48	2	39	11	39	7	0,05292132629
1	163314443	G	<INS:ME:ALU>	5	9	9	7	11	7	13	10	2	16	6	3	13	5	6	0,02367631679	19	27	25	25	36	14	38	12	31	17	0,001546145195
1	163513173	T	<INS:ME:ALU>	21	2	0	25	0	0	25	0	0	24	0	0	24	0	0	0,03484848485	44	2	50	0	50	0	48	0	48	0	0,03549260999
1	164117577	T	<INS:ME:ALU>	24	0	0	24	0	0	25	0	0	22	2	1	23	1	0	0,338089963	48	0	48	0	50	0	46	4	47	1	0,02748876971
1	164742779	T	<INS:ME:ALU>	25	0	0	23	2	0	25	0	0	25	0	0	23	0	0	0,193655871	50	0	48	2	50	0	50	0	46	0	0,1969470715
1	165011885	C	<INS:ME:ALU>	25	0	0	23	1	0	23	0	0	25	0	0	25	0	0	0,3852459016	50	0	47	1	46	0	50	0	50	0	0,3852459016
1	165659306	A	<INS:ME:ALU>	7	6	4	10	12	2	6	4	6	10	5	3	15	2	4	0,08601996054	20	14	32	16	16	16	25	11	32	10	0,1735482842
1	166139256	C	<INS:ME:ALU>	24	0	0	24	1	0	25	0	0	25	0	0	24	0	0	1	48	0	49	1	50	0	50	0	48	0	1
1	166189445	T	<INS:ME:ALU>	24	0	0	22	0	0	12	4	2	23	0	0	25	0	0	0,000007759546472	48	0	44	0	28	8	46	0	50	0	0,0000002184304468
1	166847576	C	<INS:ME:ALU>	24	0	0	24	0	0	25	0	0	25	0	0	25	0	0	1	48	0	48	0	50	0	50	0	50	0	1
1	167506110	G	<INS:ME:ALU>	23	2	0	21	4	0	17	8	0	22	2	0	23	2	0	0,112909256	48	2	46	4	42	8	46	2	48	2	0,1507266109
1	167712877	T	<INS:ME:ALU>	23	2	0	25	0	0	24	0	0	24	0	0	25	0	0	0,193522591	48	2	50	0	48	0	48	0	50	0	0,1968143355
1	167858689	T	<INS:ME:ALU>	23	1	0	23	2	0	25	0	0	24	1	0	25	0	0	0,5586276287	47	1	48	2	50	0	49	1	50	0	0,5644518044
1	168186217	T	<INS:ME:ALU>	24	0	0	25	0	0	25	0	0	25	0	0	23	2	0	0,1935483871	48	0	50	0	50	0	50	0	48	2	0,1968133734
1	168330159	T	<INS:ME:ALU>	25	0	0	24	0	0	24	0	0	24	0	0	25	0	0	1	50	0	48	0	48	0	48	0	50	0	1
1	168481850	T	<INS:ME:ALU>	24	0	0	25	0	0	25	0	0	25	0	0	22	2	0	0,07357057177	48	0	50	0	50	0	50	0	46	2	0,07486311598
1	168817006	C	<INS:ME:ALU>	25	0	0	25	0	0	24	0	0	22	3	0	23	1	0	0,08714464627	50	0	50	0	48	0	47	3	47	1	0,09116417933
1	169339008	T	<INS:ME:ALU>	24	0	0	23	0	0	24	0	0	16	5	1	19	6	0	0,0001817330575	48	0	46	0	48	0	37	7	44	6	0,00005325158795
1	169403047	A	<INS:ME:ALU>	25	0	0	25	0	0	25	0	0	24	0	0	23	1	0	0,3902439024	50	0	50	0	50	0	48	0	47	1	0,3902439024
1	169442974	G	<INS:ME:ALU>	19	6	0	25	0	0	9	12	4	24	1	0	21	4	0	0,0000002206807391	44	6	50	0	30	20	49	1	46	4	0,000000002307684341
1	170603451	A	<INS:ME:ALU>	8	11	5	13	11	1	13	6	5	17	7	0	17	7	0	0,01471338055	27	21	37	13	32	16	41	7	41	7	0,003981152685
1	170651487	G	<INS:ME:ALU>	18	5	0	18	6	1	25	0	0	24	1	0	18	7	0	0,005224378092	41	5	42	8	50	0	49	1	43	7	0,00302899356
1	170882302	T	<INS:ME:ALU>	24	0	0	24	0	0	20	0	0	16	3	1	15	3	2	0,003663922496	48	0	48	0	40	0	35	5	33	7	0,00003110411937
1	170964060	G	<INS:ME:ALU>	21	4	0	19	5	0	25	0	0	22	1	0	23	2	0	0,07387385583	46	4	43	5	50	0	45	1	48	2	0,08517001811
1	171358314	T	<INS:ME:ALU>	10	12	2	19	5	1	25	0	0	24	1	0	23	2	0	0,000001398763219	32	16	43	7	50	0	49	1	48	2	0,00000007400964969
1	171732118	C	<INS:ME:ALU>	25	0	0	23	0	0	22	0	0	23	0	1	21	2	0	0,1079575597	50	0	46	0	44	0	46	2	44	2	0,1932262728
1	172585255	T	<INS:ME:ALU>	25	0	0	25	0	0	23	0	0	25	0	0	21	3	0	0,01285394933	50	0	50	0	46	0	50	0	45	3	0,01358007965
1	173260581	T	<INS:ME:ALU>	25	0	0	25	0	0	25	0	0	25	0	0	24	0	0	1	50	0	50	0	50	0	50	0	48	0	1
1	174333015	T	<INS:ME:ALU>	19	5	1	17	8	0	23	2	0	21	3	0	25	0	0	0,01128866801	43	7	42	8	48	2	45	3	50	0	0,008123427281
1	174484646	T	<INS:ME:ALU>	24	0	1	24	1	0	23	1	0	23	2	0	24	0	0	0,7984277363	48	2	49	1	47	1	48	2	48	0	0,8801101737
1	175775394	T	<INS:ME:ALU>	25	0	0	24	0	0	23	0	0	23	1	0	25	0	0	0,5867768595	50	0	48	0	46	0	47	1	50	0	0,5867768595
1	177986334	G	<INS:ME:ALU>	25	0	0	25	0	0	25	0	0	23	1	0	24	1	0	0,5082612116	50	0	50	0	50	0	47	1	49	1	0,5102520569
1	178397612	T	<INS:ME:ALU>	20	2	1	18	6	0	19	3	0	21	2	0	15	6	0	0,2801418845	42	4	42	6	41	3	44	2	36	6	0,481179124
1	178495286	C	<INS:ME:ALU>	22	2	1	20	5	0	22	2	0	20	5	0	25	0	0	0,0968865185	46	4	45	5	46	2	45	5	50	0	0,1164176603
1	178692798	T	<INS:ME:ALU>	25	0	0	20	5	0	21	4	0	21	4	0	22	2	0	0,1441073564	50	0	45	5	46	4	46	4	46	2	0,1572726018
1	179491966	T	<INS:ME:ALU>	7	7	6	13	7	3	13	3	2	22	1	1	18	2	1	0,003166612601	21	19	33	13	29	7	45	3	38	4	0,00001961357545
1	179697194	G	<INS:ME:ALU>	25	0	0	25	0	0	25	0	0	24	1	0	23	1	0	0,5082612116	50	0	50	0	50	0	49	1	47	1	0,5102520569
1	180693747	A	<INS:ME:ALU>	23	0	0	25	0	0	22	0	0	23	1	0	22	1	0	0,7421161214	46	0	50	0	44	0	47	1	45	1	0,7432229192
1	181588360	T	<INS:ME:ALU>	22	3	0	21	4	0	25	0	0	19	6	0	21	4	0	0,1076618248	47	3	46	4	50	0	44	6	46	4	0,1319361821
1	181601286	T	<INS:ME:ALU>	20	4	1	23	2	0	24	1	0	17	7	1	18	4	1	0,1804908545	44	6	48	2	49	1	41	9	40	6	0,03089248335
1	181941815	T	<INS:ME:ALU>	25	0	0	25	0	0	24	1	0	25	0	0	24	0	0	1	50	0	50	0	49	1	50	0	48	0	1
1	182040229	C	<INS:ME:ALU>	24	0	0	25	0	0	25	0	0	23	0	0	25	0	0	1	48	0	50	0	50	0	46	0	50	0	1
1	182420857	T	<INS:ME:ALU>	13	11	1	16	9	0	11	11	2	19	5	0	23	2	0	0,00466531688	37	13	41	9	33	15	43	5	48	2	0,001478125239
1	183632710	G	<INS:ME:ALU>	23	0	1	23	0	0	23	0	1	16	2	2	21	2	0	0,09932224893	46	2	46	0	46	2	34	6	44	2	0,04036392394
1	184158394	C	<INS:ME:ALU>	25	0	0	25	0	0	25	0	0	23	1	0	22	1	0	0,2683918168	50	0	50	0	50	0	47	1	45	1	0,2714025501
1	184958059	T	<INS:ME:ALU>	22	0	0	23	0	0	22	0	0	17	1	0	18	0	0	0,3495145631	44	0	46	0	44	0	35	1	36	0	0,3495145631
1	185322646	G	<INS:ME:ALU>	25	0	0	25	0	0	24	0	0	24	0	0	24	0	0	1	50	0	50	0	48	0	48	0	48	0	1
1	185504717	C	<INS:ME:ALU>	20	0	3	25	0	0	21	3	1	22	2	0	22	2	0	0,0631097305	40	6	50	0	45	5	46	2	46	2	0,04659319828
1	185562183	A	<INS:ME:ALU>	23	0	0	25	0	0	23	0	0	21	3	0	25	0	0	0,01981911409	46	0	50	0	46	0	45	3	50	0	0,02094511445
1	185584799	T	<INS:ME:ALU>	23	2	0	24	0	0	20	3	0	16	5	0	22	3	0	0,1211859818	48	2	48	0	43	3	37	5	47	3	0,1416034842
1	185620832	C	<INS:ME:ALU>	25	0	0	25	0	0	22	0	0	22	1	1	24	0	0	0,4116246499	50	0	50	0	44	0	45	3	48	0	0,02102422559
1	185904368	T	<INS:ME:ALU>	24	0	0	24	0	0	24	0	0	22	1	0	24	1	0	0,5058823529	48	0	48	0	48	0	45	1	49	1	0,5079497908
1	186965184	T	<INS:ME:ALU>	25	0	0	24	1	0	24	0	0	23	0	0	24	0	0	1	50	0	49	1	48	0	46	0	48	0	1
1	187522081	G	<INS:ME:ALU>	24	0	0	21	0	0	21	0	0	16	6	1	18	7	0	0,00007334269736	48	0	42	0	42	0	38	8	43	7	0,00002493885257
1	187955397	C	<INS:ME:ALU>	25	0	0	25	0	0	25	0	0	21	2	1	25	0	0	0,006526421689	50	0	50	0	50	0	44	4	50	0	0,001264909969
1	187979680	A	<INS:ME:ALU>	24	0	0	23	0	0	21	0	0	19	2	0	22	0	0	0,0687960688	48	0	46	0	42	0	40	2	44	0	0,07019689373
1	188186464	T	<INS:ME:ALU>	18	4	2	17	7	0	21	1	1	20	2	2	20	2	2	0,2775915343	40	8	41	7	43	3	42	6	42	6	0,64241728
1	188188624	T	<INS:ME:ALU>	25	0	0	24	0	0	24	0	1	25	0	0	23	0	0	1	50	0	48	0	48	2	50	0	46	0	0,1969236997
1	188548585	T	<INS:ME:ALU>	21	3	0	24	0	0	24	0	0	23	0	0	24	0	0	0,03603475288	45	3	48	0	48	0	46	0	48	0	0,03802516501
1	188659349	G	<INS:ME:ALU>	24	0	0	25	0	0	25	0	0	23	2	0	19	4	1	0,006850066588	48	0	50	0	50	0	48	2	42	6	0,0007019820399
1	188832850	T	<INS:ME:ALU>	19	3	1	11	11	2	12	9	1	22	1	0	24	0	0	0,000005169602397	41	5	33	15	33	11	45	1	48	0	0,0000005861877762
1	189467408	T	<INS:ME:ALU>	25	0	0	25	0	0	24	0	0	21	1	0	25	0	0	0,1818181818	50	0	50	0	48	0	43	1	50	0	0,1818181818
1	189672254	G	<INS:ME:ALU>	25	0	0	24	0	0	25	0	0	23	2	0	21	2	0	0,1591572274	50	0	48	0	50	0	48	2	44	2	0,1653378804
1	189883350	A	<INS:ME:ALU>	15	3	2	13	8	2	18	1	1	23	0	0	22	0	0	0,000191547854	33	7	34	12	37	3	46	0	44	0	0,000005804888291
1	190612512	T	<INS:ME:ALU>	24	0	0	22	0	0	22	0	0	23	0	0	22	1	0	0,7894736842	48	0	44	0	44	0	46	0	45	1	0,7894736842
1	190626389	A	<INS:ME:ALU>	24	0	0	24	1	0	25	0	0	22	0	0	25	0	0	1	48	0	49	1	50	0	44	0	50	0	1
1	190773158	T	<INS:ME:ALU>	23	0	0	20	3	1	18	4	0	21	2	1	18	1	0	0,3153130117	46	0	43	5	40	4	44	4	37	1	0,1204024337
1	190874457	T	<INS:ME:ALU>	11	11	2	12	8	4	16	5	2	20	5	0	14	8	2	0,1988470132	33	15	32	16	37	9	45	5	36	12	0,03698900745
1	191477465	T	<INS:ME:ALU>	19	5	0	19	5	1	21	4	0	6	12	4	10	12	0	0,00008433756691	43	5	43	7	46	4	24	20	32	12	0,00003941910294
1	191549408	T	<INS:ME:ALU>	25	0	0	24	0	0	19	3	0	24	0	0	22	0	0	0,01184023373	50	0	48	0	41	3	48	0	44	0	0,0125643682
1	191568900	A	<INS:ME:ALU>	25	0	0	25	0	0	23	0	0	20	4	0	19	2	0	0,009268225928	50	0	50	0	46	0	44	4	40	2	0,01074594853
1	193088928	G	<INS:ME:ALU>	24	1	0	25	0	0	25	0	0	24	0	0	24	0	0	1	49	1	50	0	50	0	48	0	48	0	1
1	193675141	T	<INS:ME:ALU>	22	3	0	24	0	0	25	0	0	21	4	0	22	2	1	0,0806035519	47	3	48	0	50	0	46	4	46	4	0,05324515721
1	194248982	A	<INS:ME:ALU>	24	0	0	24	0	0	25	0	0	19	4	0	16	6	0	0,00022107728	48	0	48	0	50	0	42	4	38	6	0,0003278245328
1	194595960	A	<INS:ME:ALU>	19	5	1	24	1	0	22	3	0	22	3	0	19	6	0	0,2686990423	43	7	49	1	47	3	47	3	44	6	0,1661319181
1	194647064	C	<INS:ME:ALU>	24	0	0	23	0	0	23	0	0	23	0	0	21	0	0	1	48	0	46	0	46	0	46	0	42	0	1
1	194675140	C	<INS:ME:ALU>	16	7	1	16	6	1	12	7	4	21	2	0	21	2	0	0,02373486096	39	9	38	8	31	15	44	2	44	2	0,0005322240664
1	194908949	T	<INS:ME:ALU>	25	0	0	25	0	0	25	0	0	19	4	0	23	0	0	0,002084655126	50	0	50	0	50	0	42	4	46	0	0,002341423225
1	195313503	A	<INS:ME:ALU>	24	1	0	25	0	0	24	0	0	23	0	0	24	0	0	1	49	1	50	0	48	0	46	0	48	0	1
1	195530260	C	<INS:ME:ALU>	16	8	1	18	5	1	21	2	1	24	0	0	25	0	0	0,0006672874347	40	10	41	7	44	4	48	0	50	0	0,0000910607026
1	195794993	T	<INS:ME:ALU>	23	0	0	24	0	0	21	0	0	22	0	0	19	2	0	0,0687960688	46	0	48	0	42	0	44	0	40	2	0,07019689373
1	196779203	T	<INS:ME:ALU>	16	2	4	15	6	4	9	9	7	6	5	4	10	8	5	0,2758635409	34	10	36	14	27	23	17	13	28	18	0,09483594792
1	196886259	T	<INS:ME:ALU>	23	2	0	17	7	0	15	6	0	20	3	0	19	4	0	0,2561005337	48	2	41	7	36	6	43	3	42	4	0,3071636905
1	198093824	A	<INS:ME:ALU>	24	0	0	23	1	0	23	0	0	23	0	0	24	0	0	1	48	0	47	1	46	0	46	0	48	0	1
1	198213114	G	<INS:ME:ALU>	23	1	0	21	0	1	19	0	0	24	0	0	18	4	0	0,01273936705	47	1	42	2	38	0	48	0	40	4	0,06756933335
1	198243300	T	<INS:ME:ALU>	15	8	1	20	3	2	23	2	0	10	11	3	18	6	1	0,008060960492	38	10	43	7	48	2	31	17	42	8	0,001339566749
1	198269830	T	<INS:ME:ALU>	23	0	0	25	0	0	25	0	0	25	0	0	25	0	0	1	46	0	50	0	50	0	50	0	50	0	1
1	198469350	T	<INS:ME:ALU>	24	1	0	22	2	0	23	0	0	24	0	0	23	0	0	0,4554322381	49	1	46	2	46	0	48	0	46	0	0,4612437552
1	198815328	T	<INS:ME:ALU>	12	7	2	24	1	0	15	7	1	23	1	0	23	0	0	0,00006937640907	31	11	49	1	37	9	47	1	46	0	0,000001403228398
1	199127040	T	<INS:ME:ALU>	24	0	0	25	0	0	25	0	0	23	1	0	25	0	0	0,3902439024	48	0	50	0	50	0	47	1	50	0	0,3902439024
1	199226949	T	<INS:ME:ALU>	24	0	0	23	0	0	25	0	0	21	2	2	18	5	0	0,001360934976	48	0	46	0	50	0	44	6	41	5	0,0004506158957
1	199811066	T	<INS:ME:ALU>	25	0	0	25	0	0	25	0	0	23	1	0	22	0	0	0,3801652893	50	0	50	0	50	0	47	1	44	0	0,3801652893
1	200576196	T	<INS:ME:ALU>	20	3	1	23	1	0	18	4	1	17	6	0	20	4	0	0,3482423689	43	5	47	1	40	6	40	6	44	4	0,2630634881
1	202671940	T	<INS:ME:ALU>	24	1	0	25	0	0	24	0	0	25	0	0	24	0	0	1	49	1	50	0	48	0	50	0	48	0	1
1	202961156	C	<INS:ME:ALU>	22	2	0	25	0	0	22	3	0	24	1	0	24	0	0	0,2333140513	46	2	50	0	47	3	49	1	48	0	0,2438105808
1	203657991	T	<INS:ME:ALU>	24	0	0	25	0	0	24	0	0	23	2	0	23	1	0	0,4573093077	48	0	50	0	48	0	48	2	47	1	0,4629637993
1	204238474	C	<INS:ME:ALU>	11	12	1	8	12	5	6	13	6	11	10	3	9	8	5	0,4738833353	34	14	28	22	25	25	32	16	26	18	0,228115011
1	204345055	T	<INS:ME:ALU>	16	8	1	17	6	2	17	7	0	12	8	5	14	4	7	0,08305965087	40	10	40	10	41	7	32	18	32	18	0,03624509502
1	204933952	T	<INS:ME:ALU>	25	0	0	24	1	0	25	0	0	25	0	0	25	0	0	1	50	0	49	1	50	0	50	0	50	0	1
1	205148831	C	<INS:ME:ALU>	25	0	0	24	0	0	24	0	0	24	1	0	24	0	0	1	50	0	48	0	48	0	49	1	48	0	1
1	205224828	A	<INS:ME:ALU>	24	0	0	25	0	0	24	1	0	25	0	0	25	0	0	1	48	0	50	0	49	1	50	0	50	0	1
1	206286944	A	<INS:ME:ALU>	25	0	0	22	0	0	24	0	0	22	0	0	21	2	0	0,1071964018	50	0	44	0	48	0	44	0	44	2	0,1092327213
1	206490326	A	<INS:ME:ALU>	22	0	0	19	0	0	21	0	0	14	0	0	19	0	0	1	44	0	38	0	42	0	28	0	38	0	1
1	207213824	G	<INS:ME:ALU>	25	0	0	25	0	0	24	0	0	23	1	0	25	0	0	0,3902439024	50	0	50	0	48	0	47	1	50	0	0,3902439024
1	208103859	A	<INS:ME:ALU>	25	0	0	24	0	0	24	0	0	24	1	0	24	1	0	1	50	0	48	0	48	0	49	1	49	1	1
1	208691498	T	<INS:ME:ALU>	16	8	1	22	3	0	3	12	10	13	9	2	15	8	0	0,0000003604695219	40	10	47	3	18	32	35	13	38	8	0,0000000009686954729
1	209946055	A	<INS:ME:ALU>	24	0	0	24	0	0	25	0	0	25	0	0	19	5	0	0,0006151441354	48	0	48	0	50	0	50	0	43	5	0,0007427516441
1	210001026	T	<INS:ME:ALU>	24	0	0	25	0	0	25	0	0	24	1	0	25	0	0	1	48	0	50	0	50	0	49	1	50	0	1
1	210653186	T	<INS:ME:ALU>	25	0	0	25	0	0	25	0	0	25	0	0	23	0	0	1	50	0	50	0	50	0	50	0	46	0	1
1	212765848	T	<INS:ME:ALU>	19	4	0	18	6	0	8	13	4	20	3	1	19	4	2	0,001436880445	42	4	42	6	29	21	43	5	42	8	0,0002221053177
1	213136921	G	<INS:ME:ALU>	23	1	0	22	2	1	25	0	0	20	5	0	20	4	0	0,07550179207	47	1	46	4	50	0	45	5	44	4	0,08665778285
1	213441710	T	<INS:ME:ALU>	24	0	0	25	0	0	25	0	0	23	0	0	25	0	0	1	48	0	50	0	50	0	46	0	50	0	1
1	214219568	A	<INS:ME:ALU>	23	0	0	23	1	0	22	0	0	22	0	0	24	0	0	1	46	0	47	1	44	0	44	0	48	0	1
1	214840119	G	<INS:ME:ALU>	24	1	0	25	0	0	24	0	0	24	0	0	24	0	0	1	49	1	50	0	48	0	48	0	48	0	1
1	215285291	T	<INS:ME:ALU>	20	3	2	22	2	0	24	0	0	9	8	8	5	9	10	0	43	7	46	2	48	0	26	24	19	29	0
1	215578316	A	<INS:ME:ALU>	23	0	0	24	0	0	25	0	0	24	0	0	22	2	0	0,1514005602	46	0	48	0	50	0	48	0	46	2	0,1540794979
1	215819737	T	<INS:ME:ALU>	23	1	1	23	2	0	24	0	0	25	0	0	25	0	0	0,3883411711	47	3	48	2	48	0	50	0	50	0	0,09228977249
1	216438531	A	<INS:ME:ALU>	25	0	0	24	0	0	23	0	0	15	7	1	19	4	0	0,0000468402861	50	0	48	0	46	0	37	9	42	4	0,000005927744706
1	217024868	G	<INS:ME:ALU>	23	1	0	23	2	0	25	0	0	25	0	0	25	0	0	0,2180547136	47	1	48	2	50	0	50	0	50	0	0,2215794889
1	217072062	T	<INS:ME:ALU>	25	0	0	24	0	0	25	0	0	25	0	0	24	0	0	1	50	0	48	0	50	0	50	0	48	0	1
1	217472176	G	<INS:ME:ALU>	24	0	0	25	0	0	25	0	0	24	1	0	23	1	0	0,75009996	48	0	50	0	50	0	49	1	47	1	0,7511199602
1	217652030	A	<INS:ME:ALU>	24	0	0	25	0	0	24	0	0	21	2	0	24	0	0	0,03543417367	48	0	50	0	48	0	44	2	48	0	0,03608786611
1	217826976	C	<INS:ME:ALU>	25	0	0	24	0	0	24	0	0	11	11	2	18	5	1	0,00000003138839623	50	0	48	0	48	0	33	15	41	7	0,0000000007080708057
1	218174220	T	<INS:ME:ALU>	25	0	0	25	0	0	25	0	0	25	0	0	22	2	0	0,03619197482	50	0	50	0	50	0	50	0	46	2	0,03682904532
1	218369632	T	<INS:ME:ALU>	25	0	0	25	0	0	25	0	0	23	1	0	25	0	0	0,1935483871	50	0	50	0	50	0	47	1	50	0	0,1935483871
1	218373507	T	<INS:ME:ALU>	24	0	0	25	0	0	25	0	0	22	2	1	25	0	0	0,06585752796	48	0	50	0	50	0	46	4	50	0	0,007253372622
1	219097526	C	<INS:ME:ALU>	24	0	0	25	0	0	25	0	0	24	1	0	23	0	1	0,75009996	48	0	50	0	50	0	49	1	46	2	0,2203526753
1	219563407	T	<INS:ME:ALU>	25	0	0	24	0	0	25	0	0	25	0	0	24	0	0	1	50	0	48	0	50	0	50	0	48	0	1
1	219574692	T	<INS:ME:ALU>	14	9	2	15	8	1	11	7	4	19	2	0	16	6	0	0,06546115436	37	13	38	10	29	15	40	2	38	6	0,005442077695
1	219794336	A	<INS:ME:ALU>	24	1	0	25	0	0	25	0	0	25	0	0	25	0	0	1	49	1	50	0	50	0	50	0	50	0	1
1	220309023	T	<INS:ME:ALU>	23	0	0	25	0	0	22	1	0	24	0	0	22	2	0	0,306253401	46	0	50	0	45	1	48	0	46	2	0,3107963632
1	220954371	T	<INS:ME:ALU>	22	3	0	22	2	0	20	2	1	14	8	2	20	2	1	0,09220231125	47	3	46	2	42	4	36	12	42	4	0,01703599803
1	221605959	T	<INS:ME:ALU>	25	0	0	25	0	0	25	0	0	24	1	0	21	4	0	0,02810136942	50	0	50	0	50	0	49	1	46	4	0,03081653261
1	221969171	A	<INS:ME:ALU>	14	3	6	8	13	3	13	6	5	14	7	2	21	2	1	0,003521427007	31	15	29	19	32	16	35	11	44	4	0,003552418702
1	222296143	T	<INS:ME:ALU>	25	0	0	25	0	0	25	0	0	25	0	0	21	3	0	0,006526421689	50	0	50	0	50	0	50	0	45	3	0,006886732051
1	222819191	T	<INS:ME:ALU>	25	0	0	23	0	0	19	3	1	25	0	0	24	0	0	0,002155925386	50	0	46	0	41	5	50	0	48	0	0,0004308482317
1	222852628	A	<INS:ME:ALU>	25	0	0	20	2	1	25	0	0	24	0	0	25	0	0	0,005998509687	50	0	42	4	50	0	48	0	50	0	0,001132564564
1	222870697	A	<INS:ME:ALU>	14	6	1	13	9	3	20	3	0	23	1	1	23	2	0	0,004729427977	34	8	35	15	43	3	47	3	48	2	0,0004092848112
1	223911574	C	<INS:ME:ALU>	17	5	1	21	2	2	19	4	0	12	9	3	13	11	0	0,01313100248	39	7	44	6	42	4	33	15	37	11	0,03708176144
1	224241461	C	<INS:ME:ALU>	11	11	3	18	6	1	16	7	2	8	13	4	6	13	5	0,02794528894	33	17	42	8	39	11	29	21	25	23	0,00254317568
1	224776592	T	<INS:ME:ALU>	20	5	0	22	3	0	17	6	0	11	9	3	15	7	0	0,03816992975	45	5	47	3	40	6	31	15	37	7	0,007561451705
1	225560633	C	<INS:ME:ALU>	24	1	0	23	2	0	25	0	0	25	0	0	24	0	0	0,5082612116	49	1	48	2	50	0	50	0	48	0	0,5142337475
1	225941905	C	<INS:ME:ALU>	24	0	0	25	0	0	24	0	0	23	1	0	22	1	0	0,4253501401	48	0	50	0	48	0	47	1	45	1	0,4277545328
1	225996433	T	<INS:ME:ALU>	21	4	0	11	12	2	17	8	0	21	4	0	17	7	0	0,02729352117	46	4	34	16	42	8	46	4	41	7	0,01023388917
1	227383504	T	<INS:ME:ALU>	25	0	0	23	0	0	23	0	0	22	1	0	23	0	0	0,7863247863	50	0	46	0	46	0	45	1	46	0	0,7863247863
1	227462956	T	<INS:ME:ALU>	16	7	1	13	10	1	11	8	3	9	10	3	10	9	1	0,7499041066	39	9	36	12	30	14	28	16	29	11	0,3917878431
1	227602278	G	<INS:ME:ALU>	16	7	2	13	11	1	19	6	0	18	3	4	21	3	1	0,05745232569	39	11	37	13	44	6	39	11	45	5	0,1542769295
1	227726050	A	<INS:ME:ALU>	25	0	0	25	0	0	25	0	0	22	2	0	24	1	0	0,1251886342	50	0	50	0	50	0	46	2	49	1	0,1279301261
1	228835441	T	<INS:ME:ALU>	25	0	0	24	0	0	24	0	0	19	5	1	20	4	0	0,001750788483	50	0	48	0	48	0	43	7	44	4	0,000182142144
1	228959933	T	<INS:ME:ALU>	15	6	4	10	11	3	18	4	0	6	12	6	7	13	4	0,002376063207	36	14	31	17	40	4	24	24	27	21	0,0001579237543
1	229551089	C	<INS:ME:ALU>	24	0	0	25	0	0	25	0	0	25	0	0	22	3	0	0,03619197482	48	0	50	0	50	0	50	0	47	3	0,03810318631
1	230006221	G	<INS:ME:ALU>	24	0	0	24	1	0	25	0	0	25	0	0	25	0	0	1	48	0	49	1	50	0	50	0	50	0	1
1	231493193	T	<INS:ME:ALU>	25	0	0	24	0	0	25	0	0	24	1	0	24	1	0	1	50	0	48	0	50	0	49	1	49	1	1
1	231549577	T	<INS:ME:ALU>	24	0	0	24	0	0	24	0	0	24	1	0	22	0	0	1	48	0	48	0	48	0	49	1	44	0	1
1	231725231	C	<INS:ME:ALU>	23	2	0	25	0	0	24	1	0	24	0	0	23	1	0	0,7364690487	48	2	50	0	49	1	48	0	47	1	0,741650329
1	231932109	A	<INS:ME:ALU>	22	3	0	18	7	0	19	5	0	24	1	0	23	1	0	0,06159237978	47	3	43	7	43	5	49	1	47	1	0,08145623941
1	232133686	A	<INS:ME:ALU>	24	0	0	25	0	0	25	0	0	23	2	0	21	3	0	0,05011257529	48	0	50	0	50	0	48	2	45	3	0,05389440999
1	232350223	C	<INS:ME:ALU>	25	0	0	25	0	0	25	0	0	24	1	0	22	2	0	0,1251886342	50	0	50	0	50	0	49	1	46	2	0,1279301261
1	232587774	T	<INS:ME:ALU>	12	8	5	16	8	1	5	12	7	12	10	3	15	6	3	0,06595146947	32	18	40	10	22	26	34	16	36	12	0,005365189724
1	232596322	T	<INS:ME:ALU>	25	0	0	25	0	0	22	2	1	25	0	0	24	0	0	0,06585752796	50	0	50	0	46	4	50	0	48	0	0,007253372622
1	232869263	T	<INS:ME:ALU>	6	11	7	3	14	6	4	3	14	4	12	3	7	11	4	0,01136442291	23	25	20	26	11	31	20	18	25	19	0,0455350004
1	233342119	C	<INS:ME:ALU>	23	1	0	23	2	0	15	8	1	21	3	0	25	0	0	0,002255016468	47	1	48	2	38	10	45	3	50	0	0,0003734255382
1	233519144	A	<INS:ME:ALU>	12	10	3	20	5	0	10	7	5	18	4	3	19	3	1	0,02864525295	34	16	45	5	27	17	40	10	41	5	0,001510501884
1	233649624	C	<INS:ME:ALU>	24	0	0	25	0	0	24	0	0	23	0	0	25	0	0	1	48	0	50	0	48	0	46	0	50	0	1
1	234008174	C	<INS:ME:ALU>	25	0	0	24	0	0	24	0	0	25	0	0	25	0	0	1	50	0	48	0	48	0	50	0	50	0	1
1	234070564	C	<INS:ME:ALU>	20	5	0	8	11	5	16	6	2	19	4	1	17	6	1	0,01938752719	45	5	27	21	38	10	42	6	40	8	0,0006327290146
1	234123255	T	<INS:ME:ALU>	25	0	0	24	0	0	23	0	0	22	1	1	18	5	0	0,001328097936	50	0	48	0	46	0	45	3	41	5	0,003204073128
1	234355933	T	<INS:ME:ALU>	25	0	0	24	0	0	24	0	0	21	4	0	24	0	0	0,006509787223	50	0	48	0	48	0	46	4	48	0	0,007248107831
1	234562916	T	<INS:ME:ALU>	24	0	0	24	0	0	24	0	0	19	3	0	20	3	0	0,01711984823	48	0	48	0	48	0	41	3	43	3	0,01652638565
1	234805728	T	<INS:ME:ALU>	12	11	2	4	13	8	18	4	1	5	6	14	7	5	11	0,00000210867371	35	15	21	29	40	6	16	34	19	27	0,000000008701929362
1	237267285	T	<INS:ME:ALU>	25	0	0	25	0	0	24	0	0	23	2	0	23	2	0	0,2180547136	50	0	50	0	48	0	48	2	48	2	0,225114255
1	237569208	T	<INS:ME:ALU>	9	10	6	12	10	3	11	8	3	17	6	1	24	1	0	0,0003845719427	28	22	34	16	30	14	40	8	49	1	0,000001365106209
1	237705042	A	<INS:ME:ALU>	24	0	0	25	0	0	24	0	0	25	0	0	24	1	0	1	48	0	50	0	48	0	50	0	49	1	1
1	237967627	T	<INS:ME:ALU>	18	5	1	14	11	0	11	9	4	17	7	0	21	3	1	0,02348185214	41	7	39	11	31	17	41	7	45	5	0,02109952718
1	238369248	T	<INS:ME:ALU>	24	0	0	22	0	0	24	0	0	20	1	0	24	0	0	0,1826086957	48	0	44	0	48	0	41	1	48	0	0,1826086957
1	238456573	T	<INS:ME:ALU>	25	0	0	25	0	0	25	0	0	20	3	0	20	1	1	0,01209172155	50	0	50	0	50	0	43	3	41	3	0,01342224672
1	238772375	T	<INS:ME:ALU>	25	0	0	25	0	0	25	0	0	25	0	0	23	1	0	0,1935483871	50	0	50	0	50	0	50	0	47	1	0,1935483871
1	239043632	T	<INS:ME:ALU>	25	0	0	24	1	0	20	0	0	22	0	0	24	0	0	1	50	0	49	1	40	0	44	0	48	0	1
1	239126260	T	<INS:ME:ALU>	24	0	0	20	5	0	22	0	0	24	0	0	24	1	0	0,005895347824	48	0	45	5	44	0	48	0	49	1	0,00697736495
1	239317591	T	<INS:ME:ALU>	22	1	1	24	1	0	24	1	0	23	1	0	22	1	1	0,9761190294	45	3	49	1	49	1	47	1	45	3	0,6572651135
1	239426267	G	<INS:ME:ALU>	17	5	2	17	8	0	24	1	0	9	8	8	9	11	4	0,000008710188788	39	9	42	8	49	1	26	24	29	19	0,00000002891065204
1	239893040	C	<INS:ME:ALU>	25	0	0	25	0	0	25	0	0	23	1	0	24	0	0	0,3902439024	50	0	50	0	50	0	47	1	48	0	0,3902439024
1	240231205	A	<INS:ME:ALU>	24	0	0	25	0	0	25	0	0	18	3	3	22	2	0	0,002106824719	48	0	50	0	50	0	39	9	46	2	0,000005312642643
1	240990120	T	<INS:ME:ALU>	25	0	0	24	0	0	25	0	0	21	3	0	20	2	0	0,04243580571	50	0	48	0	50	0	45	3	42	2	0,0459902779
1	241334159	T	<INS:ME:ALU>	25	0	0	25	0	0	25	0	0	23	2	0	20	2	0	0,1572872205	50	0	50	0	50	0	48	2	42	2	0,1634509669
1	241383112	T	<INS:ME:ALU>	24	0	0	24	0	0	25	0	0	24	1	0	24	1	0	1	48	0	48	0	50	0	49	1	49	1	1
1	241489960	T	<INS:ME:ALU>	19	6	0	19	5	0	18	5	2	20	5	0	22	2	0	0,4510663663	44	6	43	5	41	9	45	5	46	2	0,2946352781
1	241777584	C	<INS:ME:ALU>	24	0	0	25	0	0	25	0	0	24	1	0	22	1	1	0,3139107993	48	0	50	0	50	0	49	1	45	3	0,05325341771
1	241908619	A	<INS:ME:ALU>	25	0	0	13	11	1	25	0	0	21	3	1	15	7	2	0,000003785274335	50	0	37	13	50	0	45	5	37	11	0,0000004025352915
1	242005046	T	<INS:ME:ALU>	25	0	0	23	1	0	25	0	0	24	0	0	24	0	0	0,5901639344	50	0	47	1	50	0	48	0	48	0	0,5901639344
1	243329890	T	<INS:ME:ALU>	24	0	0	22	3	0	25	0	0	25	0	0	24	0	0	0,03617726463	48	0	47	3	50	0	50	0	48	0	0,0381039421
1	244331191	G	<INS:ME:ALU>	24	0	0	24	0	0	24	0	0	19	6	0	21	3	0	0,001325630261	48	0	48	0	48	0	44	6	45	3	0,001831355428
1	244501936	T	<INS:ME:ALU>	24	0	0	24	0	0	25	0	0	23	1	0	25	0	0	0,5901639344	48	0	48	0	50	0	47	1	50	0	0,5901639344
1	245793260	A	<INS:ME:ALU>	25	0	0	25	0	0	25	0	0	24	0	0	24	1	0	1	50	0	50	0	50	0	48	0	49	1	1
1	246053341	T	<INS:ME:ALU>	25	0	0	25	0	0	23	0	0	23	2	0	23	1	0	0,3559477036	50	0	50	0	46	0	48	2	47	1	0,360762786
1	246219973	C	<INS:ME:ALU>	23	2	0	24	1	0	24	1	0	20	3	2	18	5	0	0,1574825067	48	2	49	1	49	1	43	7	41	5	0,04821477626
1	246229712	T	<INS:ME:ALU>	25	0	0	24	0	0	23	0	0	23	1	0	25	0	0	0,5867768595	50	0	48	0	46	0	47	1	50	0	0,5867768595
1	246406719	T	<INS:ME:ALU>	10	10	2	19	3	2	4	11	6	12	5	4	15	6	2	0,004927008265	30	14	41	7	19	23	29	13	36	10	0,0008731008039
1	246487176	T	<INS:ME:ALU>	25	0	0	22	2	0	25	0	0	21	3	0	24	1	0	0,1035433848	50	0	46	2	50	0	45	3	49	1	0,110989335
1	246565683	T	<INS:ME:ALU>	16	6	1	7	17	1	19	5	1	21	2	0	20	4	0	0,00005005776806	38	8	31	19	43	7	44	2	44	4	0,0001610385857
1	246592342	T	<INS:ME:ALU>	15	8	2	12	8	5	12	8	4	17	8	0	20	3	0	0,04047866395	38	12	32	18	32	16	42	8	43	3	0,001875501969
1	247865134	A	<INS:ME:ALU>	24	0	0	24	0	0	21	0	0	16	2	5	19	3	0	0,00007362706809	48	0	48	0	42	0	34	12	41	3	0,0000001288598808
1	247876608	A	<INS:ME:ALU>	24	0	0	23	0	0	24	0	0	23	1	1	24	0	0	1	48	0	46	0	48	0	47	3	48	0	0,03809113604
1	248225696	G	<INS:ME:ALU>	24	0	0	23	1	0	23	0	0	23	0	0	25	0	0	0,7899159664	48	0	47	1	46	0	46	0	50	0	0,7899159664
1	248358667	T	<INS:ME:ALU>	24	0	0	24	0	0	25	0	0	24	1	0	22	2	0	0,310987671	48	0	48	0	50	0	49	1	46	2	0,3154378693
1	248513459	A	<INS:ME:ALU>	25	0	0	25	0	0	24	0	0	23	0	0	23	2	0	0,1936052025	50	0	50	0	48	0	46	0	48	2	0,1969236997
2	123308	T	<INS:ME:ALU>	25	0	0	25	0	0	23	0	0	23	0	0	25	0	0	1	50	0	50	0	46	0	46	0	50	0	1
2	652672	A	<INS:ME:ALU>	20	4	0	17	5	2	20	1	0	20	1	0	19	4	0	0,2195966787	44	4	39	9	41	1	41	1	42	4	0,04260724613
2	1194865	C	<INS:ME:ALU>	13	7	5	15	9	1	9	5	11	22	3	0	12	10	1	0,00009052311202	33	17	39	11	23	27	47	3	34	12	0,000002038969908
2	1307167	C	<INS:ME:ALU>	25	0	0	25	0	0	25	0	0	25	0	0	22	2	0	0,03619197482	50	0	50	0	50	0	50	0	46	2	0,03682904532
2	1471731	T	<INS:ME:ALU>	19	6	0	11	10	4	9	10	3	17	8	0	11	12	0	0,02300998476	44	6	32	18	28	16	42	8	34	12	0,01025910446
2	1962785	G	<INS:ME:ALU>	25	0	0	25	0	0	24	0	0	25	0	0	24	1	0	1	50	0	50	0	48	0	50	0	49	1	1
2	2066614	T	<INS:ME:ALU>	24	0	0	25	0	0	23	1	0	25	0	0	25	0	0	0,3902439024	48	0	50	0	47	1	50	0	50	0	0,3902439024
2	2247076	T	<INS:ME:ALU>	25	0	0	25	0	0	25	0	0	24	0	0	24	0	0	1	50	0	50	0	50	0	48	0	48	0	1
2	2539950	T	<INS:ME:ALU>	6	10	7	8	10	6	6	9	10	17	6	1	20	4	0	0,00001691988208	22	24	26	22	21	29	40	8	44	4	0,000000004335364012
2	3023891	C	<INS:ME:ALU>	24	0	0	25	0	0	25	0	0	22	2	1	18	4	2	0,005604869911	48	0	50	0	50	0	46	4	40	8	0,00003014580838
2	3479251	T	<INS:ME:ALU>	20	4	0	21	2	0	25	0	0	23	2	0	24	1	0	0,2285489205	44	4	44	2	50	0	48	2	49	1	0,2461571619
2	3630321	T	<INS:ME:ALU>	15	9	0	21	4	0	13	6	3	20	5	0	22	1	0	0,01043846258	39	9	46	4	32	12	45	5	45	1	0,003497330228
2	4196839	T	<INS:ME:ALU>	24	0	0	24	0	0	24	0	0	20	2	0	19	2	0	0,09011910307	48	0	48	0	48	0	42	2	40	2	0,09446776981
2	4559286	T	<INS:ME:ALU>	16	7	2	23	1	0	24	0	1	22	0	0	25	0	0	0,00004419909114	39	11	47	1	48	2	44	0	50	0	0,000007367753163
2	5562912	T	<INS:ME:ALU>	13	10	2	13	10	1	12	7	3	20	2	1	22	1	0	0,001591015904	36	14	36	12	31	13	42	4	45	1	0,0002300785565
2	6517433	C	<INS:ME:ALU>	20	3	2	19	6	0	23	2	0	12	6	7	7	12	6	0,000005736730349	43	7	44	6	48	2	30	20	26	24	0,00000001489252413
2	6950160	G	<INS:ME:ALU>	25	0	0	24	1	0	25	0	0	24	0	0	24	0	0	1	50	0	49	1	50	0	48	0	48	0	1
2	7871675	A	<INS:ME:ALU>	25	0	0	24	0	0	24	0	0	24	1	0	24	0	0	1	50	0	48	0	48	0	49	1	48	0	1
2	7929460	T	<INS:ME:ALU>	25	0	0	24	0	0	25	0	0	25	0	0	24	0	0	1	50	0	48	0	50	0	50	0	48	0	1
2	9221089	T	<INS:ME:ALU>	25	0	0	24	0	0	25	0	0	24	0	0	24	0	0	1	50	0	48	0	50	0	48	0	48	0	1
2	9591111	T	<INS:ME:ALU>	25	0	0	24	0	0	22	0	0	22	1	0	24	0	0	0,3813559322	50	0	48	0	44	0	45	1	48	0	0,3813559322
2	9633691	C	<INS:ME:ALU>	25	0	0	24	1	0	25	0	0	25	0	0	24	0	0	1	50	0	49	1	50	0	50	0	48	0	1
2	9888801	T	<INS:ME:ALU>	6	13	4	4	11	10	11	10	3	10	11	3	10	12	3	0,176296579	25	21	19	31	32	16	31	17	32	18	0,02330102636
2	10419333	G	<INS:ME:ALU>	25	0	0	25	0	0	25	0	0	23	2	0	24	1	0	0,5082612116	50	0	50	0	50	0	48	2	49	1	0,5141857754
2	11426375	T	<INS:ME:ALU>	4	11	9	2	15	7	1	11	10	12	10	2	13	10	1	0,00002994832924	19	29	19	29	13	31	34	14	36	12	0,000001633364846
2	11878681	C	<INS:ME:ALU>	25	0	0	25	0	0	25	0	0	23	2	0	23	1	0	0,2180547136	50	0	50	0	50	0	48	2	47	1	0,2215794889
2	11974226	G	<INS:ME:ALU>	25	0	0	24	1	0	25	0	0	25	0	0	25	0	0	1	50	0	49	1	50	0	50	0	50	0	1
2	12008770	T	<INS:ME:ALU>	25	0	0	24	0	0	23	0	0	23	0	0	21	1	0	0,188034188	50	0	48	0	46	0	46	0	43	1	0,188034188
2	12095317	T	<INS:ME:ALU>	25	0	0	24	1	0	24	0	0	25	0	0	24	0	0	1	50	0	49	1	48	0	50	0	48	0	1
2	13076588	G	<INS:ME:ALU>	20	4	1	23	2	0	8	12	5	20	3	1	23	2	0	0,00001932561357	44	6	48	2	28	22	43	5	48	2	0,00000007315498999
2	13188667	C	<INS:ME:ALU>	25	0	0	25	0	0	23	0	0	24	1	0	25	0	0	1	50	0	50	0	46	0	49	1	50	0	1
2	13508488	A	<INS:ME:ALU>	25	0	0	25	0	0	24	0	0	23	1	0	22	1	0	0,3455922865	50	0	50	0	48	0	47	1	45	1	0,3483076712
2	13620731	T	<INS:ME:ALU>	24	0	0	24	0	0	22	0	0	18	4	2	21	4	0	0,002263399839	48	0	48	0	44	0	40	8	46	4	0,00009606406203
2	14080672	G	<INS:ME:ALU>	24	0	0	23	0	0	23	0	0	21	2	0	22	1	0	0,3114337568	48	0	46	0	46	0	44	2	45	1	0,3160770264
2	14894650	A	<INS:ME:ALU>	25	0	0	25	0	0	25	0	0	24	0	0	21	1	0	0,1818181818	50	0	50	0	50	0	48	0	43	1	0,1818181818
2	15163766	T	<INS:ME:ALU>	12	8	3	11	8	4	19	5	0	15	7	3	16	5	1	0,3202140431	32	14	30	16	43	5	37	13	37	7	0,02626807434
2	15519553	A	<INS:ME:ALU>	6	7	8	5	12	8	19	5	1	8	12	5	7	9	8	0,00264897428	19	23	22	28	43	7	28	22	23	25	0,00002455026799
2	16043168	T	<INS:ME:ALU>	25	0	0	24	1	0	25	0	0	24	0	0	24	0	0	1	50	0	49	1	50	0	48	0	48	0	1
2	17599013	G	<INS:ME:ALU>	25	0	0	24	0	0	24	0	0	22	2	0	23	2	0	0,2076375978	50	0	48	0	48	0	46	2	48	2	0,2146458487
2	18592343	T	<INS:ME:ALU>	25	0	0	25	0	0	25	0	0	24	0	0	24	0	0	1	50	0	50	0	50	0	48	0	48	0	1
2	19483336	C	<INS:ME:ALU>	25	0	0	25	0	0	21	4	0	24	0	0	25	0	0	0,006526421689	50	0	50	0	46	4	48	0	50	0	0,007253372622
2	19748416	A	<INS:ME:ALU>	13	9	2	21	4	0	1	12	12	10	11	4	15	8	2	0,0000001195590118	35	13	46	4	14	36	31	19	38	12	0,0000000001292018414
2	19828372	G	<INS:ME:ALU>	25	0	0	19	3	0	23	0	0	23	0	0	23	0	0	0,006075909414	50	0	41	3	46	0	46	0	46	0	0,006446776612
2	20085249	G	<INS:ME:ALU>	25	0	0	23	1	0	25	0	0	11	11	2	19	5	0	0,000000157347765	50	0	47	1	50	0	33	15	43	5	0,000000007411432682
2	20918709	T	<INS:ME:ALU>	24	1	0	22	2	0	22	0	0	23	0	0	23	0	0	0,4804636143	49	1	46	2	44	0	46	0	46	0	0,4865837138
2	21094000	T	<INS:ME:ALU>	25	0	0	25	0	0	25	0	0	23	0	0	24	1	0	1	50	0	50	0	50	0	46	0	49	1	1
2	21381180	T	<INS:ME:ALU>	3	9	11	11	10	1	7	9	8	21	2	0	22	0	0	0	15	31	32	12	23	25	44	2	44	0	0
2	21413562	G	<INS:ME:ALU>	24	0	0	21	3	0	24	0	0	22	0	0	21	2	0	0,0665982619	48	0	45	3	48	0	44	0	44	2	0,07136743891
2	21561014	C	<INS:ME:ALU>	25	0	0	25	0	0	25	0	0	22	1	0	23	1	0	0,2683918168	50	0	50	0	50	0	45	1	47	1	0,2714025501
2	21613755	T	<INS:ME:ALU>	25	0	0	25	0	0	25	0	0	24	1	0	24	0	0	1	50	0	50	0	50	0	49	1	48	0	1
2	21776694	A	<INS:ME:ALU>	25	0	0	25	0	0	25	0	0	23	2	0	23	2	0	0,2180547136	50	0	50	0	50	0	48	2	48	2	0,2250574716
2	21796827	T	<INS:ME:ALU>	1	3	21	0	3	22	1	3	19	0	5	17	2	6	15	0,5608366479	5	45	3	47	5	41	5	39	10	36	0,2265198875
2	22865406	T	<INS:ME:ALU>	24	0	0	24	0	0	25	0	0	24	0	0	23	1	0	0,7933884298	48	0	48	0	50	0	48	0	47	1	0,7933884298
2	24685131	A	<INS:ME:ALU>	25	0	0	25	0	0	25	0	0	20	3	0	23	1	0	0,01137772546	50	0	50	0	50	0	43	3	47	1	0,01233515741
2	25136701	T	<INS:ME:ALU>	24	1	0	24	0	0	24	0	0	25	0	0	24	0	0	1	49	1	48	0	48	0	50	0	48	0	1
2	25338867	T	<INS:ME:ALU>	25	0	0	24	1	0	25	0	0	25	0	0	25	0	0	1	50	0	49	1	50	0	50	0	50	0	1
2	26012138	T	<INS:ME:ALU>	25	0	0	25	0	0	23	0	0	24	1	0	21	3	0	0,04908264349	50	0	50	0	46	0	49	1	45	3	0,05166635515
2	26359377	C	<INS:ME:ALU>	24	0	0	25	0	0	24	1	0	24	0	0	25	0	0	1	48	0	50	0	49	1	48	0	50	0	1
2	26473946	T	<INS:ME:ALU>	18	3	0	18	7	0	23	0	0	25	0	0	22	2	1	0,003398861562	39	3	43	7	46	0	50	0	46	4	0,005405044635
2	26620551	T	<INS:ME:ALU>	25	0	0	25	0	0	25	0	0	23	1	1	19	6	0	0,0004348061812	50	0	50	0	50	0	47	3	44	6	0,001839595063
2	26623683	T	<INS:ME:ALU>	10	13	1	7	18	0	25	0	0	21	4	0	16	6	1	0,00000001085648976	33	15	32	18	50	0	46	4	38	8	0,00000030752478
2	26967247	T	<INS:ME:ALU>	25	0	0	25	0	0	25	0	0	25	0	0	24	0	0	1	50	0	50	0	50	0	50	0	48	0	1
2	27662496	T	<INS:ME:ALU>	23	0	0	25	0	0	25	0	0	24	0	0	24	1	0	1	46	0	50	0	50	0	48	0	49	1	1
2	27761140	A	<INS:ME:ALU>	25	0	0	25	0	0	25	0	0	24	1	0	25	0	0	1	50	0	50	0	50	0	49	1	50	0	1
2	27811593	G	<INS:ME:ALU>	25	0	0	25	0	0	23	0	0	25	0	0	23	1	0	0,3852459016	50	0	50	0	46	0	50	0	47	1	0,3852459016
2	28054085	T	<INS:ME:ALU>	24	1	0	22	2	0	25	0	0	20	4	0	16	6	1	0,0173790218	49	1	46	2	50	0	44	4	38	8	0,003801275913
2	28133205	A	<INS:ME:ALU>	25	0	0	25	0	0	24	0	0	22	3	0	22	1	0	0,06715083812	50	0	50	0	48	0	47	3	45	1	0,07043867265
2	28137747	T	<INS:ME:ALU>	24	1	0	24	1	0	24	0	0	24	0	0	25	0	0	1	49	1	49	1	48	0	48	0	50	0	1
2	29806427	T	<INS:ME:ALU>	23	2	0	13	12	0	25	0	0	24	0	0	25	0	0	0,00000002761220739	48	2	38	12	50	0	48	0	50	0	0,0000001140737546
2	30136786	T	<INS:ME:ALU>	24	0	0	25	0	0	24	0	0	21	3	0	23	2	0	0,06178292884	48	0	50	0	48	0	45	3	48	2	0,06612566423
2	31058455	G	<INS:ME:ALU>	24	0	0	24	0	0	20	2	1	23	0	0	24	0	0	0,01327009246	48	0	48	0	42	4	46	0	48	0	0,002590417883
2	31285606	T	<INS:ME:ALU>	24	1	0	25	0	0	25	0	0	22	1	0	23	2	0	0,5507995149	49	1	50	0	50	0	45	1	48	2	0,5567406698
2	31527474	T	<INS:ME:ALU>	24	1	0	20	4	1	25	0	0	25	0	0	25	0	0	0,005852204573	49	1	44	6	50	0	50	0	50	0	0,001473105039
2	31559696	C	<INS:ME:ALU>	0	0	25	0	2	20	1	1	22	0	4	20	0	2	21	0,2413111092	0	50	2	42	3	45	4	44	2	44	0,3222201456
2	31842866	G	<INS:ME:ALU>	25	0	0	24	1	0	25	0	0	25	0	0	25	0	0	1	50	0	49	1	50	0	50	0	50	0	1
2	31952210	G	<INS:ME:ALU>	0	5	20	0	3	22	1	1	22	0	2	22	0	3	22	0,544781698	5	45	3	47	3	45	2	46	3	47	0,8653281829
2	33404736	G	<INS:ME:ALU>	24	0	0	25	0	0	21	0	0	16	6	1	20	1	1	0,0003483424695	48	0	50	0	42	0	38	8	41	3	0,0000489495116
2	33412548	C	<INS:ME:ALU>	24	0	0	25	0	0	24	0	0	25	0	0	24	1	0	1	48	0	50	0	48	0	50	0	49	1	1
2	33575809	G	<INS:ME:ALU>	24	1	0	24	1	0	23	0	0	24	0	0	25	0	0	1	49	1	49	1	46	0	48	0	50	0	1
2	33587403	G	<INS:ME:ALU>	25	0	0	23	2	0	22	0	0	24	0	0	25	0	0	0,1938016529	50	0	48	2	44	0	48	0	50	0	0,1971468742
2	33684695	T	<INS:ME:ALU>	25	0	0	24	0	0	25	0	0	23	2	0	19	4	0	0,008445525893	50	0	48	0	50	0	48	2	42	4	0,0097761495
2	33842671	T	<INS:ME:ALU>	25	0	0	25	0	0	25	0	0	21	3	1	24	0	0	0,01192015862	50	0	50	0	50	0	45	5	48	0	0,001357070986
2	33945821	C	<INS:ME:ALU>	22	3	0	25	0	0	25	0	0	21	4	0	23	1	0	0,05136286825	47	3	50	0	50	0	46	4	47	1	0,05777432856
2	34255392	T	<INS:ME:ALU>	15	8	2	9	14	2	15	4	6	7	10	6	6	10	8	0,01390653901	38	12	32	18	34	16	24	22	22	26	0,01662502091
2	34356980	T	<INS:ME:ALU>	25	0	0	25	0	0	24	0	0	17	5	1	22	2	1	0,001933141199	50	0	50	0	48	0	39	7	46	4	0,0001168634819
2	34473675	T	<INS:ME:ALU>	25	0	0	25	0	0	20	4	0	21	2	0	23	1	1	0,04063540748	50	0	50	0	44	4	44	2	47	3	0,0594305029
2	34674975	A	<INS:ME:ALU>	25	0	0	25	0	0	25	0	0	24	1	0	23	2	0	0,5082612116	50	0	50	0	50	0	49	1	48	2	0,5141857754
2	35003313	T	<INS:ME:ALU>	24	0	0	23	0	0	22	0	0	23	2	0	23	0	0	0,19348659	48	0	46	0	44	0	48	2	46	0	0,196948021
2	35891123	G	<INS:ME:ALU>	25	0	0	24	0	0	24	0	0	24	1	0	24	0	0	1	50	0	48	0	48	0	49	1	48	0	1
2	35899646	T	<INS:ME:ALU>	25	0	0	24	1	0	25	0	0	22	0	0	23	0	0	1	50	0	49	1	50	0	44	0	46	0	1
2	36176353	C	<INS:ME:ALU>	22	2	0	23	1	1	24	0	0	21	3	0	23	2	0	0,578542044	46	2	47	3	48	0	45	3	48	2	0,5289669223
2	36476695	T	<INS:ME:ALU>	18	6	0	20	3	1	21	3	0	18	3	1	19	5	1	0,8736145519	42	6	43	5	45	3	39	5	43	7	0,7908120487
2	36517812	T	<INS:ME:ALU>	24	1	0	20	5	0	25	0	0	24	1	0	25	0	0	0,02492858299	49	1	45	5	50	0	49	1	50	0	0,02853473476
2	36928181	T	<INS:ME:ALU>	24	0	0	25	0	0	24	0	0	22	1	0	24	1	0	0,5039944904	48	0	50	0	48	0	45	1	49	1	0,5060526045
2	39764329	C	<INS:ME:ALU>	25	0	0	25	0	0	25	0	0	23	1	0	24	0	0	0,3902439024	50	0	50	0	50	0	47	1	48	0	0,3902439024
2	40190168	C	<INS:ME:ALU>	25	0	0	24	1	0	25	0	0	24	0	0	24	0	0	1	50	0	49	1	50	0	48	0	48	0	1
2	40303022	T	<INS:ME:ALU>	24	0	0	25	0	0	25	0	0	19	3	1	22	2	0	0,02893217111	48	0	50	0	50	0	41	5	46	2	0,001832562248
[truncated: 5,953 more rows]

## Sheet: SVA_all
CHR	POS	A	I	ITU_A	ITU_I	CEU_A	CEU_I	CHB_A	CHB_I	YRI_A	YRI_I	LWK_A	LWK_I	Fisher_pval_allele
17	3922283	T	<INS:ME:SVA>	50	0	50	0	46	0	28	16	43	7	0
19	44377945	T	<INS:ME:SVA>	50	0	48	0	50	0	33	13	42	6	0,00000000875631461
10	70973334	T	<INS:ME:SVA>	50	0	38	12	47	1	50	0	50	0	0,00000002481991705
18	55381573	G	<INS:ME:SVA>	40	8	39	11	35	15	50	0	50	0	0,00000009657638597
6	122157421	T	<INS:ME:SVA>	44	2	45	3	40	6	23	21	33	13	0,0000001635709581
2	170542228	T	<INS:ME:SVA>	45	3	35	11	42	0	48	0	44	0	0,0000009359703304
12	534477	C	<INS:ME:SVA>	48	0	48	0	50	0	42	6	40	10	0,000002671848347
12	10346064	A	<INS:ME:SVA>	50	0	39	7	48	0	48	0	50	0	0,000006057672063
9	34703699	T	<INS:ME:SVA>	43	3	35	13	47	1	50	0	44	2	0,000007034606435
8	61480278	T	<INS:ME:SVA>	43	3	50	0	46	0	35	11	38	8	0,000007159051848
3	12696217	T	<INS:ME:SVA>	26	14	38	8	25	19	46	4	43	3	0,000008023115354
3	126090202	T	<INS:ME:SVA>	33	15	26	22	39	9	25	21	14	30	0,00002491017631
4	88305908	T	<INS:ME:SVA>	48	0	50	0	48	0	49	1	37	7	0,00003922044926
17	16263117	T	<INS:ME:SVA>	47	1	49	1	45	1	34	10	40	10	0,00004294820903
1	168926083	A	<INS:ME:SVA>	43	7	50	0	50	0	48	0	50	0	0,00004501770926
10	113603237	T	<INS:ME:SVA>	48	0	46	0	38	0	40	4	31	7	0,00006351183807
10	69980006	C	<INS:ME:SVA>	48	0	48	0	48	0	36	2	35	7	0,00009263483124
12	88770550	T	<INS:ME:SVA>	44	6	50	0	50	0	45	5	38	10	0,00009363802626
6	33030310	T	<INS:ME:SVA>	34	14	38	8	25	25	21	27	36	12	0,0001111583587
1	64850179	T	<INS:ME:SVA>	29	17	23	23	23	19	44	6	36	10	0,0001269787069
1	165861400	T	<INS:ME:SVA>	46	2	42	8	32	14	37	9	47	1	0,000171684108
13	27765709	C	<INS:ME:SVA>	50	0	48	0	46	0	46	2	41	7	0,0002161958668
17	43670097	T	<INS:ME:SVA>	46	2	43	7	50	0	48	0	50	0	0,0002371335099
2	178958117	G	<INS:ME:SVA>	50	0	50	0	48	0	44	6	50	0	0,0002494320879
3	176990180	C	<INS:ME:SVA>	38	10	33	17	29	17	46	2	39	9	0,0003322437161
5	180509755	C	<INS:ME:SVA>	35	13	48	0	33	9	45	5	41	7	0,0004163177445
6	111278198	C	<INS:ME:SVA>	47	3	47	1	36	10	34	8	49	1	0,0005720861008
2	2223689	T	<INS:ME:SVA>	48	0	50	0	48	0	41	5	43	5	0,0005778751282
13	49999296	T	<INS:ME:SVA>	50	0	48	0	44	0	40	6	39	3	0,0006968169267
3	164440691	G	<INS:ME:SVA>	50	0	50	0	48	0	42	6	43	3	0,0009126299789
4	9704846	C	<INS:ME:SVA>	45	3	40	6	36	14	44	2	48	2	0,001139435955
1	242143846	T	<INS:ME:SVA>	48	0	44	6	49	1	46	0	48	0	0,001482576551
4	146749	T	<INS:ME:SVA>	44	6	39	7	37	9	46	0	45	1	0,001502942465
6	2920171	T	<INS:ME:SVA>	49	1	36	12	45	3	45	5	44	2	0,002091391371
5	37530768	T	<INS:ME:SVA>	48	0	48	0	48	0	44	4	45	5	0,002901924785
6	31297398	G	<INS:ME:SVA>	21	19	21	23	33	7	22	12	29	9	0,002914273738
9	134289811	T	<INS:ME:SVA>	26	18	22	22	19	23	35	13	39	11	0,003249562092
12	50997975	T	<INS:ME:SVA>	45	3	50	0	35	9	44	4	48	2	0,003308870924
6	158638839	T	<INS:ME:SVA>	42	6	49	1	39	11	36	8	37	13	0,004228893389
12	124066475	G	<INS:ME:SVA>	46	0	42	8	49	1	42	4	43	7	0,004963143119
5	126065136	C	<INS:ME:SVA>	37	1	44	4	40	0	28	8	42	4	0,005586806832
4	159114740	C	<INS:ME:SVA>	50	0	50	0	46	0	47	1	42	4	0,006187303899
9	86229523	A	<INS:ME:SVA>	41	9	38	10	46	0	41	5	37	7	0,006541673642
3	48244808	T	<INS:ME:SVA>	48	0	50	0	50	0	44	4	44	4	0,006726292121
10	17712792	T	<INS:ME:SVA>	49	1	44	4	50	0	47	1	41	7	0,006930171736
19	57553908	G	<INS:ME:SVA>	50	0	50	0	50	0	48	0	46	4	0,007253372622
3	172402782	C	<INS:ME:SVA>	48	0	48	0	50	0	46	4	46	0	0,007267006616
18	51451729	G	<INS:ME:SVA>	50	0	46	4	46	0	46	0	48	0	0,007280969694
17	735159	G	<INS:ME:SVA>	48	0	48	2	48	0	43	5	42	0	0,007721802343
9	86685520	T	<INS:ME:SVA>	50	0	46	4	44	4	48	0	50	0	0,008486817753
2	65746476	G	<INS:ME:SVA>	50	0	43	7	46	4	47	1	49	1	0,008682839195
5	40869482	C	<INS:ME:SVA>	49	1	49	1	43	7	50	0	43	3	0,008746290104
11	8839663	G	<INS:ME:SVA>	35	11	30	20	31	15	43	5	33	9	0,0102329043
11	8675466	A	<INS:ME:SVA>	48	0	50	0	50	0	45	3	46	4	0,01153951063
4	69132572	C	<INS:ME:SVA>	48	0	50	0	48	0	43	3	46	4	0,01198541268
10	32194794	A	<INS:ME:SVA>	50	0	50	0	50	0	46	4	44	2	0,01299371893
17	63431478	C	<INS:ME:SVA>	48	0	50	0	43	5	47	3	45	5	0,01448592417
8	21879122	A	<INS:ME:SVA>	48	2	46	4	36	12	40	10	41	7	0,01530470666
1	39295609	C	<INS:ME:SVA>	50	0	49	1	46	0	48	2	43	5	0,01687197327
1	57100946	A	<INS:ME:SVA>	39	9	49	1	48	2	47	3	43	7	0,01690820745
13	42223735	T	<INS:ME:SVA>	48	2	50	0	48	0	41	5	46	4	0,01726281274
19	36713750	T	<INS:ME:SVA>	47	1	42	4	40	0	44	0	48	0	0,01983020391
6	29699560	T	<INS:ME:SVA>	44	2	49	1	45	5	50	0	48	0	0,02038080592
2	174952231	T	<INS:ME:SVA>	47	1	42	6	50	0	47	1	46	2	0,02038411747
6	32647833	A	<INS:ME:SVA>	46	0	44	0	28	2	46	0	38	0	0,02100840336
2	209033502	G	<INS:ME:SVA>	39	5	43	5	38	0	44	0	42	2	0,02459562673
2	130968489	T	<INS:ME:SVA>	32	10	37	11	32	14	43	3	33	13	0,03006951348
9	32528075	T	<INS:ME:SVA>	50	0	50	0	48	0	45	3	47	3	0,03264562414
21	27163622	T	<INS:ME:SVA>	47	1	44	4	46	4	47	3	38	10	0,0339266697
3	39617279	T	<INS:ME:SVA>	50	0	50	0	48	0	50	0	44	2	0,03491196114
3	183433087	A	<INS:ME:SVA>	50	0	50	0	50	0	45	3	44	2	0,03599546422
16	87115000	C	<INS:ME:SVA>	50	0	50	0	50	0	46	2	45	3	0,03625428718
16	81178616	C	<INS:ME:SVA>	50	0	50	0	50	0	47	3	47	3	0,03659877887
20	12402391	G	<INS:ME:SVA>	50	0	50	0	48	0	47	3	47	3	0,03662586659
5	112450692	A	<INS:ME:SVA>	50	0	50	0	50	0	47	3	50	0	0,03808783521
7	5896054	A	<INS:ME:SVA>	50	0	47	3	50	0	50	0	50	0	0,03808783521
2	9720681	C	<INS:ME:SVA>	50	0	50	0	50	0	48	0	47	3	0,03810318631
10	127420364	A	<INS:ME:SVA>	50	0	50	0	50	0	47	3	48	0	0,03810318631
17	29003959	T	<INS:ME:SVA>	50	0	50	0	50	0	48	0	47	3	0,03810318631
6	158870571	A	<INS:ME:SVA>	50	0	48	0	47	3	50	0	48	0	0,0381039421
7	152400655	T	<INS:ME:SVA>	45	3	48	0	48	0	44	0	48	0	0,0381092402
9	79612907	C	<INS:ME:SVA>	41	3	46	4	46	0	40	8	41	3	0,04006587541
3	46844195	G	<INS:ME:SVA>	48	0	47	3	50	0	34	0	36	0	0,04088041451
7	139152396	A	<INS:ME:SVA>	48	0	50	0	50	0	45	3	44	2	0,04144694841
17	76171310	T	<INS:ME:SVA>	46	2	48	2	40	10	41	7	42	4	0,04278704789
1	36897252	G	<INS:ME:SVA>	50	0	48	0	50	0	48	2	43	3	0,04406169439
4	110760209	T	<INS:ME:SVA>	50	0	46	0	48	0	44	2	43	3	0,04697976171
7	21389884	T	<INS:ME:SVA>	50	0	50	0	50	0	43	1	47	3	0,04966079592

## Sheet: LINE1_all
CHR	POS	A	I	ITU_A	ITU_I	CEU_A	CEU_I	CHB_A	CHB_I	YRI_A	YRI_I	LWK_A	LWK_I	Fisher_pval_allele
1	49428756	T	<INS:ME:LINE1>	46	4	47	1	43	3	28	22	27	21	0
2	147020926	G	<INS:ME:LINE1>	5	39	3	43	4	42	26	22	30	18	0
3	21234927	G	<INS:ME:LINE1>	44	4	49	1	49	1	36	14	26	24	0
6	123853946	T	<INS:ME:LINE1>	28	20	40	8	42	0	48	0	46	0	0
8	87315040	G	<INS:ME:LINE1>	13	33	15	33	22	28	44	6	39	7	0
13	86340149	A	<INS:ME:LINE1>	29	19	35	13	10	30	45	3	42	6	0
14	71197799	G	<INS:ME:LINE1>	43	7	48	2	29	21	46	0	46	0	0
15	55129551	A	<INS:ME:LINE1>	48	0	50	0	48	0	26	20	38	10	0
18	15095262	T	<INS:ME:LINE1>	20	16	8	36	15	31	33	9	36	8	0
9	105073669	T	<INS:ME:LINE1>	30	18	44	2	13	33	31	13	29	17	0,0000000002249006333
3	85576568	G	<INS:ME:LINE1>	41	9	29	21	19	27	44	4	43	3	0,0000000002501086319
2	178676260	T	<INS:ME:LINE1>	37	9	41	7	33	11	13	33	19	25	0,0000000002506942343
21	19517313	T	<INS:ME:LINE1>	17	31	18	30	35	15	40	8	41	7	0,0000000004215426092
3	24987874	T	<INS:ME:LINE1>	33	15	40	8	28	16	48	0	50	0	0,000000000557782988
1	169524859	A	<INS:ME:LINE1>	43	7	37	7	12	30	22	24	26	22	0,0000000009488939347
4	134596423	A	<INS:ME:LINE1>	25	23	24	24	31	19	42	2	39	3	0,000000001337716753
6	85947744	C	<INS:ME:LINE1>	49	1	48	0	36	14	50	0	50	0	0,00000000207190508
8	5829282	T	<INS:ME:LINE1>	28	22	22	28	7	41	37	13	33	15	0,000000002365135083
11	128367832	T	<INS:ME:LINE1>	33	13	50	0	44	2	48	0	50	0	0,000000003074070894
7	107829263	A	<INS:ME:LINE1>	16	32	16	34	5	39	33	15	30	18	0,000000003951753777
12	63569182	G	<INS:ME:LINE1>	41	7	44	2	45	5	24	18	24	24	0,000000004926754462
14	59160899	T	<INS:ME:LINE1>	48	0	48	0	46	0	39	11	36	12	0,000000007328686412
2	82098043	C	<INS:ME:LINE1>	28	20	28	18	17	31	44	4	35	7	0,000000007820125495
1	75192907	C	<INS:ME:LINE1>	44	4	26	22	47	1	45	3	40	4	0,000000008462039955
12	85506290	T	<INS:ME:LINE1>	44	2	28	14	40	0	29	15	26	18	0,00000001050308345
8	131041235	A	<INS:ME:LINE1>	43	7	41	9	24	26	45	5	48	2	0,00000002250784902
1	119553366	C	<INS:ME:LINE1>	48	2	43	7	28	16	50	0	47	1	0,00000002333386665
13	58556548	T	<INS:ME:LINE1>	48	0	50	0	50	0	37	13	41	5	0,00000003580210388
14	36674760	A	<INS:ME:LINE1>	24	24	11	35	23	25	30	14	37	7	0,00000006150160204
7	70188689	T	<INS:ME:LINE1>	38	12	36	14	23	21	46	2	46	2	0,00000006236790378
5	137014790	T	<INS:ME:LINE1>	30	18	38	12	23	21	47	3	47	3	0,00000007430962403
15	53956115	C	<INS:ME:LINE1>	50	0	50	0	48	0	36	12	43	7	0,00000007560011036
3	186372141	G	<INS:ME:LINE1>	32	16	35	15	22	26	13	37	12	38	0,00000009215094372
9	94058481	A	<INS:ME:LINE1>	44	6	44	4	32	16	48	0	46	0	0,00000009932964547
3	131069779	A	<INS:ME:LINE1>	50	0	48	0	44	0	37	9	36	10	0,0000001343229157
15	47507342	A	<INS:ME:LINE1>	36	12	29	19	42	2	22	24	22	24	0,0000001758513092
6	102846094	T	<INS:ME:LINE1>	42	4	41	3	26	14	42	0	42	0	0,0000001921719587
15	51189312	A	<INS:ME:LINE1>	47	1	36	10	27	17	45	5	49	1	0,0000002045333348
1	90914512	G	<INS:ME:LINE1>	50	0	48	0	35	11	47	3	36	12	0,0000002337486261
7	105967877	T	<INS:ME:LINE1>	47	1	48	0	48	0	43	7	37	13	0,0000003516741845
9	7741409	G	<INS:ME:LINE1>	27	21	37	9	24	22	47	3	43	7	0,0000003546775709
10	25707700	T	<INS:ME:LINE1>	16	34	8	40	33	11	18	26	17	25	0,0000003861368407
5	33633348	T	<INS:ME:LINE1>	17	31	7	43	8	38	31	17	18	28	0,0000003889549148
3	68640250	T	<INS:ME:LINE1>	35	11	40	8	14	26	37	13	41	5	0,0000004261514157
6	73716092	A	<INS:ME:LINE1>	48	0	50	0	48	0	43	7	39	11	0,0000005114024091
6	148195808	G	<INS:ME:LINE1>	36	14	27	23	31	17	46	4	47	3	0,0000005201510641
2	191478714	T	<INS:ME:LINE1>	38	8	35	13	37	11	46	0	50	0	0,0000005269163724
20	41952106	T	<INS:ME:LINE1>	43	5	24	26	34	14	45	5	42	6	0,0000005384480064
3	55788580	A	<INS:ME:LINE1>	13	31	24	24	19	25	40	8	30	14	0,0000005575942541
14	39875094	A	<INS:ME:LINE1>	37	7	31	17	44	2	45	3	46	0	0,0000005702708154
11	99502919	T	<INS:ME:LINE1>	46	2	48	0	37	11	46	0	48	0	0,0000005759802711
3	21800882	C	<INS:ME:LINE1>	50	0	50	0	50	0	38	10	46	2	0,0000005913751479
1	192262268	A	<INS:ME:LINE1>	49	1	38	12	45	3	27	17	31	15	0,0000006000854324
20	17860937	C	<INS:ME:LINE1>	45	3	47	1	47	1	36	12	34	16	0,0000006577686311
12	126802943	T	<INS:ME:LINE1>	45	5	34	16	43	3	28	18	25	23	0,000000672603342
2	68049222	T	<INS:ME:LINE1>	50	0	48	0	50	0	40	10	42	8	0,000000715297924
12	33325803	C	<INS:ME:LINE1>	40	10	37	13	46	4	50	0	48	0	0,000001004959384
6	162289330	G	<INS:ME:LINE1>	49	1	50	0	50	0	43	5	38	12	0,000001457296889
4	18162689	C	<INS:ME:LINE1>	15	31	20	30	24	26	37	11	33	11	0,000001903284618
6	103871467	C	<INS:ME:LINE1>	50	0	44	0	41	1	33	9	37	9	0,000002808993978
9	82082793	C	<INS:ME:LINE1>	50	0	46	2	44	0	36	12	46	2	0,000002896128393
3	85868023	C	<INS:ME:LINE1>	50	0	50	0	48	0	44	4	40	10	0,000003312508065
3	166092230	C	<INS:ME:LINE1>	42	0	44	0	36	0	33	7	33	9	0,00000339039839
7	26794918	A	<INS:ME:LINE1>	50	0	50	0	50	0	38	8	41	7	0,000003944969957
6	56729295	T	<INS:ME:LINE1>	50	0	50	0	50	0	47	1	41	9	0,000004281902364
12	43256985	T	<INS:ME:LINE1>	13	21	11	33	14	28	31	11	28	16	0,000004327942526
6	142450110	T	<INS:ME:LINE1>	33	15	30	20	44	4	42	4	45	3	0,000004548730585
13	55238031	C	<INS:ME:LINE1>	48	0	48	0	47	1	46	2	37	11	0,000005355083719
6	13191033	G	<INS:ME:LINE1>	36	12	36	14	35	15	50	0	44	4	0,000005488820165
17	68357409	A	<INS:ME:LINE1>	40	10	39	11	36	8	48	0	48	0	0,000006179581593
3	82144869	T	<INS:ME:LINE1>	50	0	45	3	45	3	30	14	39	9	0,000006795396331
18	59579975	A	<INS:ME:LINE1>	47	3	50	0	37	9	50	0	46	0	0,000007601820646
6	58481778	T	<INS:ME:LINE1>	50	0	43	5	35	13	49	1	44	2	0,000008556590941
6	69198745	T	<INS:ME:LINE1>	46	0	42	6	46	0	45	1	29	9	0,00001122938419
11	10042452	T	<INS:ME:LINE1>	42	6	43	1	34	12	45	1	46	0	0,00001275804999
13	61221172	T	<INS:ME:LINE1>	46	4	44	6	36	14	47	1	48	0	0,0000174497385
11	14647596	T	<INS:ME:LINE1>	50	0	50	0	50	0	42	8	47	1	0,00002253183791
3	98775500	T	<INS:ME:LINE1>	47	3	43	1	48	0	37	13	39	7	0,00003179717959
13	79259793	A	<INS:ME:LINE1>	2	46	0	48	0	46	9	35	1	45	0,0000358195058
4	98103819	T	<INS:ME:LINE1>	46	0	50	0	50	0	47	1	42	8	0,00003948698173
14	59522426	T	<INS:ME:LINE1>	47	1	42	8	50	0	50	0	46	0	0,00003948698173
4	14849038	T	<INS:ME:LINE1>	50	0	47	3	48	0	40	10	42	8	0,00004011925579
11	41869874	A	<INS:ME:LINE1>	48	0	46	0	50	0	40	6	39	7	0,00004389796037
9	4265417	T	<INS:ME:LINE1>	48	0	50	0	50	0	39	7	49	1	0,00004629698197
14	63348499	A	<INS:ME:LINE1>	47	1	48	0	40	8	48	0	48	0	0,000059257307
12	71020045	A	<INS:ME:LINE1>	50	0	45	1	40	8	39	7	48	0	0,00006212524653
18	28732918	T	<INS:ME:LINE1>	45	3	35	13	25	19	39	5	40	6	0,00006784824649
2	36381252	T	<INS:ME:LINE1>	39	7	38	8	40	8	50	0	50	0	0,00007258602986
3	80590176	C	<INS:ME:LINE1>	38	4	33	11	35	11	40	0	39	1	0,00007729424648
3	85663369	T	<INS:ME:LINE1>	46	0	48	0	46	0	37	7	42	2	0,00007823577102
10	126983646	T	<INS:ME:LINE1>	50	0	50	0	50	0	43	7	44	6	0,00007882269445
7	52221997	T	<INS:ME:LINE1>	50	0	50	0	50	0	41	7	43	5	0,00008154177256
1	165531929	T	<INS:ME:LINE1>	48	0	50	0	42	6	50	0	50	0	0,00008478731228
3	28261984	T	<INS:ME:LINE1>	50	0	50	0	49	1	43	7	42	8	0,00008648732183
8	83740693	C	<INS:ME:LINE1>	41	1	38	8	44	0	35	11	31	9	0,0000886861316
3	86264950	T	<INS:ME:LINE1>	45	1	48	0	43	3	35	11	40	8	0,00008984036222
3	151688102	A	<INS:ME:LINE1>	41	1	42	2	43	1	47	1	31	11	0,00009414207446
8	24926545	T	<INS:ME:LINE1>	26	22	33	17	39	11	42	6	45	5	0,0001015666665
13	85871612	T	<INS:ME:LINE1>	22	26	8	36	26	16	18	24	27	17	0,0001106215224
12	84955216	T	<INS:ME:LINE1>	25	23	36	14	42	4	35	15	25	21	0,0001130393403
12	12933694	T	<INS:ME:LINE1>	30	18	22	24	15	35	37	13	31	19	0,000116110815
3	59852903	A	<INS:ME:LINE1>	25	21	25	23	20	28	9	41	10	34	0,0001241380003
7	17094714	C	<INS:ME:LINE1>	36	12	34	16	32	12	44	2	47	3	0,0001452007031
3	3408061	A	<INS:ME:LINE1>	50	0	50	0	48	0	44	6	40	6	0,0001633086811
8	75723736	A	<INS:ME:LINE1>	50	0	47	3	49	1	40	10	41	9	0,000164541854
1	76903715	A	<INS:ME:LINE1>	46	0	48	0	44	0	45	1	39	7	0,0001764571925
3	58783877	T	<INS:ME:LINE1>	47	1	49	1	48	0	38	10	44	4	0,0001838103061
3	196253857	C	<INS:ME:LINE1>	48	0	50	0	48	0	46	0	42	6	0,0001853040267
13	22489805	C	<INS:ME:LINE1>	33	17	38	12	34	8	45	3	46	2	0,0001988198724
6	13503035	C	<INS:ME:LINE1>	16	32	15	33	13	33	32	16	25	21	0,0002074561071
9	5491418	C	<INS:ME:LINE1>	36	12	46	2	41	3	48	0	47	3	0,0002169950998
10	53063103	T	<INS:ME:LINE1>	48	2	50	0	48	0	48	2	41	9	0,000229128165
13	78055092	A	<INS:ME:LINE1>	48	2	49	1	48	0	42	8	37	9	0,000231510029
4	114847367	T	<INS:ME:LINE1>	44	6	50	0	50	0	50	0	50	0	0,000248918026
15	98199981	A	<INS:ME:LINE1>	50	0	44	6	50	0	50	0	50	0	0,000248918026
4	27741002	T	<INS:ME:LINE1>	48	0	44	6	50	0	50	0	50	0	0,0002494320879
9	121394604	T	<INS:ME:LINE1>	50	0	50	0	48	0	44	6	48	0	0,0002494772555
13	91626231	A	<INS:ME:LINE1>	50	0	44	6	50	0	48	0	48	0	0,0002494772555
4	10632694	T	<INS:ME:LINE1>	50	0	44	6	50	0	46	0	50	0	0,0002519455785
8	119721703	T	<INS:ME:LINE1>	44	6	38	10	45	5	46	0	44	0	0,0002905612721
15	22574176	G	<INS:ME:LINE1>	44	6	43	7	30	20	46	4	45	5	0,0002909885843
10	122662326	A	<INS:ME:LINE1>	48	0	50	0	50	0	43	7	49	1	0,0003043231756
7	43227183	T	<INS:ME:LINE1>	42	2	48	0	47	1	37	5	31	9	0,0003245974756
3	79216313	G	<INS:ME:LINE1>	46	4	47	3	46	0	39	7	37	13	0,0003675488477
2	106216682	T	<INS:ME:LINE1>	50	0	50	0	46	0	45	5	42	6	0,0003859943182
14	31150826	T	<INS:ME:LINE1>	38	12	41	5	33	3	44	0	43	1	0,0003902118154
5	30975990	T	<INS:ME:LINE1>	50	0	50	0	50	0	46	2	42	6	0,0003977765157
8	115881781	T	<INS:ME:LINE1>	38	10	32	16	45	3	31	17	29	19	0,0004393931374
6	63368207	A	<INS:ME:LINE1>	45	5	38	10	35	13	48	2	43	1	0,0004626759109
6	77980641	G	<INS:ME:LINE1>	27	23	25	25	35	15	39	9	41	9	0,0004629007611
6	148163587	G	<INS:ME:LINE1>	45	5	38	12	50	0	37	11	38	8	0,0004715737845
1	56268665	T	<INS:ME:LINE1>	50	0	50	0	43	5	50	0	48	0	0,0004752033084
21	29069186	G	<INS:ME:LINE1>	40	6	29	21	28	18	40	8	41	7	0,0004854441749
4	29480718	T	<INS:ME:LINE1>	34	0	36	6	30	0	32	0	42	0	0,0005237072134
7	90331921	T	<INS:ME:LINE1>	50	0	48	0	42	6	47	1	43	7	0,000553029373
8	134972242	G	<INS:ME:LINE1>	40	8	33	13	44	0	43	5	44	4	0,000578530077
6	32589567	A	<INS:ME:LINE1>	42	8	37	13	50	0	44	6	46	4	0,0006236632897
12	87394045	T	<INS:ME:LINE1>	46	0	46	0	38	0	36	6	36	2	0,0006662360001
3	144610083	T	<INS:ME:LINE1>	46	2	44	4	48	0	35	11	40	6	0,0006932763423
2	83188339	G	<INS:ME:LINE1>	43	5	44	4	43	7	34	16	31	17	0,0007230390871
2	141774997	T	<INS:ME:LINE1>	43	3	47	1	39	9	45	1	48	0	0,000759380312
2	232482740	C	<INS:ME:LINE1>	43	7	48	0	45	3	38	12	43	3	0,0007728369089
8	115773126	A	<INS:ME:LINE1>	50	0	50	0	48	0	44	6	46	4	0,0008425865921
13	70521057	C	<INS:ME:LINE1>	48	0	50	0	50	0	42	6	45	3	0,0009421806247
9	29260360	A	<INS:ME:LINE1>	50	0	44	0	44	0	40	6	44	2	0,0009785856907
4	57497067	T	<INS:ME:LINE1>	37	13	40	10	48	2	33	15	32	16	0,00103285127
3	173917228	T	<INS:ME:LINE1>	40	6	43	7	50	0	37	11	37	11	0,001104770984
2	23191016	T	<INS:ME:LINE1>	17	27	17	33	22	26	32	16	33	17	0,001108880586
6	19793129	C	<INS:ME:LINE1>	43	7	49	1	50	0	49	1	48	0	0,001271008907
4	152732823	T	<INS:ME:LINE1>	46	2	44	6	46	0	50	0	48	0	0,001315313673
6	77379938	T	<INS:ME:LINE1>	49	1	50	0	44	2	39	7	42	8	0,001334853089
13	62589579	A	<INS:ME:LINE1>	48	0	46	0	44	0	48	0	43	5	0,001355918592
14	56377910	G	<INS:ME:LINE1>	50	0	50	0	45	5	48	0	48	0	0,001357209449
14	88415499	G	<INS:ME:LINE1>	50	0	50	0	45	5	50	0	46	0	0,001366215895
2	20076859	C	<INS:ME:LINE1>	50	0	45	5	50	0	46	0	46	0	0,001371192883
4	33256262	A	<INS:ME:LINE1>	44	6	43	1	42	0	46	0	44	0	0,001386741437
4	127275382	T	<INS:ME:LINE1>	50	0	46	0	42	0	37	5	42	4	0,001405486007
1	105857788	T	<INS:ME:LINE1>	46	0	48	0	46	0	42	6	41	3	0,001435767696
9	89891672	G	<INS:ME:LINE1>	50	0	44	6	50	0	50	0	49	1	0,001473105039
11	50399980	T	<INS:ME:LINE1>	34	12	49	1	42	8	35	11	35	13	0,001524001314
12	25775853	T	<INS:ME:LINE1>	48	2	48	2	46	0	44	4	38	10	0,001826176317
6	94263995	A	<INS:ME:LINE1>	40	0	47	1	48	0	41	5	36	6	0,001836666837
9	71190118	T	<INS:ME:LINE1>	50	0	48	0	48	0	41	5	44	4	0,001836865826
3	153091097	C	<INS:ME:LINE1>	50	0	50	0	50	0	47	3	44	6	0,001839595063
3	172749134	T	<INS:ME:LINE1>	50	0	50	0	50	0	43	5	46	2	0,001865388091
7	85044751	T	<INS:ME:LINE1>	36	12	32	16	36	12	43	7	46	2	0,001867598004
10	120183462	T	<INS:ME:LINE1>	46	2	48	0	43	7	50	0	49	1	0,002079750249
8	4452909	C	<INS:ME:LINE1>	38	12	30	20	39	11	46	4	41	7	0,002185242228
4	111863089	T	<INS:ME:LINE1>	48	0	50	0	50	0	42	4	45	5	0,002209516086
11	123241794	A	<INS:ME:LINE1>	47	3	48	2	48	2	46	0	40	10	0,002285665967
1	56405398	A	<INS:ME:LINE1>	45	5	46	2	35	15	44	4	46	4	0,00231888644
2	213114174	G	<INS:ME:LINE1>	41	1	40	8	46	0	43	1	42	6	0,00236854372
4	115132707	A	<INS:ME:LINE1>	26	22	30	20	31	19	37	11	43	7	0,002449518451
4	12429453	A	<INS:ME:LINE1>	50	0	50	0	48	0	44	4	50	0	0,002613618196
14	28301261	G	<INS:ME:LINE1>	15	33	13	37	2	44	7	37	5	41	0,00285723743
1	162015886	A	<INS:ME:LINE1>	50	0	50	0	50	0	46	4	45	5	0,002913505553
10	16011786	T	<INS:ME:LINE1>	48	0	48	0	46	0	48	2	41	5	0,00305461809
11	41831810	T	<INS:ME:LINE1>	25	23	31	17	16	32	32	18	34	16	0,003225351935
10	68167062	T	<INS:ME:LINE1>	50	0	44	0	44	0	39	5	49	1	0,003279707232
7	84901725	T	<INS:ME:LINE1>	29	17	13	37	24	20	26	24	20	26	0,003607772366
18	67532667	T	<INS:ME:LINE1>	50	0	48	0	44	4	46	0	50	0	0,003962598926
13	96331404	G	<INS:ME:LINE1>	48	0	50	0	46	0	43	5	48	2	0,004000555663
9	119820660	A	<INS:ME:LINE1>	50	0	50	0	44	4	48	0	48	0	0,004051372604
7	142818667	A	<INS:ME:LINE1>	48	2	45	3	44	0	41	7	39	9	0,004562831821
4	82921896	G	<INS:ME:LINE1>	48	0	48	0	44	0	41	5	47	3	0,00462212136
12	126655239	G	<INS:ME:LINE1>	49	1	39	5	42	0	42	0	44	0	0,00472194874
16	58945819	T	<INS:ME:LINE1>	50	0	48	0	49	1	45	5	41	5	0,004765063869
16	86017853	T	<INS:ME:LINE1>	50	0	50	0	50	0	44	4	44	4	0,00479411856
5	143413889	G	<INS:ME:LINE1>	48	0	48	0	44	4	43	7	45	3	0,0049464177
5	155619878	T	<INS:ME:LINE1>	42	6	40	10	31	19	29	19	32	18	0,005271302726
18	51488332	T	<INS:ME:LINE1>	48	2	40	10	49	1	47	3	40	8	0,005274283299
1	191466954	T	<INS:ME:LINE1>	50	0	48	0	44	4	46	0	48	0	0,005540561651
18	58107285	T	<INS:ME:LINE1>	50	0	48	0	48	0	40	4	49	1	0,005556351568
9	125419570	A	<INS:ME:LINE1>	47	1	46	0	38	6	43	1	40	6	0,005632968737
4	132181662	C	<INS:ME:LINE1>	46	2	43	5	48	0	46	0	46	0	0,006104712694
7	41310800	T	<INS:ME:LINE1>	48	2	45	5	50	0	50	0	50	0	0,006138617766
11	30180463	C	<INS:ME:LINE1>	50	0	50	0	48	0	45	5	48	2	0,00614696851
20	52982936	G	<INS:ME:LINE1>	50	0	48	0	46	0	46	0	41	3	0,006282184098
12	79338037	T	<INS:ME:LINE1>	43	3	42	8	29	17	40	8	40	8	0,006423539438
3	131837643	T	<INS:ME:LINE1>	50	0	50	0	50	0	45	3	50	0	0,006886732051
10	94292488	T	<INS:ME:LINE1>	50	0	50	0	50	0	45	3	50	0	0,006886732051
11	40841288	T	<INS:ME:LINE1>	50	0	50	0	50	0	49	1	45	5	0,006886732051
2	137426142	T	<INS:ME:LINE1>	49	1	45	5	50	0	48	0	48	0	0,006895870416
4	59622450	A	<INS:ME:LINE1>	43	1	41	5	40	0	42	0	40	0	0,006901870089
6	45325836	A	<INS:ME:LINE1>	50	0	50	0	40	0	40	4	47	1	0,006933811284
4	47007785	A	<INS:ME:LINE1>	16	34	10	40	16	30	25	25	24	24	0,006967321069
11	36558490	A	<INS:ME:LINE1>	35	7	43	5	41	1	35	13	34	10	0,007062656507
7	8019027	T	<INS:ME:LINE1>	48	0	44	4	48	0	46	0	48	0	0,007223184435
1	217548992	T	<INS:ME:LINE1>	48	0	46	4	48	0	48	0	48	0	0,007235978471
13	78140609	T	<INS:ME:LINE1>	50	0	50	0	46	4	48	0	50	0	0,007253372622
18	59770618	C	<INS:ME:LINE1>	50	0	50	0	46	4	50	0	48	0	0,007253372622
8	140145250	A	<INS:ME:LINE1>	50	0	48	0	50	0	48	0	46	4	0,007253737457
12	131994571	C	<INS:ME:LINE1>	46	4	50	0	48	0	50	0	48	0	0,007253737457
1	57547268	C	<INS:ME:LINE1>	50	0	50	0	48	0	46	0	46	4	0,007278124939
3	6752743	T	<INS:ME:LINE1>	48	0	50	0	50	0	46	0	46	4	0,007278124939
9	103661046	T	<INS:ME:LINE1>	50	0	48	0	46	0	46	4	50	0	0,007278124939
19	44979614	G	<INS:ME:LINE1>	46	0	48	0	44	0	46	4	50	0	0,007319935465
7	30814208	A	<INS:ME:LINE1>	50	0	50	0	50	0	45	5	47	3	0,007439491391
15	38339247	C	<INS:ME:LINE1>	50	0	50	0	50	0	44	4	47	3	0,007598356439
3	193354175	T	<INS:ME:LINE1>	27	21	29	21	41	7	32	16	25	19	0,007990463667
8	72399236	T	<INS:ME:LINE1>	24	24	25	25	37	11	28	22	35	13	0,007999765696
11	104040190	A	<INS:ME:LINE1>	46	0	46	0	44	0	41	3	40	4	0,008161259851
3	151148555	T	<INS:ME:LINE1>	18	28	17	33	33	15	23	27	24	26	0,008213100269
12	11207534	G	<INS:ME:LINE1>	35	5	43	3	42	6	46	0	40	0	0,008230927441
14	48117887	C	<INS:ME:LINE1>	44	6	50	0	44	4	48	0	48	2	0,008437310609
9	74896669	A	<INS:ME:LINE1>	50	0	48	0	50	0	44	4	47	1	0,009458204437
7	42529875	T	<INS:ME:LINE1>	46	2	46	4	49	1	39	11	42	4	0,009476459982
13	91149424	T	<INS:ME:LINE1>	40	4	32	14	35	9	38	4	43	3	0,009924141142
10	23842058	T	<INS:ME:LINE1>	42	6	35	9	43	1	39	3	47	1	0,01019362336
7	15743716	A	<INS:ME:LINE1>	50	0	50	0	50	0	44	4	44	2	0,01050717646
13	106256352	G	<INS:ME:LINE1>	48	0	48	0	42	0	45	3	38	4	0,01053163076
6	157968750	T	<INS:ME:LINE1>	28	20	20	24	24	12	15	29	15	27	0,0107207827
4	128965442	A	<INS:ME:LINE1>	50	0	48	0	48	0	47	3	44	4	0,01073834588
12	117814460	T	<INS:ME:LINE1>	41	9	39	11	34	12	47	3	45	3	0,01186195884
2	120295118	G	<INS:ME:LINE1>	50	0	50	0	48	0	44	4	49	1	0,01204928389
5	11391276	T	<INS:ME:LINE1>	46	4	35	15	46	4	39	9	37	11	0,01206067614
6	162181268	C	<INS:ME:LINE1>	27	19	25	25	19	23	39	11	29	19	0,01217206068
5	61439428	A	<INS:ME:LINE1>	46	0	50	0	50	0	44	4	47	3	0,01231560936
20	6106074	T	<INS:ME:LINE1>	48	0	50	0	48	0	44	4	44	2	0,01233106501
1	164239560	A	<INS:ME:LINE1>	50	0	50	0	50	0	46	4	47	1	0,01243141937
8	112121314	T	<INS:ME:LINE1>	50	0	50	0	50	0	46	4	47	1	0,01243141937
2	224207146	A	<INS:ME:LINE1>	50	0	50	0	46	0	42	4	48	2	0,01282564892
5	40041345	T	<INS:ME:LINE1>	50	0	48	2	47	3	40	8	43	5	0,01346744726
4	5761645	C	<INS:ME:LINE1>	50	0	50	0	50	0	45	3	48	0	0,01411353826
15	62394146	G	<INS:ME:LINE1>	50	0	50	0	50	0	48	0	45	3	0,01411353826
5	89450781	C	<INS:ME:LINE1>	1	45	1	49	2	46	9	41	3	47	0,01419998097
6	33728786	T	<INS:ME:LINE1>	50	0	50	0	50	0	46	4	47	3	0,01425255294
13	64732414	G	<INS:ME:LINE1>	50	0	50	0	50	0	46	4	47	3	0,01425255294
2	199454701	A	<INS:ME:LINE1>	48	0	48	0	50	0	46	4	45	3	0,01455348536
2	7050603	A	<INS:ME:LINE1>	42	4	40	10	46	2	44	2	47	1	0,01516638731
4	54344567	G	<INS:ME:LINE1>	50	0	50	0	48	0	44	2	46	4	0,01569852734
10	92730937	A	<INS:ME:LINE1>	50	0	50	0	48	0	46	4	44	2	0,01569852734
4	18194357	T	<INS:ME:LINE1>	43	5	49	1	43	1	42	8	40	8	0,01602627975
5	144331013	T	<INS:ME:LINE1>	45	5	42	6	31	15	33	11	41	5	0,01608104118
14	30854683	C	<INS:ME:LINE1>	47	3	45	5	48	0	48	0	43	5	0,01641634516
3	83613997	T	<INS:ME:LINE1>	48	0	48	0	46	0	45	3	44	4	0,01660437906
12	53169812	A	<INS:ME:LINE1>	48	0	50	0	50	0	46	4	47	3	0,01671139272
14	43668868	T	<INS:ME:LINE1>	48	0	50	0	50	0	47	3	46	4	0,01671139272
4	20085288	T	<INS:ME:LINE1>	50	0	50	0	48	0	41	3	47	1	0,01674155706
3	2883549	T	<INS:ME:LINE1>	50	0	46	0	48	0	45	3	46	4	0,01815379265
1	204822284	T	<INS:ME:LINE1>	50	0	50	0	50	0	47	1	45	3	0,01840517509
2	127013875	C	<INS:ME:LINE1>	50	0	50	0	50	0	45	3	47	1	0,01840517509
6	15666674	C	<INS:ME:LINE1>	50	0	50	0	50	0	45	3	47	1	0,01840517509
15	51843819	G	<INS:ME:LINE1>	50	0	50	0	46	0	46	4	44	2	0,01916185761
1	194934644	C	<INS:ME:LINE1>	48	2	42	6	46	0	41	7	40	6	0,01928217264
22	44324605	C	<INS:ME:LINE1>	40	8	35	15	42	8	43	5	47	3	0,01968227892
11	51525354	T	<INS:ME:LINE1>	46	0	45	3	46	0	50	0	50	0	0,02094511445
8	72013166	T	<INS:ME:LINE1>	50	0	45	3	48	0	50	0	44	0	0,02102422559
5	43800861	T	<INS:ME:LINE1>	50	0	48	0	43	3	46	0	46	0	0,02105467558
3	133911300	A	<INS:ME:LINE1>	48	0	46	0	43	3	48	0	44	0	0,02122510173
7	24412257	G	<INS:ME:LINE1>	50	0	48	0	50	0	46	4	47	1	0,02125282622
20	60132832	A	<INS:ME:LINE1>	42	6	47	3	38	10	47	3	47	1	0,02159185663
9	10163189	A	<INS:ME:LINE1>	46	0	43	1	40	0	34	4	37	3	0,02297014298
5	145009371	T	<INS:ME:LINE1>	50	0	48	0	44	0	43	1	46	4	0,02349712616
3	188234432	A	<INS:ME:LINE1>	45	5	49	1	43	5	41	9	38	10	0,02422862523
6	67657927	A	<INS:ME:LINE1>	44	0	46	0	38	0	42	4	40	2	0,02457019097
11	43356955	G	<INS:ME:LINE1>	48	2	43	7	48	0	43	1	48	2	0,02603044513
15	34031852	C	<INS:ME:LINE1>	42	8	38	12	43	7	30	16	32	18	0,0265040071
2	212707197	T	<INS:ME:LINE1>	44	0	44	4	48	0	45	1	46	0	0,02729830854
1	11299590	C	<INS:ME:LINE1>	50	0	50	0	50	0	47	3	45	3	0,02904445694
14	68784244	G	<INS:ME:LINE1>	50	0	50	0	50	0	47	3	45	3	0,02904445694
2	119138635	T	<INS:ME:LINE1>	50	0	50	0	50	0	45	3	49	1	0,02974066095
2	173854110	C	<INS:ME:LINE1>	49	1	45	3	50	0	50	0	50	0	0,02974066095
5	24207819	A	<INS:ME:LINE1>	50	0	45	3	49	1	50	0	50	0	0,02974066095
2	183591941	C	<INS:ME:LINE1>	48	0	48	0	48	0	47	1	46	4	0,03077338042
4	172560612	G	<INS:ME:LINE1>	50	0	50	0	48	0	49	1	46	4	0,03083857916
3	20090533	T	<INS:ME:LINE1>	46	4	49	1	48	0	48	0	50	0	0,03083984949
7	53652516	A	<INS:ME:LINE1>	42	6	44	6	47	1	47	1	49	1	0,03221147149
2	49610331	C	<INS:ME:LINE1>	50	0	50	0	50	0	48	0	42	2	0,03244058846
9	14261552	T	<INS:ME:LINE1>	50	0	50	0	50	0	48	0	42	2	0,03244058846
13	61681810	T	<INS:ME:LINE1>	44	6	49	1	45	3	49	1	48	0	0,03253925709
2	74087165	T	<INS:ME:LINE1>	48	0	50	0	50	0	45	3	47	3	0,03264562414
9	32463887	C	<INS:ME:LINE1>	16	32	25	25	13	35	23	27	26	22	0,03284359174
7	157335140	A	<INS:ME:LINE1>	50	0	50	0	50	0	43	3	46	2	0,03340708728
11	83652367	T	<INS:ME:LINE1>	39	1	43	3	50	0	50	0	46	0	0,03392269725
1	101978991	T	<INS:ME:LINE1>	37	11	26	20	38	8	36	8	33	9	0,03442101768
5	24767817	A	<INS:ME:LINE1>	50	0	50	0	44	2	48	0	50	0	0,03491196114
5	68263475	T	<INS:ME:LINE1>	44	6	34	16	44	6	43	7	43	5	0,03501126887
2	142785306	G	<INS:ME:LINE1>	44	6	48	2	43	7	49	1	49	1	0,03512035275
14	34140137	T	<INS:ME:LINE1>	44	6	49	1	43	7	48	2	49	1	0,03512035275
2	117781487	T	<INS:ME:LINE1>	48	0	48	0	50	0	45	3	47	3	0,03520626933
2	201638085	A	<INS:ME:LINE1>	42	6	43	7	47	3	47	3	50	0	0,03531942325
21	17134461	A	<INS:ME:LINE1>	42	8	48	2	40	8	37	9	34	12	0,03532747873
7	11837796	T	<INS:ME:LINE1>	48	0	50	0	48	0	44	2	50	0	0,03549260999
13	62077145	A	<INS:ME:LINE1>	50	0	48	0	48	0	50	0	44	2	0,03549260999
13	83284225	C	<INS:ME:LINE1>	50	0	50	0	48	0	44	2	48	0	0,03549260999
3	26524464	T	<INS:ME:LINE1>	35	13	45	5	36	12	46	4	39	7	0,03572269187
1	189816562	T	<INS:ME:LINE1>	50	0	48	0	48	0	44	2	43	3	0,03600037498
14	86149599	A	<INS:ME:LINE1>	50	0	50	0	48	0	47	3	47	3	0,03662586659
2	28138370	A	<INS:ME:LINE1>	50	0	50	0	50	0	50	0	46	2	0,03682904532
4	140647797	T	<INS:ME:LINE1>	50	0	50	0	46	2	50	0	50	0	0,03682904532
6	130808094	T	<INS:ME:LINE1>	50	0	50	0	50	0	50	0	46	2	0,03682904532
7	140942159	G	<INS:ME:LINE1>	50	0	50	0	50	0	46	2	50	0	0,03682904532
10	102794352	T	<INS:ME:LINE1>	50	0	50	0	50	0	46	2	50	0	0,03682904532
2	106163164	A	<INS:ME:LINE1>	40	8	46	4	49	1	49	1	45	3	0,03804300478
3	36996269	C	<INS:ME:LINE1>	50	0	50	0	50	0	47	3	50	0	0,03808783521
3	79711184	A	<INS:ME:LINE1>	47	3	48	0	50	0	50	0	50	0	0,03810318631
4	126052304	G	<INS:ME:LINE1>	50	0	48	0	50	0	47	3	50	0	0,03810318631
5	102747641	A	<INS:ME:LINE1>	50	0	50	0	47	3	50	0	48	0	0,03810318631
6	31438267	A	<INS:ME:LINE1>	47	3	48	0	50	0	50	0	50	0	0,03810318631
17	59679236	G	<INS:ME:LINE1>	50	0	50	0	50	0	48	0	47	3	0,03810318631
3	144329105	A	<INS:ME:LINE1>	47	3	50	0	46	0	50	0	48	0	0,03816773464
6	45924310	A	<INS:ME:LINE1>	50	0	50	0	47	3	46	0	50	0	0,03818064611
2	199779914	T	<INS:ME:LINE1>	46	0	47	3	42	0	50	0	50	0	0,03851916222
6	58386705	C	<INS:ME:LINE1>	36	0	48	0	38	0	39	3	39	3	0,03902747374
2	164641197	A	<INS:ME:LINE1>	45	1	50	0	45	3	48	0	50	0	0,04002779117
5	57279614	T	<INS:ME:LINE1>	48	2	46	4	41	9	38	10	39	9	0,04109124663
4	95543416	T	<INS:ME:LINE1>	50	0	48	0	50	0	45	3	47	1	0,04181982072
13	63689196	T	<INS:ME:LINE1>	47	3	45	5	48	2	48	0	48	0	0,0477190157
7	119446561	C	<INS:ME:LINE1>	37	1	38	6	38	0	35	5	36	2	0,04846532526
11	112084617	T	<INS:ME:LINE1>	40	8	42	8	49	1	42	8	46	4	0,04945918448
21	28658872	A	<INS:ME:LINE1>	45	3	44	0	40	4	44	6	37	7	0,04990874593

## Sheet: ALU_all
CHR	POS	A	I	ITU_A	ITU_I	CEU_A	CEU_I	CHB_A	CHB_I	YRI_A	YRI_I	LWK_A	LWK_I	Fisher_pval_allele
1	36474694	T	<INS:ME:ALU>	44	4	49	1	19	31	35	15	42	8	0
1	64958078	T	<INS:ME:ALU>	23	23	19	31	16	30	44	6	45	3	0
1	75148055	T	<INS:ME:ALU>	31	17	39	11	28	20	46	0	50	0	0
1	77634327	A	<INS:ME:ALU>	47	3	49	1	48	0	25	23	31	15	0
1	78607067	T	<INS:ME:ALU>	41	5	40	8	10	34	37	11	39	11	0
1	102920544	T	<INS:ME:ALU>	46	4	48	2	45	3	29	19	20	24	0
1	119080704	T	<INS:ME:ALU>	39	11	18	32	42	6	45	3	45	3	0
1	215285291	T	<INS:ME:ALU>	43	7	46	2	48	0	26	24	19	29	0
2	21381180	T	<INS:ME:ALU>	15	31	32	12	23	25	44	2	44	0	0
2	68733422	T	<INS:ME:ALU>	48	0	50	0	50	0	35	13	31	19	0
2	114106446	A	<INS:ME:ALU>	22	28	36	14	26	24	46	4	43	1	0
2	128638904	T	<INS:ME:ALU>	23	23	40	10	41	5	50	0	50	0	0
2	142325360	T	<INS:ME:ALU>	36	12	19	29	27	21	46	2	48	2	0
2	158510372	G	<INS:ME:ALU>	14	30	18	32	7	41	41	9	29	21	0
2	189853875	A	<INS:ME:ALU>	46	0	47	1	42	6	21	23	32	14	0
2	192840053	C	<INS:ME:ALU>	34	14	26	22	15	19	48	0	43	3	0
2	199988338	C	<INS:ME:ALU>	50	0	48	0	50	0	31	15	31	13	0
2	215201641	G	<INS:ME:ALU>	11	35	10	36	23	21	49	1	43	7	0
3	15294345	C	<INS:ME:ALU>	50	0	50	0	50	0	30	18	36	12	0
3	31881398	A	<INS:ME:ALU>	8	42	17	33	14	34	36	14	39	9	0
3	40241622	T	<INS:ME:ALU>	27	23	31	19	20	26	46	2	46	4	0
3	42898420	T	<INS:ME:ALU>	36	12	40	10	20	30	48	0	47	1	0
3	45542662	T	<INS:ME:ALU>	28	22	20	28	17	27	40	4	44	4	0
3	87520483	G	<INS:ME:ALU>	21	25	19	29	27	21	42	4	40	4	0
3	106289201	A	<INS:ME:ALU>	27	21	38	10	14	36	41	9	48	2	0
3	157369140	G	<INS:ME:ALU>	50	0	49	1	50	0	32	18	35	13	0
3	180190410	G	<INS:ME:ALU>	50	0	48	0	50	0	32	14	28	20	0
4	42088056	T	<INS:ME:ALU>	14	34	16	34	3	43	45	5	48	2	0
4	67106616	C	<INS:ME:ALU>	6	38	5	45	2	42	32	16	28	18	0
4	76993824	G	<INS:ME:ALU>	48	2	49	1	48	2	20	28	23	25	0
4	95413280	C	<INS:ME:ALU>	44	4	47	3	49	1	24	22	29	17	0
4	145395308	A	<INS:ME:ALU>	25	23	31	17	37	11	47	1	40	0	0
4	175534305	T	<INS:ME:ALU>	26	22	30	20	43	7	11	37	9	39	0
4	179444735	T	<INS:ME:ALU>	45	5	40	8	41	5	18	30	24	22	0
5	37648672	A	<INS:ME:ALU>	50	0	46	2	48	0	31	17	21	21	0
5	55927980	A	<INS:ME:ALU>	26	22	28	22	36	8	47	1	46	2	0
5	86372695	T	<INS:ME:ALU>	8	34	14	32	2	40	40	8	31	15	0
5	91031026	T	<INS:ME:ALU>	49	1	49	1	50	0	28	16	32	16	0
5	116897151	A	<INS:ME:ALU>	50	0	50	0	48	0	27	21	39	11	0
5	146369626	A	<INS:ME:ALU>	27	23	14	32	34	12	48	2	40	4	0
6	91125879	T	<INS:ME:ALU>	37	9	25	23	18	30	45	5	43	5	0
6	93576148	G	<INS:ME:ALU>	28	22	22	28	18	32	46	2	42	4	0
6	110102982	T	<INS:ME:ALU>	42	8	12	38	35	13	42	6	41	5	0
6	116307096	T	<INS:ME:ALU>	25	21	32	18	15	31	36	6	46	2	0
6	126509049	G	<INS:ME:ALU>	46	0	48	0	50	0	21	25	22	28	0
6	141134067	T	<INS:ME:ALU>	29	17	18	30	23	23	44	6	47	3	0
7	42580004	T	<INS:ME:ALU>	42	4	45	3	46	0	26	22	27	17	0
7	109283352	T	<INS:ME:ALU>	35	13	21	29	31	17	50	0	39	7	0
7	142673652	A	<INS:ME:ALU>	50	0	48	0	48	0	28	18	38	12	0
8	18617477	G	<INS:ME:ALU>	47	3	42	6	43	7	29	17	15	29	0
8	41270468	T	<INS:ME:ALU>	10	40	20	30	5	43	31	19	38	12	0
8	50147620	G	<INS:ME:ALU>	47	1	50	0	50	0	32	16	25	25	0
8	50550379	T	<INS:ME:ALU>	44	0	43	3	44	0	21	19	25	21	0
8	88757013	G	<INS:ME:ALU>	36	10	28	20	47	3	50	0	46	0	0
8	96467794	T	<INS:ME:ALU>	42	2	39	11	50	0	32	18	24	26	0
8	107207888	T	<INS:ME:ALU>	6	42	11	39	9	35	46	2	43	5	0
8	124680183	T	<INS:ME:ALU>	31	15	19	31	28	20	44	4	47	3	0
8	125889970	T	<INS:ME:ALU>	6	38	0	50	15	31	27	21	29	21	0
8	133725454	T	<INS:ME:ALU>	50	0	50	0	48	0	30	16	38	10	0
9	13605534	G	<INS:ME:ALU>	41	7	50	0	26	24	45	5	48	0	0
9	22288724	T	<INS:ME:ALU>	3	43	3	47	8	38	35	15	32	18	0
9	38791174	C	<INS:ME:ALU>	33	11	43	3	15	21	44	2	44	2	0
9	97314256	C	<INS:ME:ALU>	34	14	35	13	23	27	50	0	49	1	0
10	1292107	G	<INS:ME:ALU>	27	23	36	14	31	13	46	0	48	0	0
10	3569025	T	<INS:ME:ALU>	22	28	13	37	34	16	43	7	47	3	0
10	48419952	T	<INS:ME:ALU>	29	17	20	26	25	23	50	0	48	0	0
10	87963306	A	<INS:ME:ALU>	36	10	24	26	43	3	48	0	45	3	0
10	105817214	C	<INS:ME:ALU>	9	37	4	46	14	30	32	16	30	14	0
11	23932387	C	<INS:ME:ALU>	50	0	48	0	42	0	29	11	28	14	0
11	24015222	A	<INS:ME:ALU>	50	0	50	0	50	0	34	16	36	10	0
11	25605138	T	<INS:ME:ALU>	16	30	18	30	10	36	36	10	44	2	0
11	41530248	T	<INS:ME:ALU>	47	3	44	6	48	0	30	18	26	22	0
11	56303363	G	<INS:ME:ALU>	9	39	14	36	11	37	32	18	37	9	0
11	61145214	T	<INS:ME:ALU>	12	38	4	46	5	45	32	18	31	17	0
11	76990585	T	<INS:ME:ALU>	48	2	28	22	48	0	50	0	47	1	0
11	104786608	G	<INS:ME:ALU>	21	29	9	41	15	33	41	9	35	13	0
11	106044581	A	<INS:ME:ALU>	15	35	11	39	19	29	46	4	47	1	0
11	127667251	G	<INS:ME:ALU>	50	0	50	0	46	0	40	6	33	17	0
12	22123796	T	<INS:ME:ALU>	6	42	1	49	9	39	32	18	30	20	0
12	25462949	G	<INS:ME:ALU>	33	15	23	27	29	19	49	1	49	1	0
12	32076427	C	<INS:ME:ALU>	9	39	15	35	18	30	32	16	40	8	0
12	80480726	G	<INS:ME:ALU>	50	0	48	0	50	0	25	23	32	16	0
12	88338170	G	<INS:ME:ALU>	23	25	8	38	18	30	42	6	29	21	0
12	130455055	C	<INS:ME:ALU>	12	38	16	34	15	33	42	8	35	13	0
13	92161674	T	<INS:ME:ALU>	19	25	13	33	17	29	37	9	41	5	0
13	101577244	T	<INS:ME:ALU>	36	14	49	1	22	22	48	0	46	0	0
13	108669030	G	<INS:ME:ALU>	31	17	30	20	26	24	47	3	48	0	0
14	24794428	G	<INS:ME:ALU>	48	0	47	3	48	0	29	21	41	5	0
14	40882900	A	<INS:ME:ALU>	23	25	29	21	16	32	39	9	46	2	0
14	52643767	T	<INS:ME:ALU>	32	16	41	9	17	29	45	5	46	2	0
14	57744450	A	<INS:ME:ALU>	47	3	48	2	39	5	13	37	28	22	0
14	98494393	T	<INS:ME:ALU>	29	19	9	41	42	8	37	9	34	12	0
15	53941096	A	<INS:ME:ALU>	50	0	50	0	50	0	33	17	38	8	0
15	72639551	T	<INS:ME:ALU>	21	23	18	30	21	25	46	2	39	9	0
17	32734421	G	<INS:ME:ALU>	13	29	15	35	27	23	49	1	47	1	0
17	55780428	T	<INS:ME:ALU>	44	0	42	6	49	1	26	22	31	13	0
18	5411665	T	<INS:ME:ALU>	49	1	50	0	46	0	33	13	31	17	0
19	57637028	T	<INS:ME:ALU>	50	0	49	1	30	18	48	0	50	0	0
20	8816504	C	<INS:ME:ALU>	45	5	35	15	18	30	47	1	44	2	0
20	15106609	T	<INS:ME:ALU>	48	2	30	18	48	0	48	0	48	0	0
20	32793460	T	<INS:ME:ALU>	47	3	45	5	46	4	20	30	26	20	0
21	37237944	T	<INS:ME:ALU>	25	21	16	32	29	13	46	2	45	3	0
22	23872682	A	<INS:ME:ALU>	29	17	20	30	35	13	45	1	46	2	0
17	65303518	T	<INS:ME:ALU>	31	17	32	16	36	14	48	0	50	0	0,0000000001021970951
7	42603743	G	<INS:ME:ALU>	44	4	45	3	50	0	28	20	30	18	0,0000000001033976431
2	19748416	A	<INS:ME:ALU>	35	13	46	4	14	36	31	19	38	12	0,0000000001292018414
15	81392597	C	<INS:ME:ALU>	38	10	21	29	46	4	46	4	46	4	0,0000000001354758781
5	117133283	T	<INS:ME:ALU>	45	1	46	0	30	14	46	0	50	0	0,0000000001359491663
10	80596636	T	<INS:ME:ALU>	50	0	48	0	50	0	32	16	41	7	0,0000000001480347164
13	92513980	A	<INS:ME:ALU>	17	29	29	17	22	26	40	6	44	4	0,0000000001545141734
12	114131023	T	<INS:ME:ALU>	50	0	49	1	31	15	50	0	47	1	0,0000000001766503961
5	32762578	T	<INS:ME:ALU>	40	10	37	13	26	24	48	0	48	2	0,0000000001876953068
8	90669905	T	<INS:ME:ALU>	24	26	26	24	16	28	43	7	45	5	0,000000000189982855
8	5860465	G	<INS:ME:ALU>	43	3	50	0	34	16	50	0	48	0	0,0000000002019555115
4	130812825	C	<INS:ME:ALU>	46	0	48	0	46	0	33	15	37	11	0,0000000002059023985
9	95680508	G	<INS:ME:ALU>	27	19	45	5	48	2	49	1	50	0	0,0000000002059150092
21	26354237	T	<INS:ME:ALU>	19	29	12	38	7	37	33	13	32	14	0,0000000002356524232
11	106170481	C	<INS:ME:ALU>	11	37	6	44	2	46	26	24	24	22	0,0000000002529652938
4	81899822	T	<INS:ME:ALU>	47	3	50	0	43	7	27	21	32	18	0,0000000002795989413
13	61367408	G	<INS:ME:ALU>	43	5	33	17	26	24	47	3	47	1	0,0000000002972950641
1	17441134	G	<INS:ME:ALU>	50	0	50	0	50	0	34	16	44	6	0,0000000003821335965
14	66934461	C	<INS:ME:ALU>	31	17	42	4	22	26	13	33	19	29	0,0000000003858729295
11	88908952	T	<INS:ME:ALU>	12	34	21	27	21	27	41	7	38	12	0,0000000003955976875
5	40181658	T	<INS:ME:ALU>	10	34	15	35	32	12	37	13	34	14	0,0000000004074873064
15	97321243	G	<INS:ME:ALU>	25	25	42	8	24	24	42	6	46	2	0,0000000004169039034
1	75301685	T	<INS:ME:ALU>	25	23	39	11	41	5	47	1	47	1	0,0000000004214242362
13	80199092	G	<INS:ME:ALU>	42	6	38	10	35	15	15	33	21	29	0,00000000043207381
11	9758001	T	<INS:ME:ALU>	46	0	48	0	41	9	39	9	29	21	0,000000000436457087
1	100994221	G	<INS:ME:ALU>	5	39	7	43	12	34	33	17	24	24	0,0000000004598861522
5	75275331	A	<INS:ME:ALU>	48	0	33	17	47	1	50	0	43	3	0,0000000004702339629
7	42647660	T	<INS:ME:ALU>	10	36	20	30	4	42	28	18	31	17	0,0000000005783816933
8	16102822	T	<INS:ME:ALU>	12	36	4	44	15	29	30	18	28	16	0,0000000005868410115
13	102389382	T	<INS:ME:ALU>	34	12	21	25	34	10	50	0	42	6	0,0000000005982070414
14	51432094	T	<INS:ME:ALU>	23	27	21	29	18	28	40	6	41	7	0,0000000005990022079
1	162761322	T	<INS:ME:ALU>	2	42	3	37	1	37	21	21	15	27	0,0000000006422411502
13	49336673	G	<INS:ME:ALU>	50	0	50	0	48	0	36	14	36	10	0,0000000006744501594
4	41598293	T	<INS:ME:ALU>	50	0	46	0	46	0	39	11	34	14	0,0000000007008157221
1	217826976	C	<INS:ME:ALU>	50	0	48	0	48	0	33	15	41	7	0,0000000007080708057
4	134922359	T	<INS:ME:ALU>	35	13	32	18	50	0	47	1	44	2	0,0000000007375089401
3	37361602	A	<INS:ME:ALU>	36	12	37	9	27	19	46	0	46	0	0,0000000007459435923
1	208691498	T	<INS:ME:ALU>	40	10	47	3	18	32	35	13	38	8	0,0000000009686954729
12	63630483	A	<INS:ME:ALU>	37	11	47	3	40	10	21	29	24	26	0,0000000009750952265
15	39811763	G	<INS:ME:ALU>	48	0	50	0	48	0	35	15	45	3	0,00000000103061866
13	87869626	T	<INS:ME:ALU>	47	3	48	2	48	0	33	15	30	18	0,00000000104436504
1	80299106	T	<INS:ME:ALU>	35	13	26	22	45	3	42	2	47	1	0,000000001063783733
14	47836102	T	<INS:ME:ALU>	46	2	42	6	46	0	24	20	31	13	0,000000001069783512
20	59766727	T	<INS:ME:ALU>	30	0	44	0	34	0	27	15	29	11	0,000000001128324705
10	107891561	T	<INS:ME:ALU>	13	33	4	46	4	44	30	20	17	29	0,000000001166026023
3	12818468	T	<INS:ME:ALU>	40	8	23	27	46	2	37	13	23	25	0,000000001169816545
10	60984921	G	<INS:ME:ALU>	14	32	16	32	7	35	29	15	35	11	0,000000001204977601
8	49045494	T	<INS:ME:ALU>	37	11	40	6	34	6	17	27	17	27	0,000000001216123418
7	93357393	T	<INS:ME:ALU>	40	10	29	19	44	6	50	0	46	0	0,000000001249583372
13	86166446	T	<INS:ME:ALU>	27	17	32	18	19	21	43	5	49	1	0,000000001380610257
13	81523089	A	<INS:ME:ALU>	25	23	31	19	31	17	49	1	44	4	0,000000001432777987
3	100410560	T	<INS:ME:ALU>	23	23	22	26	45	5	42	4	41	9	0,000000001485434959
5	155290624	C	<INS:ME:ALU>	40	10	32	16	34	16	48	0	48	0	0,00000000159292728
12	14173879	T	<INS:ME:ALU>	18	30	32	18	21	27	45	3	30	10	0,000000001611761828
8	53173030	A	<INS:ME:ALU>	50	0	50	0	48	0	41	9	34	14	0,000000001665854112
8	8920127	G	<INS:ME:ALU>	24	22	34	16	22	22	47	3	43	3	0,000000001680512907
5	64023155	C	<INS:ME:ALU>	48	0	44	0	44	0	35	9	26	12	0,000000001802258725
7	68758441	G	<INS:ME:ALU>	39	11	19	29	44	2	40	8	41	7	0,000000002140895733
7	36434253	G	<INS:ME:ALU>	43	5	48	0	30	16	46	0	47	1	0,000000002164036202
1	169442974	G	<INS:ME:ALU>	44	6	50	0	30	20	49	1	46	4	0,000000002307684341
5	10422845	G	<INS:ME:ALU>	50	0	50	0	50	0	36	14	40	8	0,000000002465259049
17	67875362	T	<INS:ME:ALU>	40	8	40	8	37	11	22	26	15	31	0,000000002474686719
7	154858220	T	<INS:ME:ALU>	27	21	18	32	41	7	43	5	37	11	0,00000000259386693
8	141361289	C	<INS:ME:ALU>	33	17	44	6	22	26	44	4	45	3	0,000000002719576718
6	88698077	T	<INS:ME:ALU>	45	3	39	11	48	0	24	20	32	16	0,000000002732473706
2	50602644	T	<INS:ME:ALU>	31	19	23	23	6	42	7	39	8	36	0,00000000281590209
6	72580496	C	<INS:ME:ALU>	39	11	40	8	48	2	20	28	29	19	0,00000000284974534
3	80964882	T	<INS:ME:ALU>	25	21	29	19	41	3	46	2	42	4	0,000000002938646941
3	103453396	T	<INS:ME:ALU>	27	17	10	36	31	11	35	11	39	9	0,000000002963726407
16	7541395	G	<INS:ME:ALU>	23	25	40	10	37	13	49	1	46	4	0,000000003203333002
13	41901871	T	<INS:ME:ALU>	50	0	50	0	50	0	35	13	39	9	0,000000003237679822
4	103133356	G	<INS:ME:ALU>	41	9	38	12	36	14	16	34	17	29	0,000000003246578362
4	106550763	T	<INS:ME:ALU>	44	4	50	0	49	1	29	17	35	13	0,000000003260821614
11	39016741	T	<INS:ME:ALU>	50	0	50	0	50	0	35	11	37	11	0,000000003606646822
6	56525797	A	<INS:ME:ALU>	50	0	50	0	50	0	40	10	34	12	0,000000003730954613
2	194566535	T	<INS:ME:ALU>	30	12	34	12	32	16	46	0	48	0	0,000000003787711708
12	16207050	C	<INS:ME:ALU>	43	5	47	3	29	17	46	0	48	0	0,00000000385132981
1	75557174	C	<INS:ME:ALU>	47	3	37	11	46	0	25	17	25	17	0,000000003860121227
11	25108568	T	<INS:ME:ALU>	47	3	50	0	48	0	36	14	34	14	0,000000004205038675
18	56307372	T	<INS:ME:ALU>	50	0	50	0	50	0	37	13	47	1	0,000000004222338855
22	34430612	T	<INS:ME:ALU>	16	34	16	34	16	32	38	12	36	12	0,00000000422870421
16	82912115	A	<INS:ME:ALU>	31	17	43	7	14	36	37	13	39	11	0,000000004315345805
2	2539950	T	<INS:ME:ALU>	22	24	26	22	21	29	40	8	44	4	0,000000004335364012
1	105138650	T	<INS:ME:ALU>	37	9	48	2	17	23	44	4	41	7	0,000000004407434171
8	13975433	T	<INS:ME:ALU>	26	22	40	10	24	26	44	4	46	4	0,000000004443326721
12	19806222	G	<INS:ME:ALU>	35	13	18	28	26	18	8	38	10	36	0,00000000457795926
13	57589029	T	<INS:ME:ALU>	35	13	41	9	22	24	12	38	22	26	0,000000004615183169
4	1301833	G	<INS:ME:ALU>	34	16	33	17	48	2	45	3	48	0	0,000000004663421588
2	182262200	G	<INS:ME:ALU>	36	14	33	15	42	4	48	0	50	0	0,000000004701294554
8	53791053	T	<INS:ME:ALU>	42	6	36	12	26	16	46	0	46	0	0,000000004943103789
8	24779114	T	<INS:ME:ALU>	27	17	25	21	26	16	41	3	45	1	0,000000005063343831
13	82825950	T	<INS:ME:ALU>	50	0	50	0	50	0	36	14	38	6	0,00000000569769798
2	212925324	G	<INS:ME:ALU>	35	11	31	19	18	24	41	5	46	2	0,00000000597242336
9	102786689	A	<INS:ME:ALU>	50	0	43	3	44	0	32	16	38	12	0,000000006294013462
4	79159515	T	<INS:ME:ALU>	12	34	16	26	15	29	34	8	32	12	0,000000006364312835
18	2337133	T	<INS:ME:ALU>	46	0	50	0	50	0	36	14	39	7	0,000000006418530873
13	92261286	A	<INS:ME:ALU>	19	31	15	35	5	43	32	18	30	18	0,00000000646920395
15	82035669	T	<INS:ME:ALU>	30	10	33	17	36	0	43	1	38	0	0,000000006494244596
3	166544603	T	<INS:ME:ALU>	37	11	30	20	47	3	50	0	47	3	0,000000006646672975
9	33700134	T	<INS:ME:ALU>	42	4	45	5	49	1	32	18	27	21	0,00000000694579325
4	127442190	G	<INS:ME:ALU>	50	0	50	0	48	0	36	14	42	6	0,000000007000522497
2	20085249	G	<INS:ME:ALU>	50	0	47	1	50	0	33	15	43	5	0,000000007411432682
8	127865479	A	<INS:ME:ALU>	17	31	14	36	16	32	32	16	40	10	0,000000007728060258
12	10234202	T	<INS:ME:ALU>	28	22	9	41	34	10	16	30	14	34	0,000000007772396129
9	97710698	T	<INS:ME:ALU>	50	0	50	0	50	0	36	12	40	10	0,000000008249181089
6	19137109	T	<INS:ME:ALU>	30	18	20	30	12	34	42	8	33	15	0,000000008371560179
21	21324540	T	<INS:ME:ALU>	30	20	26	24	40	8	45	3	47	3	0,000000008578785335
1	234805728	T	<INS:ME:ALU>	35	15	21	29	40	6	16	34	19	27	0,000000008701929362
11	4751228	T	<INS:ME:ALU>	42	6	44	6	30	20	48	0	47	1	0,000000009611091788
8	83818122	C	<INS:ME:ALU>	46	0	50	0	46	0	32	12	39	9	0,00000001022371173
3	34722849	T	<INS:ME:ALU>	50	0	50	0	50	0	42	8	37	13	0,00000001088024255
8	57847936	C	<INS:ME:ALU>	38	8	48	2	40	10	24	24	26	24	0,00000001094336444
1	58071869	T	<INS:ME:ALU>	27	19	26	22	37	9	48	2	43	3	0,00000001136829788
21	33385556	T	<INS:ME:ALU>	48	0	46	0	48	0	37	9	37	13	0,00000001139531278
14	56430912	C	<INS:ME:ALU>	49	1	50	0	50	0	37	13	37	11	0,00000001143026689
12	71525479	A	<INS:ME:ALU>	29	19	29	21	22	26	46	4	45	5	0,00000001162021672
9	12601800	T	<INS:ME:ALU>	39	9	43	5	18	30	33	11	44	6	0,00000001175570774
12	93812316	T	<INS:ME:ALU>	48	0	50	0	46	0	37	13	39	9	0,00000001232816184
5	37688811	T	<INS:ME:ALU>	28	20	37	13	36	14	45	1	49	1	0,00000001315412347
4	92270957	C	<INS:ME:ALU>	50	0	50	0	49	1	32	14	41	7	0,00000001370303495
12	28289000	G	<INS:ME:ALU>	49	1	36	14	48	0	49	1	48	0	0,00000001423700467
5	17712622	G	<INS:ME:ALU>	24	20	11	35	31	13	41	7	29	15	0,00000001444605347
5	74323809	T	<INS:ME:ALU>	50	0	50	0	48	0	37	13	42	8	0,00000001451149486
6	69642782	C	<INS:ME:ALU>	24	12	24	24	36	2	32	4	42	2	0,00000001465151639
12	133469012	T	<INS:ME:ALU>	32	14	37	13	46	4	50	0	48	0	0,00000001472665942
16	2412367	T	<INS:ME:ALU>	50	0	50	0	50	0	39	11	39	11	0,00000001475923455
2	6517433	C	<INS:ME:ALU>	43	7	44	6	48	2	30	20	26	24	0,00000001489252413
5	55689499	C	<INS:ME:ALU>	25	23	23	27	30	20	4	44	10	36	0,00000001530737451
13	86361576	G	<INS:ME:ALU>	35	15	41	9	30	20	47	1	49	1	0,00000001589545741
17	14417942	T	<INS:ME:ALU>	46	0	44	0	40	0	39	5	35	15	0,00000001593236239
5	7151639	T	<INS:ME:ALU>	48	0	37	13	41	1	26	18	35	7	0,00000001612478833
7	120103458	T	<INS:ME:ALU>	49	1	47	1	24	18	44	4	40	4	0,00000001629391166
11	25140817	T	<INS:ME:ALU>	35	15	28	20	47	1	46	2	45	5	0,00000001693085344
5	55511875	T	<INS:ME:ALU>	50	0	49	1	49	1	42	6	32	16	0,00000001708144962
11	126903187	T	<INS:ME:ALU>	45	5	31	17	46	4	46	0	48	0	0,00000001719523817
10	92227511	T	<INS:ME:ALU>	45	5	39	11	30	16	50	0	44	0	0,00000001770222795
2	212845764	T	<INS:ME:ALU>	44	6	50	0	35	13	48	0	50	0	0,00000001949525696
3	114364938	A	<INS:ME:ALU>	37	9	38	8	40	2	31	17	17	27	0,00000001958558041
7	147585790	T	<INS:ME:ALU>	31	19	44	6	41	7	48	0	38	0	0,00000002013576086
13	38441116	A	<INS:ME:ALU>	50	0	48	0	48	0	32	12	37	5	0,00000002055333336
12	30420657	T	<INS:ME:ALU>	27	17	33	13	18	24	41	3	39	3	0,00000002077554779
5	22408342	T	<INS:ME:ALU>	50	0	48	0	50	0	42	8	34	12	0,00000002136594362
8	38864077	C	<INS:ME:ALU>	42	8	26	24	15	33	38	12	39	11	0,00000002138506816
5	59619679	T	<INS:ME:ALU>	50	0	50	0	44	0	40	10	38	12	0,0000000214056882
10	35995068	T	<INS:ME:ALU>	24	24	18	32	30	18	39	9	41	5	0,00000002217548717
14	60454171	T	<INS:ME:ALU>	19	29	7	41	14	32	35	15	30	20	0,00000002220576303
7	76291839	C	<INS:ME:ALU>	48	0	48	0	44	0	36	10	35	11	0,00000002349564453
1	162080099	T	<INS:ME:ALU>	47	1	47	1	31	17	31	17	37	13	0,0000000245099538
15	45569923	T	<INS:ME:ALU>	30	16	28	22	50	0	28	18	30	20	0,00000002600448711
11	49655824	T	<INS:ME:ALU>	28	22	27	23	21	19	41	5	45	3	0,00000002650366446
6	53648758	A	<INS:ME:ALU>	26	22	34	16	15	35	35	15	41	5	0,00000002701435282
15	79128425	C	<INS:ME:ALU>	48	0	48	0	37	11	48	0	50	0	0,00000002725369701
4	135130281	C	<INS:ME:ALU>	43	7	29	19	48	0	45	3	44	2	0,00000002749131105
6	43895487	T	<INS:ME:ALU>	15	35	16	34	16	34	39	11	31	17	0,00000002771844138
1	79346171	G	<INS:ME:ALU>	50	0	50	0	50	0	42	8	36	12	0,00000002877632256
1	239426267	G	<INS:ME:ALU>	39	9	42	8	49	1	26	24	29	19	0,00000002891065204
9	75542985	T	<INS:ME:ALU>	27	21	21	29	35	15	41	7	46	4	0,00000002894471958
4	74430430	T	<INS:ME:ALU>	48	0	46	0	48	0	33	11	39	9	0,00000003579426513
5	174504274	T	<INS:ME:ALU>	46	0	50	0	48	0	47	1	36	12	0,0000000378419585
15	32954696	T	<INS:ME:ALU>	50	0	50	0	39	11	50	0	50	0	0,00000003908686767
12	18682072	T	<INS:ME:ALU>	48	0	50	0	50	0	40	8	33	11	0,00000004135970426
4	175211588	T	<INS:ME:ALU>	44	6	33	17	49	1	46	2	50	0	0,00000004312236575
22	47416411	G	<INS:ME:ALU>	48	0	50	0	50	0	42	8	33	11	0,00000004461034302
12	43717940	T	<INS:ME:ALU>	16	32	24	24	5	37	34	12	22	24	0,00000004505404137
15	77092501	T	<INS:ME:ALU>	38	10	30	20	27	17	45	1	42	2	0,00000004519747821
1	112103110	T	<INS:ME:ALU>	48	0	44	6	44	4	27	21	36	10	0,00000004577372852
9	16682313	T	<INS:ME:ALU>	34	14	48	2	29	19	24	26	24	24	0,00000005667607833
12	7603983	T	<INS:ME:ALU>	31	15	21	29	28	16	43	5	45	5	0,00000005675786941
4	26438630	T	<INS:ME:ALU>	21	27	24	26	17	31	36	14	39	5	0,00000006053151572
4	136727588	T	<INS:ME:ALU>	24	24	44	4	22	22	40	10	42	6	0,00000006082713448
3	64986947	A	<INS:ME:ALU>	48	0	50	0	50	0	37	13	44	4	0,00000006105325833
11	19382774	T	<INS:ME:ALU>	40	8	41	9	28	18	45	1	48	0	0,00000006113690993
13	92825238	C	<INS:ME:ALU>	16	30	37	11	26	14	39	7	42	6	0,00000006333711572
3	145523377	C	<INS:ME:ALU>	50	0	50	0	44	0	35	11	41	9	0,0000000647092344
2	226970099	T	<INS:ME:ALU>	50	0	50	0	46	0	36	10	35	9	0,00000006540777638
9	25600968	T	<INS:ME:ALU>	42	6	34	16	47	3	50	0	46	0	0,00000006585626409
3	76551228	A	<INS:ME:ALU>	48	0	48	0	46	0	32	12	45	5	0,00000006590681095
4	115012964	A	<INS:ME:ALU>	44	4	42	6	46	0	39	9	24	20	0,00000006792355778
2	13076588	G	<INS:ME:ALU>	44	6	48	2	28	22	43	5	48	2	0,00000007315498999
1	171358314	T	<INS:ME:ALU>	32	16	43	7	50	0	49	1	48	2	0,00000007400964969
2	184542889	T	<INS:ME:ALU>	48	0	50	0	46	0	40	8	38	12	0,00000007486291208
2	231470361	G	<INS:ME:ALU>	50	0	48	0	48	0	42	8	38	12	0,00000007881309205
10	36593631	T	<INS:ME:ALU>	25	25	23	25	33	15	42	4	42	6	0,0000000822520717
12	59355394	T	<INS:ME:ALU>	50	0	48	2	48	0	35	13	49	1	0,00000008758470882
19	56966061	C	<INS:ME:ALU>	33	15	23	25	43	5	37	11	46	2	0,00000009099575754
9	1850733	T	<INS:ME:ALU>	48	0	50	0	48	0	35	9	38	10	0,00000009334425883
3	165336826	T	<INS:ME:ALU>	43	7	50	0	46	2	32	14	33	17	0,00000009819067085
2	70797715	T	<INS:ME:ALU>	32	14	30	20	33	17	47	1	45	3	0,0000001000912959
8	131676093	A	<INS:ME:ALU>	50	0	50	0	50	0	33	11	42	6	0,0000001005454947
5	146099366	T	<INS:ME:ALU>	50	0	49	1	48	0	38	12	38	10	0,0000001014962531
11	72320922	T	<INS:ME:ALU>	43	7	43	7	26	24	48	2	46	4	0,000000105949638
6	120380263	T	<INS:ME:ALU>	38	10	32	16	38	12	50	0	49	1	0,00000010655669
6	143951375	C	<INS:ME:ALU>	24	12	16	30	39	5	36	8	32	8	0,0000001097022182
2	29806427	T	<INS:ME:ALU>	48	2	38	12	50	0	48	0	50	0	0,0000001140737546
5	27134131	C	<INS:ME:ALU>	50	0	50	0	48	0	38	10	48	0	0,0000001147537148
1	81524136	T	<INS:ME:ALU>	35	15	28	22	49	1	39	7	44	4	0,0000001151319266
13	66475595	T	<INS:ME:ALU>	48	0	44	0	40	0	32	12	43	7	0,0000001259841809
1	247865134	A	<INS:ME:ALU>	48	0	48	0	42	0	34	12	41	3	0,0000001288598808
2	230254069	A	<INS:ME:ALU>	50	0	50	0	48	0	38	12	43	7	0,0000001299288749
14	27526157	C	<INS:ME:ALU>	50	0	46	0	48	0	35	11	42	8	0,0000001320386525
19	5393852	T	<INS:ME:ALU>	50	0	48	0	50	0	45	5	33	11	0,0000001342077771
11	4907963	T	<INS:ME:ALU>	37	11	34	16	45	1	43	1	49	1	0,0000001423786723
9	35148192	T	<INS:ME:ALU>	50	0	50	0	50	0	38	10	41	9	0,0000001476654226
5	16391792	G	<INS:ME:ALU>	49	1	43	7	48	0	36	12	32	16	0,0000001639687664
14	71480284	T	<INS:ME:ALU>	40	10	40	10	50	0	50	0	46	0	0,000000167207696
7	21624579	G	<INS:ME:ALU>	50	0	50	0	40	0	41	7	33	11	0,0000001675758778
13	61162472	T	<INS:ME:ALU>	27	21	39	9	44	0	40	4	39	5	0,0000001720466872
12	40673027	T	<INS:ME:ALU>	20	30	16	32	33	13	34	10	36	10	0,0000001757993804
15	46045090	T	<INS:ME:ALU>	46	0	48	0	48	0	38	12	41	7	0,0000001765167897
12	45131147	T	<INS:ME:ALU>	39	7	39	9	31	15	46	0	48	0	0,0000001849268521
21	31631968	C	<INS:ME:ALU>	45	3	47	1	42	0	40	10	30	16	0,0000001895505747
14	61562952	T	<INS:ME:ALU>	50	0	50	0	50	0	38	10	47	1	0,0000001969418102
2	78251635	T	<INS:ME:ALU>	47	1	44	4	46	0	32	16	37	11	0,0000001993168991
5	45258066	T	<INS:ME:ALU>	48	0	50	0	46	0	38	10	34	8	0,0000002072316279
15	67644904	C	<INS:ME:ALU>	41	9	45	5	33	17	50	0	49	1	0,0000002083692191
19	35073552	T	<INS:ME:ALU>	45	3	49	1	49	1	30	14	33	13	0,0000002085705574
3	7130382	T	<INS:ME:ALU>	30	20	25	25	29	19	9	41	10	38	0,0000002126427557
4	167338794	C	<INS:ME:ALU>	5	39	8	38	25	19	24	18	15	27	0,0000002172757432
1	166189445	T	<INS:ME:ALU>	48	0	44	0	28	8	46	0	50	0	0,0000002184304468
4	165034148	A	<INS:ME:ALU>	45	1	48	0	42	4	30	10	34	16	0,0000002282810408
3	50879175	T	<INS:ME:ALU>	6	38	9	41	29	19	24	22	20	24	0,0000002339508275
5	6284535	T	<INS:ME:ALU>	42	8	35	15	25	23	47	1	43	7	0,0000002364484579
9	7852538	G	<INS:ME:ALU>	15	35	13	35	23	25	32	18	38	12	0,0000002368542844
20	59717607	T	<INS:ME:ALU>	50	0	40	10	50	0	46	0	50	0	0,000000243055445
8	73092959	C	<INS:ME:ALU>	48	0	48	0	50	0	42	6	35	11	0,0000002444448876
11	23522804	T	<INS:ME:ALU>	20	28	9	41	35	15	11	37	14	32	0,0000002542632488
18	50230474	A	<INS:ME:ALU>	50	0	48	0	48	0	37	11	41	7	0,0000002623657591
14	88742624	T	<INS:ME:ALU>	44	4	49	1	50	0	38	10	31	15	0,0000002625939639
4	148053950	T	<INS:ME:ALU>	12	34	9	39	18	28	28	20	31	13	0,0000002658243905
4	106507402	A	<INS:ME:ALU>	47	3	45	5	46	0	37	7	29	19	0,0000002709453944
14	100422635	T	<INS:ME:ALU>	50	0	50	0	50	0	40	10	41	9	0,0000002745512382
17	60434048	T	<INS:ME:ALU>	43	5	47	3	49	1	28	20	39	11	0,0000002944427304
3	31210598	G	<INS:ME:ALU>	32	16	39	11	27	21	46	2	47	3	0,0000003035230337
2	26623683	T	<INS:ME:ALU>	33	15	32	18	50	0	46	4	38	8	0,00000030752478
10	14396698	G	<INS:ME:ALU>	27	23	36	14	34	14	46	4	48	2	0,0000003168465779
6	39350747	T	<INS:ME:ALU>	49	1	45	5	39	11	26	22	35	13	0,000000321780911
6	45260479	G	<INS:ME:ALU>	19	25	32	18	18	26	37	7	42	8	0,0000003440035234
5	56830734	T	<INS:ME:ALU>	38	10	48	0	47	3	32	16	31	15	0,0000003557070957
9	113900445	T	<INS:ME:ALU>	49	1	48	0	47	1	35	13	45	1	0,0000003565991717
3	187558301	G	<INS:ME:ALU>	48	0	50	0	46	0	38	12	46	4	0,0000003596373346
3	137565396	T	<INS:ME:ALU>	47	1	44	4	48	0	32	10	33	15	0,0000003678345833
13	88604358	A	<INS:ME:ALU>	50	0	46	0	44	0	35	9	37	9	0,0000003700967508
16	23865300	T	<INS:ME:ALU>	36	10	20	30	28	20	39	9	44	6	0,0000003722520216
22	47239372	T	<INS:ME:ALU>	50	0	48	0	50	0	45	5	35	11	0,0000003782164939
5	36792620	G	<INS:ME:ALU>	39	9	39	11	30	20	48	2	49	1	0,0000003843782859
8	112311307	T	<INS:ME:ALU>	50	0	44	0	38	0	35	9	33	9	0,0000003906816246
1	241908619	A	<INS:ME:ALU>	50	0	37	13	50	0	45	5	37	11	0,0000004025352915
3	181994857	T	<INS:ME:ALU>	50	0	48	0	46	0	45	3	35	11	0,0000004103072961
10	54466942	C	<INS:ME:ALU>	25	25	27	23	20	26	45	5	37	11	0,0000004242641208
8	27042652	T	<INS:ME:ALU>	48	0	48	0	48	0	31	9	41	1	0,000000427042627
3	114915094	A	<INS:ME:ALU>	28	16	46	2	24	26	38	8	35	11	0,0000004289916969
10	9510994	T	<INS:ME:ALU>	5	37	1	43	0	40	16	28	11	33	0,000000442448463
4	60978078	A	<INS:ME:ALU>	50	0	49	1	29	9	46	0	44	0	0,0000004437713029
5	171893746	T	<INS:ME:ALU>	38	10	28	22	36	14	47	3	48	2	0,0000004608896027
6	146881725	T	<INS:ME:ALU>	50	0	48	0	50	0	34	10	40	6	0,0000004747776294
4	36325205	A	<INS:ME:ALU>	45	5	35	15	38	6	48	0	50	0	0,0000004821469226
22	42135565	A	<INS:ME:ALU>	46	0	50	0	50	0	43	7	39	11	0,0000004878732996
13	62721074	A	<INS:ME:ALU>	43	7	27	23	47	3	28	22	31	17	0,0000004895059309
3	112734445	G	<INS:ME:ALU>	50	0	47	1	31	9	48	0	50	0	0,0000004988226993
4	133811626	T	<INS:ME:ALU>	50	0	50	0	41	1	33	11	39	1	0,0000005018691626
7	24390238	T	<INS:ME:ALU>	48	0	48	0	50	0	40	10	38	8	0,0000005057014787
10	59183386	C	<INS:ME:ALU>	50	0	50	0	48	0	40	8	35	9	0,0000005092601637
13	101751424	T	<INS:ME:ALU>	46	2	50	0	50	0	40	8	37	13	0,0000005116294165
4	176317571	A	<INS:ME:ALU>	48	0	50	0	46	0	37	11	36	4	0,000000512060201
5	76716209	G	<INS:ME:ALU>	42	6	42	8	32	14	50	0	48	0	0,0000005273290428
4	174044228	T	<INS:ME:ALU>	36	14	25	25	38	10	44	6	46	2	0,0000005399763861
6	120568262	T	<INS:ME:ALU>	2	48	0	50	1	47	14	36	9	35	0,0000005548822669
6	98251340	T	<INS:ME:ALU>	37	11	20	28	24	22	39	9	42	6	0,0000005551224341
14	43740637	C	<INS:ME:ALU>	49	1	50	0	38	10	50	0	44	0	0,0000005736896016
1	188832850	T	<INS:ME:ALU>	41	5	33	15	33	11	45	1	48	0	0,0000005861877762
10	31001279	C	<INS:ME:ALU>	45	3	39	11	50	0	50	0	50	0	0,0000005912525239
5	104650875	T	<INS:ME:ALU>	43	3	48	0	44	2	35	13	32	14	0,0000005952100559
4	86584502	G	<INS:ME:ALU>	37	7	18	28	40	4	28	10	34	12	0,0000005967091914
18	58454010	C	<INS:ME:ALU>	50	0	46	0	48	0	37	11	41	5	0,0000005985867339
15	29052082	A	<INS:ME:ALU>	48	0	44	0	45	1	40	6	32	12	0,0000006175616926
2	195969841	A	<INS:ME:ALU>	48	0	48	0	50	0	40	10	40	8	0,0000006444921455
1	105054083	T	<INS:ME:ALU>	18	32	42	8	30	16	34	14	17	25	0,000000646269568
8	132694825	T	<INS:ME:ALU>	50	0	50	0	48	0	36	10	42	6	0,0000007058954544
15	85815331	C	<INS:ME:ALU>	50	0	47	1	50	0	34	12	45	5	0,000000708575448
4	68944779	C	<INS:ME:ALU>	34	14	25	25	30	16	47	3	44	6	0,0000007145952285
18	73953939	T	<INS:ME:ALU>	10	38	4	46	10	36	23	23	24	24	0,0000007234145476
6	124618884	T	<INS:ME:ALU>	46	2	50	0	48	2	39	9	30	14	0,0000007333606692
20	15513281	G	<INS:ME:ALU>	45	3	45	3	45	3	29	21	36	12	0,0000007337268938
10	95633026	T	<INS:ME:ALU>	48	0	48	0	48	0	37	11	47	3	0,0000007645605572
6	18470163	G	<INS:ME:ALU>	43	7	35	13	44	2	48	0	50	0	0,0000007674761318
10	69138296	T	<INS:ME:ALU>	41	9	48	0	41	9	50	0	50	0	0,0000007728508428
3	110113845	C	<INS:ME:ALU>	48	2	48	2	50	0	34	14	36	10	0,0000007784083743
12	1717530	A	<INS:ME:ALU>	50	0	50	0	50	0	38	10	40	6	0,0000007856101321
21	26497431	G	<INS:ME:ALU>	22	26	26	22	15	33	41	9	32	12	0,0000008036576143
10	71308748	A	<INS:ME:ALU>	40	8	32	16	45	5	46	0	49	1	0,0000008330350573
12	48312490	C	<INS:ME:ALU>	44	6	39	11	50	0	46	0	50	0	0,0000009131895131
2	107151862	T	<INS:ME:ALU>	50	0	50	0	50	0	41	9	38	8	0,0000009591989614
12	55689859	C	<INS:ME:ALU>	46	0	46	0	42	0	36	10	35	7	0,0000009774332898
13	25567827	T	<INS:ME:ALU>	46	4	40	8	33	15	49	1	50	0	0,000001035544402
10	54805970	T	<INS:ME:ALU>	32	14	22	26	21	27	37	7	42	8	0,000001046047621
6	163814230	C	<INS:ME:ALU>	17	31	21	27	5	41	23	23	30	16	0,000001109642673
4	31444954	T	<INS:ME:ALU>	47	3	43	5	46	0	37	7	30	18	0,000001126175864
5	23377173	T	<INS:ME:ALU>	48	2	38	10	50	0	50	0	46	0	0,000001127996521
5	83127432	A	<INS:ME:ALU>	46	4	39	11	42	4	24	24	29	15	0,000001138147855
1	115201401	T	<INS:ME:ALU>	48	2	38	12	50	0	49	1	50	0	0,000001142097634
2	50716664	G	<INS:ME:ALU>	48	0	48	0	50	0	40	10	39	7	0,000001142556811
21	20488552	A	<INS:ME:ALU>	50	0	50	0	48	0	40	10	36	6	0,000001148056446
18	59713734	T	<INS:ME:ALU>	23	25	35	15	18	32	43	7	33	17	0,000001148876149
3	37604440	A	<INS:ME:ALU>	48	2	45	3	37	13	50	0	48	0	0,000001170525044
10	10135369	T	<INS:ME:ALU>	48	2	33	17	50	0	40	10	41	7	0,000001178749177
4	61055999	T	<INS:ME:ALU>	38	8	48	0	34	14	48	2	45	1	0,000001203499791
6	34405336	C	<INS:ME:ALU>	44	4	45	5	30	20	47	1	44	4	0,000001212474371
6	28514351	A	<INS:ME:ALU>	50	0	46	0	46	0	35	9	37	7	0,000001235920867
6	11922598	T	<INS:ME:ALU>	48	0	46	0	48	0	39	11	44	6	0,000001284141351
6	71729316	C	<INS:ME:ALU>	32	18	35	11	40	10	48	0	45	3	0,000001313228898
1	237569208	T	<INS:ME:ALU>	28	22	34	16	30	14	40	8	49	1	0,000001365106209
16	33467709	G	<INS:ME:ALU>	50	0	41	9	50	0	50	0	50	0	0,000001378527089
1	198815328	T	<INS:ME:ALU>	31	11	49	1	37	9	47	1	46	0	0,000001403228398
16	72385693	T	<INS:ME:ALU>	50	0	48	0	50	0	41	9	46	0	0,000001414880172
4	63669390	T	<INS:ME:ALU>	46	0	48	0	44	0	39	9	42	0	0,000001434866937
3	187898598	T	<INS:ME:ALU>	39	9	49	1	38	10	50	0	48	0	0,000001478079017
6	9702250	T	<INS:ME:ALU>	42	8	35	15	50	0	47	1	45	3	0,000001482444608
13	78584671	T	<INS:ME:ALU>	28	20	15	33	40	8	27	17	36	12	0,00000148576015
15	63086037	A	<INS:ME:ALU>	40	10	43	7	35	13	46	0	50	0	0,00000148743589
13	24517374	A	<INS:ME:ALU>	48	0	46	0	42	0	41	9	46	0	0,000001489838983
2	141534067	T	<INS:ME:ALU>	24	12	19	29	25	17	32	4	36	6	0,00000152048087
10	54681232	T	<INS:ME:ALU>	50	0	46	0	42	0	36	8	39	9	0,000001532483341
18	25851187	T	<INS:ME:ALU>	49	1	41	9	47	1	38	10	31	17	0,000001603597811
7	125548246	G	<INS:ME:ALU>	46	2	48	0	41	5	35	13	35	15	0,000001603713651
2	11426375	T	<INS:ME:ALU>	19	29	19	29	13	31	34	14	36	12	0,000001633364846
14	22578806	T	<INS:ME:ALU>	36	10	27	23	42	6	43	5	46	2	0,000001645639999
8	16871254	A	<INS:ME:ALU>	50	0	50	0	48	0	39	5	38	10	0,000001673753696
4	179198329	T	<INS:ME:ALU>	24	24	22	28	11	35	38	12	33	17	0,000001683109924
18	14221316	G	<INS:ME:ALU>	50	0	48	0	48	0	33	9	42	2	0,000001777964396
7	85396900	G	<INS:ME:ALU>	50	0	46	0	50	0	41	9	40	8	0,000001782885634
2	210260754	A	<INS:ME:ALU>	35	15	34	14	48	0	43	5	47	3	0,000001809873663
4	72714702	T	<INS:ME:ALU>	38	12	39	9	29	19	40	4	46	0	0,000001819880761
7	113654434	C	<INS:ME:ALU>	50	0	48	0	48	0	36	10	43	3	0,000001825829254
2	178351466	T	<INS:ME:ALU>	18	28	23	27	15	27	36	14	40	10	0,000001898637226
7	80678703	T	<INS:ME:ALU>	30	18	49	1	36	10	37	7	48	2	0,000001924408415
9	105450619	G	<INS:ME:ALU>	19	27	39	9	26	22	37	9	39	7	0,000001928681902
2	1194865	C	<INS:ME:ALU>	33	17	39	11	23	27	47	3	34	12	0,000002038969908
7	121122564	A	<INS:ME:ALU>	48	0	50	0	42	0	39	5	36	10	0,0000020411267
10	73193547	G	<INS:ME:ALU>	30	20	24	24	25	23	43	5	42	8	0,000002079925551
13	83747484	G	<INS:ME:ALU>	42	8	42	8	35	13	50	0	48	0	0,000002086541078
12	67220543	T	<INS:ME:ALU>	48	0	48	0	46	0	36	8	33	7	0,000002132288506
11	32434278	A	<INS:ME:ALU>	23	25	39	11	12	36	30	20	28	16	0,00000214422288
3	169270604	T	<INS:ME:ALU>	50	0	50	0	50	0	41	7	39	9	0,000002162998446
9	108192138	T	<INS:ME:ALU>	50	0	50	0	50	0	49	1	40	10	0,000002188864589
15	42247447	T	<INS:ME:ALU>	50	0	50	0	50	0	40	10	44	6	0,000002196532339
2	158279991	A	<INS:ME:ALU>	32	12	40	8	32	16	47	1	45	1	0,000002199431967
3	176913247	T	<INS:ME:ALU>	33	15	24	26	36	8	43	7	46	4	0,000002227297851
14	39508537	G	<INS:ME:ALU>	50	0	46	0	48	0	40	8	41	9	0,000002253796063
14	52561836	C	<INS:ME:ALU>	36	12	48	2	43	7	50	0	48	0	0,000002283205187
22	50273380	T	<INS:ME:ALU>	30	14	34	16	24	20	40	2	39	3	0,000002341958163
9	16068149	T	<INS:ME:ALU>	45	1	38	0	42	0	24	4	26	10	0,000002379771249
1	96403767	T	<INS:ME:ALU>	48	0	48	0	50	0	38	10	45	5	0,000002380272331
14	84680536	T	<INS:ME:ALU>	50	0	48	0	50	0	41	9	42	8	0,000002381696536
10	97668538	G	<INS:ME:ALU>	44	4	29	19	44	2	44	6	48	2	0,000002383429802
7	147704401	G	<INS:ME:ALU>	49	1	48	2	37	11	50	0	46	0	0,000002390547821
6	102958482	A	<INS:ME:ALU>	37	9	22	22	38	2	23	21	28	14	0,000002471687637
22	36561302	C	<INS:ME:ALU>	50	0	50	0	50	0	40	10	43	5	0,000002491969068
20	43671538	T	<INS:ME:ALU>	48	0	50	0	50	0	37	9	40	6	0,000002501724825
9	73532481	T	<INS:ME:ALU>	40	6	32	16	48	0	32	16	34	14	0,000002526114199
4	88254314	T	<INS:ME:ALU>	50	0	50	0	50	0	38	10	47	3	0,000002547588702
17	6271430	G	<INS:ME:ALU>	48	0	45	1	46	0	33	9	34	8	0,000002597654907
7	18345324	G	<INS:ME:ALU>	49	1	49	1	46	0	39	11	36	10	0,000002647234145
10	21192833	G	<INS:ME:ALU>	46	0	44	6	37	9	35	15	27	17	0,00000265263708
7	157448787	T	<INS:ME:ALU>	21	29	16	34	16	34	34	14	34	14	0,00000270313752
2	218180772	T	<INS:ME:ALU>	28	20	10	40	15	31	30	20	31	17	0,000002761454919
17	53116090	T	<INS:ME:ALU>	50	0	50	0	48	0	40	10	43	5	0,000002771439034
5	10537250	G	<INS:ME:ALU>	50	0	50	0	50	0	40	10	41	5	0,000002786765833
1	8446635	T	<INS:ME:ALU>	28	16	27	21	19	29	41	7	41	9	0,00000283002323
6	103330618	T	<INS:ME:ALU>	48	0	48	0	46	0	39	5	38	10	0,000002887859937
1	112992009	T	<INS:ME:ALU>	16	34	19	31	25	23	38	12	33	13	0,000002925752082
2	41985120	C	<INS:ME:ALU>	37	13	32	18	42	4	46	2	48	2	0,000003004229582
2	133916507	A	<INS:ME:ALU>	47	1	47	3	31	17	48	2	41	7	0,000003006219135
4	185651677	C	<INS:ME:ALU>	45	3	40	8	50	0	33	17	37	11	0,000003012770726
8	141048062	T	<INS:ME:ALU>	21	23	20	28	23	23	40	10	41	9	0,000003045856652
21	39004560	T	<INS:ME:ALU>	48	2	37	11	32	12	46	0	48	2	0,000003112262989
6	126423676	A	<INS:ME:ALU>	50	0	49	1	48	2	38	12	38	10	0,000003117153463
11	104144748	C	<INS:ME:ALU>	32	16	34	16	45	1	26	24	34	14	0,000003138290306
1	154123770	T	<INS:ME:ALU>	48	2	50	0	47	3	33	15	41	7	0,000003171728096
3	157962929	C	<INS:ME:ALU>	36	12	40	6	46	2	50	0	48	0	0,000003198787469
4	86229689	T	<INS:ME:ALU>	50	0	50	0	50	0	39	9	42	6	0,000003209323873
3	147911664	T	<INS:ME:ALU>	50	0	48	0	50	0	42	4	35	9	0,000003253589104
14	75499581	T	<INS:ME:ALU>	24	24	23	27	15	33	38	10	32	12	0,000003353242709
16	82164690	G	<INS:ME:ALU>	11	37	7	43	27	23	5	41	7	39	0,0000033692795
3	53500015	T	<INS:ME:ALU>	47	3	36	12	39	11	49	1	50	0	0,000003408211079
5	120317438	G	<INS:ME:ALU>	48	0	48	0	48	0	39	9	41	7	0,000003574117014
10	44599937	A	<INS:ME:ALU>	41	9	49	1	40	10	46	0	50	0	0,000003579954302
14	106480860	C	<INS:ME:ALU>	23	19	21	21	19	9	37	1	29	9	0,00000361910222
17	55992608	C	<INS:ME:ALU>	45	3	49	1	47	1	36	14	36	12	0,000003723274975
18	74842370	A	<INS:ME:ALU>	47	3	50	0	44	0	47	3	37	13	0,00000372763295
1	112001271	G	<INS:ME:ALU>	50	0	50	0	50	0	41	9	43	7	0,000003732733843
17	53308246	T	<INS:ME:ALU>	42	2	50	0	39	9	50	0	50	0	0,000003863031594
8	117226394	G	<INS:ME:ALU>	48	0	48	0	44	0	38	10	39	5	0,000003863219547
2	163678626	C	<INS:ME:ALU>	19	29	19	29	20	22	37	7	32	14	0,000003868078627
3	194768524	T	<INS:ME:ALU>	46	4	37	13	50	0	48	0	45	3	0,000003892525304
4	41011263	G	<INS:ME:ALU>	50	0	48	0	50	0	40	8	42	8	0,000003964233315
2	78965426	A	<INS:ME:ALU>	39	11	29	21	38	10	48	2	45	3	0,000004001990881
12	6066803	A	<INS:ME:ALU>	48	0	50	0	50	0	41	9	38	6	0,000004130422328
3	156233884	A	<INS:ME:ALU>	50	0	50	0	50	0	41	9	47	1	0,000004281902364
12	2089856	T	<INS:ME:ALU>	42	6	35	11	19	27	37	7	38	10	0,000004546725347
3	110413394	C	<INS:ME:ALU>	31	15	25	21	19	19	39	3	36	6	0,000004549476216
7	157350794	T	<INS:ME:ALU>	35	15	22	28	43	7	21	27	24	24	0,000004565725495
11	26293273	C	<INS:ME:ALU>	48	0	35	9	38	0	44	0	47	1	0,000004612719501
5	160531510	A	<INS:ME:ALU>	42	6	43	7	33	13	46	0	46	0	0,00000463988099
11	134659555	G	<INS:ME:ALU>	41	7	44	4	30	16	49	1	43	1	0,00000468340874
11	99140452	A	<INS:ME:ALU>	48	0	46	0	50	0	36	8	45	1	0,000004717157202
13	58761425	G	<INS:ME:ALU>	39	9	41	7	30	18	47	1	46	2	0,000004826507464
10	134288545	T	<INS:ME:ALU>	46	0	44	0	41	1	33	11	45	3	0,000004838622362
1	102240167	T	<INS:ME:ALU>	50	0	50	0	50	0	44	4	37	9	0,000004839996411
10	19786309	T	<INS:ME:ALU>	38	10	47	3	42	6	30	18	25	21	0,000004987111838
5	100060182	T	<INS:ME:ALU>	46	4	43	5	50	0	34	16	36	12	0,000004997517414
5	71635544	T	<INS:ME:ALU>	50	0	50	0	50	0	39	9	44	4	0,00000501333045
20	5055244	C	<INS:ME:ALU>	50	0	50	0	50	0	44	4	39	9	0,00000501333045
15	62606061	T	<INS:ME:ALU>	44	6	48	2	36	14	45	1	48	0	0,000005026765332
9	83859674	T	<INS:ME:ALU>	48	0	47	1	50	0	36	10	36	6	0,000005244162326
6	120728694	T	<INS:ME:ALU>	48	0	34	12	34	4	31	17	37	5	0,000005255477903
2	103950685	T	<INS:ME:ALU>	50	0	46	0	48	0	37	9	39	5	0,000005287421579
1	240231205	A	<INS:ME:ALU>	48	0	50	0	50	0	39	9	46	2	0,000005312642643
5	158717172	T	<INS:ME:ALU>	29	21	21	29	25	21	39	7	41	9	0,000005392411314
8	140593332	T	<INS:ME:ALU>	47	1	45	3	42	0	36	14	35	9	0,00000541458098
6	132016110	T	<INS:ME:ALU>	46	0	49	1	48	0	39	11	43	7	0,000005432163212
8	82262958	T	<INS:ME:ALU>	50	0	50	0	47	3	40	10	38	10	0,000005521781665
2	81941085	T	<INS:ME:ALU>	50	0	38	10	48	0	49	1	49	1	0,0000055276508
5	119030539	T	<INS:ME:ALU>	47	1	38	10	45	1	48	0	50	0	0,000005551281856
11	124326179	T	<INS:ME:ALU>	50	0	50	0	50	0	43	3	37	9	0,000005572290017
7	142591167	C	<INS:ME:ALU>	39	11	50	0	50	0	49	1	48	2	0,000005572409494
1	105231111	T	<INS:ME:ALU>	38	10	24	26	41	9	46	4	42	8	0,000005605642032
12	41823605	T	<INS:ME:ALU>	50	0	50	0	39	7	39	11	40	10	0,000005620295031
11	37706295	C	<INS:ME:ALU>	3	41	5	43	3	37	17	25	15	25	0,000005696406813
2	59938853	G	<INS:ME:ALU>	50	0	48	0	50	0	50	0	39	7	0,000005714391719
15	95035282	T	<INS:ME:ALU>	50	0	48	0	46	0	45	1	39	9	0,00000575220662
1	189883350	A	<INS:ME:ALU>	33	7	34	12	37	3	46	0	44	0	0,000005804888291
14	43794450	T	<INS:ME:ALU>	50	0	48	0	40	8	48	0	48	0	0,00000581536518
9	103702900	T	<INS:ME:ALU>	42	6	48	2	36	12	48	0	44	0	0,000005821721128
1	216438531	A	<INS:ME:ALU>	50	0	48	0	46	0	37	9	42	4	0,000005927744706
16	16639893	T	<INS:ME:ALU>	44	0	48	0	42	0	35	1	30	8	0,00000596705838
2	80769024	T	<INS:ME:ALU>	20	26	24	26	44	6	30	20	35	13	0,00000598387113
8	15149782	T	<INS:ME:ALU>	50	0	48	0	48	0	41	5	37	9	0,000006007187781
7	146643884	T	<INS:ME:ALU>	46	0	50	0	42	0	40	10	39	5	0,000006099588313
3	166390230	G	<INS:ME:ALU>	42	8	38	8	33	7	24	22	19	23	0,000006101408354
2	106452578	T	<INS:ME:ALU>	43	7	38	10	38	12	23	25	24	26	0,000006247860922
21	28221356	T	<INS:ME:ALU>	36	14	31	19	48	0	38	8	36	12	0,000006249810886
12	5769602	C	<INS:ME:ALU>	36	10	32	18	47	3	28	20	25	23	0,00000636138569
9	113327089	G	<INS:ME:ALU>	38	6	40	6	32	12	48	0	46	0	0,000006601739271
6	23978357	A	<INS:ME:ALU>	17	27	14	36	36	14	14	36	14	34	0,000006634077309
4	114422459	T	<INS:ME:ALU>	50	0	47	1	39	9	44	0	44	0	0,000006754297066
2	44825850	T	<INS:ME:ALU>	20	28	22	28	43	7	31	19	23	25	0,00000699531431
5	71421724	G	<INS:ME:ALU>	50	0	50	0	50	0	41	7	50	0	0,000007005168268
1	150200138	T	<INS:ME:ALU>	28	14	34	14	32	14	46	4	49	1	0,000007035308096
10	2402901	G	<INS:ME:ALU>	46	2	38	12	43	3	46	0	48	0	0,000007102609489
5	119485614	A	<INS:ME:ALU>	48	0	48	0	48	0	41	9	43	7	0,0000071625548
6	165427429	C	<INS:ME:ALU>	50	0	50	0	50	0	40	10	46	4	0,000007176566682
6	18626780	A	<INS:ME:ALU>	48	0	45	5	41	1	32	14	43	3	0,000007204936779
7	6314063	A	<INS:ME:ALU>	49	1	50	0	50	0	37	9	42	8	0,000007254088831
14	60741400	T	<INS:ME:ALU>	33	15	39	11	45	5	24	24	25	25	0,000007320861277
2	4559286	T	<INS:ME:ALU>	39	11	47	1	48	2	44	0	50	0	0,000007367753163
1	7486252	G	<INS:ME:ALU>	48	0	50	0	50	0	37	9	45	3	0,000007516377128
2	59213770	G	<INS:ME:ALU>	50	0	48	0	42	0	30	8	43	5	0,000007596925999
5	152529738	T	<INS:ME:ALU>	37	13	31	19	48	2	42	6	47	3	0,000007612276369
9	123055181	T	<INS:ME:ALU>	16	32	16	34	22	26	37	11	28	18	0,000007625027166
11	42663982	T	<INS:ME:ALU>	44	6	37	13	33	17	50	0	40	6	0,000007800050989
14	44522313	T	<INS:ME:ALU>	37	11	27	21	42	2	44	4	40	6	0,000007829858189
18	56965826	G	<INS:ME:ALU>	50	0	50	0	42	8	50	0	50	0	0,000007942941798
21	42291847	C	<INS:ME:ALU>	50	0	50	0	50	0	50	0	42	8	0,000007942941798
21	47042373	C	<INS:ME:ALU>	31	19	34	16	27	23	45	5	45	5	0,000007951875743
14	30601892	T	<INS:ME:ALU>	50	0	50	0	50	0	39	9	42	4	0,000007967237004
1	51029967	T	<INS:ME:ALU>	50	0	42	8	50	0	48	0	50	0	0,00000797407121
2	48276534	A	<INS:ME:ALU>	50	0	42	8	48	0	48	0	50	0	0,000007977634665
13	112993799	G	<INS:ME:ALU>	33	17	40	10	36	12	49	1	44	2	0,00000808120159
17	26159809	A	<INS:ME:ALU>	50	0	48	0	44	0	48	0	42	8	0,000008266045505
3	156981277	T	<INS:ME:ALU>	50	0	48	0	44	0	36	8	45	1	0,000008418452592
3	174250911	T	<INS:ME:ALU>	40	10	45	5	23	23	31	19	24	22	0,000008448031706
12	114566044	G	<INS:ME:ALU>	50	0	48	0	50	0	49	1	38	8	0,000008515266278
4	177804492	T	<INS:ME:ALU>	50	0	46	4	50	0	39	9	39	11	0,000008598224695
21	16352947	T	<INS:ME:ALU>	50	0	50	0	50	0	41	9	41	5	0,000008731564815
7	11826254	T	<INS:ME:ALU>	50	0	48	0	48	0	41	7	40	8	0,00000885279213
7	47591641	T	<INS:ME:ALU>	48	0	48	0	50	0	41	7	40	8	0,00000885279213
5	168245020	G	<INS:ME:ALU>	50	0	48	0	50	0	41	5	41	9	0,000009443279597
6	52712717	G	<INS:ME:ALU>	40	10	49	1	45	1	48	0	50	0	0,000009480249841
1	18271115	T	<INS:ME:ALU>	50	0	50	0	50	0	41	9	44	6	0,000009553915933
18	75846483	C	<INS:ME:ALU>	44	6	36	14	50	0	42	6	34	16	0,000009567945632
2	164453421	T	<INS:ME:ALU>	40	10	45	1	47	1	48	0	50	0	0,000009614051781
3	190018124	A	<INS:ME:ALU>	50	0	50	0	50	0	41	7	42	8	0,000009704711334
8	59645639	T	<INS:ME:ALU>	50	0	50	0	50	0	42	8	41	7	0,000009704711334
11	35304573	C	<INS:ME:ALU>	50	0	50	0	50	0	42	8	41	7	0,000009704711334
6	159204431	T	<INS:ME:ALU>	21	27	19	29	41	9	22	24	34	14	0,000009967995608
4	162356657	G	<INS:ME:ALU>	48	0	37	11	50	0	46	2	46	2	0,00001008135851
18	59564829	G	<INS:ME:ALU>	48	0	50	0	50	0	38	8	42	6	0,00001016757076
3	48372326	T	<INS:ME:ALU>	43	7	35	15	47	3	48	0	46	2	0,00001022200312
3	143194860	C	<INS:ME:ALU>	50	0	40	10	48	0	49	1	47	1	0,00001022630947
11	107354635	C	<INS:ME:ALU>	50	0	50	0	48	0	41	9	43	5	0,00001042771278
6	119394056	C	<INS:ME:ALU>	50	0	48	0	48	0	45	5	39	9	0,00001057544237
3	155040675	T	<INS:ME:ALU>	16	30	39	11	31	17	34	8	32	10	0,00001064904805
11	122442999	T	<INS:ME:ALU>	38	8	48	0	33	15	44	2	40	4	0,00001080548537
2	148477019	T	<INS:ME:ALU>	30	16	37	9	36	8	44	4	50	0	0,0000108074967
4	56269522	C	<INS:ME:ALU>	50	0	48	0	48	0	41	9	41	5	0,00001090572773
14	82223469	G	<INS:ME:ALU>	50	0	48	0	46	4	39	11	39	9	0,0000111170753
15	64411193	C	<INS:ME:ALU>	50	0	50	0	50	0	41	9	46	4	0,00001113849949
16	34703372	C	<INS:ME:ALU>	50	0	50	0	50	0	41	9	46	4	0,00001113849949
5	55287431	T	<INS:ME:ALU>	50	0	47	1	50	0	40	10	43	7	0,00001133262453
6	131028588	T	<INS:ME:ALU>	43	7	38	12	47	3	46	0	50	0	0,00001135065574
6	80476694	C	<INS:ME:ALU>	49	1	45	3	46	0	37	13	39	9	0,00001140508176
8	138069548	T	<INS:ME:ALU>	50	0	48	0	46	0	36	8	42	6	0,00001145852601
11	7092800	T	<INS:ME:ALU>	9	37	20	28	8	40	26	24	27	21	0,00001162151278
7	127929330	T	<INS:ME:ALU>	19	19	26	22	28	18	40	8	43	5	0,00001174170609
6	91077582	T	<INS:ME:ALU>	48	0	50	0	48	0	44	6	41	9	0,00001214329982
6	91133173	A	<INS:ME:ALU>	48	0	50	0	48	0	44	6	41	9	0,00001214329982
3	28840179	G	<INS:ME:ALU>	32	18	36	12	32	14	48	2	45	3	0,00001214370562
3	28707058	A	<INS:ME:ALU>	27	21	33	17	24	22	43	7	43	5	0,00001250796252
15	31067048	T	<INS:ME:ALU>	50	0	50	0	46	0	41	7	42	8	0,00001255803821
4	28320770	A	<INS:ME:ALU>	34	12	39	9	31	15	37	3	48	0	0,00001283605213
5	168911933	G	<INS:ME:ALU>	33	15	27	21	23	21	39	5	41	5	0,00001330782175
7	76859104	A	<INS:ME:ALU>	50	0	48	0	48	0	46	0	39	7	0,00001363482851
2	77068222	T	<INS:ME:ALU>	46	0	50	0	48	0	33	7	33	5	0,00001365218005
1	59871876	T	<INS:ME:ALU>	29	17	40	10	32	16	46	4	48	2	0,00001390058945
4	83340693	G	<INS:ME:ALU>	39	9	39	11	37	11	49	1	50	0	0,00001391411953
12	27511904	G	<INS:ME:ALU>	50	0	50	0	50	0	41	9	45	5	0,00001394228028
6	89396639	A	<INS:ME:ALU>	48	0	44	0	48	0	38	6	38	8	0,00001401374337
2	117187141	T	<INS:ME:ALU>	48	0	50	0	50	0	39	7	41	7	0,00001407796754
10	2388062	T	<INS:ME:ALU>	41	9	44	6	27	21	38	4	42	2	0,00001447086722
3	109728160	A	<INS:ME:ALU>	50	0	50	0	50	0	41	9	43	3	0,0000145671183
13	25512014	G	<INS:ME:ALU>	45	5	43	5	39	9	36	12	24	24	0,00001492823298
3	146756845	T	<INS:ME:ALU>	50	0	50	0	50	0	48	2	41	9	0,00001503509732
5	162231951	T	<INS:ME:ALU>	13	31	30	20	27	21	28	18	41	9	0,00001519143404
2	242120145	C	<INS:ME:ALU>	50	0	50	0	50	0	42	8	40	6	0,00001535285749
4	128603203	A	<INS:ME:ALU>	50	0	50	0	50	0	42	8	40	6	0,00001535285749
2	201578960	C	<INS:ME:ALU>	50	0	50	0	44	4	48	0	41	9	0,00001538156943
2	123903252	T	<INS:ME:ALU>	48	0	48	0	48	0	43	5	36	8	0,00001560863244
7	141748320	T	<INS:ME:ALU>	31	15	27	23	37	9	46	2	38	10	0,00001564788274
4	180698483	G	<INS:ME:ALU>	38	12	46	4	44	6	50	0	50	0	0,00001572675265
14	53800186	T	<INS:ME:ALU>	30	18	44	6	25	25	43	7	36	8	0,00001597677557
1	24857611	T	<INS:ME:ALU>	49	1	50	0	50	0	38	10	45	3	0,00001612211433
17	15043040	A	<INS:ME:ALU>	32	0	44	0	38	0	34	10	36	4	0,00001627131086
7	55369232	T	<INS:ME:ALU>	48	2	38	10	38	8	44	0	48	0	0,00001647514681
5	51432356	G	<INS:ME:ALU>	35	1	39	11	33	3	50	0	48	0	0,00001661355845
2	189163017	A	<INS:ME:ALU>	40	10	39	9	45	3	50	0	48	0	0,00001661371313
10	29105298	C	<INS:ME:ALU>	29	17	33	17	33	11	45	3	47	3	0,00001661602441
8	129955767	G	<INS:ME:ALU>	49	1	50	0	50	0	44	4	38	10	0,00001665943124
5	1812652	T	<INS:ME:ALU>	21	27	22	26	38	10	36	12	38	10	0,00001666779294
6	100876520	T	<INS:ME:ALU>	48	0	50	0	48	0	39	7	41	7	0,00001675229359
4	140940252	A	<INS:ME:ALU>	50	0	48	0	48	0	42	6	40	8	0,00001678126302
8	138295195	G	<INS:ME:ALU>	16	32	31	19	14	26	34	12	32	14	0,00001707585035
10	99737285	A	<INS:ME:ALU>	50	0	50	0	46	0	44	6	38	8	0,00001817513975
13	87696257	A	<INS:ME:ALU>	32	16	19	31	39	9	39	9	30	18	0,00001828609044
8	77248370	T	<INS:ME:ALU>	40	10	46	4	46	4	29	17	26	18	0,00001897688442
13	42571560	A	<INS:ME:ALU>	33	17	35	15	44	4	24	26	26	22	0,00001911202529
20	7681131	C	<INS:ME:ALU>	50	0	48	0	46	0	43	7	42	8	0,00001915520916
8	17336018	T	<INS:ME:ALU>	49	1	46	2	44	2	36	8	35	15	0,00001934325911
10	44192658	T	<INS:ME:ALU>	49	1	50	0	50	0	40	10	43	5	0,000019363335
3	6636923	A	<INS:ME:ALU>	45	3	46	0	35	13	36	12	41	3	0,00001940332461
2	186001780	T	<INS:ME:ALU>	45	5	42	6	43	1	34	12	28	18	0,00001950710655
6	20887919	T	<INS:ME:ALU>	31	15	23	23	16	32	36	8	32	16	0,00001952882472
1	179491966	T	<INS:ME:ALU>	21	19	33	13	29	7	45	3	38	4	0,00001961357545
1	152823060	T	<INS:ME:ALU>	50	0	50	0	50	0	44	6	42	8	0,00001972730707
5	68191057	G	<INS:ME:ALU>	50	0	50	0	50	0	42	8	44	6	0,00001972730707
20	6575518	G	<INS:ME:ALU>	50	0	50	0	50	0	44	6	42	8	0,00001972730707
16	86305001	T	<INS:ME:ALU>	50	0	50	0	48	0	39	7	43	7	0,0000199466505
4	115549930	G	<INS:ME:ALU>	21	29	24	26	19	27	40	10	36	14	0,00002005572985
15	98349227	T	<INS:ME:ALU>	48	0	50	0	46	0	45	3	41	9	0,00002031324333
6	54807513	A	<INS:ME:ALU>	50	0	50	0	48	0	38	8	42	4	0,00002042292885
4	75068934	G	<INS:ME:ALU>	40	8	48	0	49	1	50	0	50	0	0,00002044479195
12	97420086	A	<INS:ME:ALU>	49	1	48	0	40	8	50	0	50	0	0,00002044479195
2	100785867	C	<INS:ME:ALU>	48	0	50	0	50	0	43	3	36	8	0,00002082038309
13	87392963	T	<INS:ME:ALU>	14	30	9	37	10	30	30	14	17	29	0,00002099713861
5	143473710	A	<INS:ME:ALU>	50	0	50	0	50	0	47	3	41	9	0,00002145876215
7	39749709	T	<INS:ME:ALU>	33	15	24	26	45	3	35	15	34	14	0,00002192146518
15	80858574	T	<INS:ME:ALU>	46	0	50	0	50	0	47	3	41	9	0,00002211479319
4	56453149	C	<INS:ME:ALU>	50	0	48	0	50	0	40	8	39	5	0,0000221331256
6	99998547	T	<INS:ME:ALU>	49	1	48	0	50	0	41	5	40	10	0,00002224235484
12	75931101	T	<INS:ME:ALU>	27	17	29	19	23	19	42	6	40	4	0,00002298189726
5	128314869	G	<INS:ME:ALU>	38	12	31	19	49	1	43	5	40	8	0,00002325362721
1	26228598	A	<INS:ME:ALU>	46	0	48	0	46	0	36	8	42	4	0,00002343010628
21	31682064	T	<INS:ME:ALU>	48	0	48	0	50	0	41	7	50	0	0,000023582319
8	15399348	G	<INS:ME:ALU>	46	2	39	11	40	6	48	0	46	0	0,0000238686676
5	171774625	A	<INS:ME:ALU>	48	0	50	0	50	0	44	6	42	8	0,00002389025631
18	6850865	T	<INS:ME:ALU>	50	0	50	0	48	0	42	8	44	6	0,00002389025631
2	15519553	A	<INS:ME:ALU>	19	23	22	28	43	7	28	22	23	25	0,00002455026799
4	160473664	T	<INS:ME:ALU>	50	0	50	0	50	0	47	3	38	8	0,00002473564339
1	187522081	G	<INS:ME:ALU>	48	0	42	0	42	0	38	8	43	7	0,00002493885257
4	100740869	T	<INS:ME:ALU>	40	10	40	8	48	2	46	0	48	0	0,00002533232491
6	102674404	T	<INS:ME:ALU>	48	2	48	0	48	0	34	10	39	3	0,00002555162225
4	110601705	T	<INS:ME:ALU>	50	0	50	0	50	0	40	8	46	4	0,00002560366527
9	118633707	T	<INS:ME:ALU>	50	0	50	0	50	0	46	4	40	8	0,00002560366527
4	185977809	T	<INS:ME:ALU>	31	15	34	14	33	17	22	24	13	35	0,00002603839976
7	137293926	T	<INS:ME:ALU>	50	0	50	0	48	0	43	7	41	7	0,00002610443113
22	28776052	A	<INS:ME:ALU>	46	2	40	8	50	0	50	0	48	0	0,00002662270635
12	61053825	T	<INS:ME:ALU>	38	8	37	9	27	15	21	23	22	28	0,00002675762845
5	14015717	A	<INS:ME:ALU>	38	10	37	13	49	1	49	1	47	3	0,00002732645832
14	57508006	G	<INS:ME:ALU>	46	4	37	13	50	0	35	13	45	5	0,00002768585464
18	22015851	G	<INS:ME:ALU>	50	0	40	8	44	4	50	0	48	0	0,00002772069287
2	81035562	A	<INS:ME:ALU>	50	0	48	0	50	0	39	7	47	1	0,000027846933
5	160343412	T	<INS:ME:ALU>	50	0	50	0	48	0	47	1	39	7	0,000027846933
6	32773437	C	<INS:ME:ALU>	27	21	30	20	32	16	47	3	40	10	0,00002790215483
12	28274591	A	<INS:ME:ALU>	44	4	38	10	46	0	50	0	47	1	0,00002884025227
7	136178809	A	<INS:ME:ALU>	43	7	43	7	48	2	29	21	36	12	0,00002901968276
1	51003893	C	<INS:ME:ALU>	48	0	46	0	46	0	38	8	49	1	0,00002913051801
13	98734914	T	<INS:ME:ALU>	45	3	37	13	50	0	48	2	48	2	0,00002962218947
11	19963012	G	<INS:ME:ALU>	40	10	48	2	32	16	31	19	28	18	0,00002963042816
17	33460685	T	<INS:ME:ALU>	48	2	50	0	40	8	46	0	50	0	0,00002969130968
4	132287477	T	<INS:ME:ALU>	47	1	47	1	33	11	39	9	45	1	0,00003002541553
18	67160066	T	<INS:ME:ALU>	36	12	26	24	40	4	37	11	45	5	0,00003003646087
2	3023891	C	<INS:ME:ALU>	48	0	50	0	50	0	46	4	40	8	0,00003014580838
10	68336769	T	<INS:ME:ALU>	44	6	25	23	45	5	39	9	40	6	0,00003095951617
10	114073874	G	<INS:ME:ALU>	23	25	25	25	19	27	42	8	33	15	0,00003110047815
1	170882302	T	<INS:ME:ALU>	48	0	48	0	40	0	35	5	33	7	0,00003110411937
12	81315235	T	<INS:ME:ALU>	29	17	37	9	27	21	17	31	19	29	0,00003133831626
11	102979119	T	<INS:ME:ALU>	48	0	48	0	48	0	38	8	46	4	0,00003139120697
5	163170784	C	<INS:ME:ALU>	50	0	50	0	50	0	47	1	41	7	0,00003181741452
15	92307845	T	<INS:ME:ALU>	50	0	50	0	50	0	41	7	47	1	0,00003181741452
4	122413817	T	<INS:ME:ALU>	33	13	44	6	23	21	22	26	28	22	0,00003183940796
4	79511942	T	<INS:ME:ALU>	48	0	50	0	48	0	41	7	43	7	0,00003206285343
18	45232786	C	<INS:ME:ALU>	48	0	50	0	48	0	43	7	41	7	0,00003206285343
13	42726801	T	<INS:ME:ALU>	40	10	39	11	49	1	49	1	47	1	0,00003207372208
11	26018452	T	<INS:ME:ALU>	50	0	46	0	46	0	48	0	41	7	0,00003239103163
11	100781393	C	<INS:ME:ALU>	44	6	34	16	50	0	44	6	46	4	0,00003251710883
13	78651687	T	<INS:ME:ALU>	20	30	17	33	32	18	20	22	36	10	0,00003262210858
8	9807901	G	<INS:ME:ALU>	2	46	8	42	6	42	17	31	18	30	0,00003279328916
7	141013590	G	<INS:ME:ALU>	44	2	39	11	48	0	49	1	49	1	0,00003280299819
7	86968519	G	<INS:ME:ALU>	45	1	50	0	48	0	39	9	38	6	0,00003310430051
6	131175476	A	<INS:ME:ALU>	43	5	40	10	47	1	46	0	50	0	0,00003311231722
3	180171391	C	<INS:ME:ALU>	42	0	48	0	44	0	38	6	35	7	0,00003335997202
8	54098399	T	<INS:ME:ALU>	48	0	48	0	46	0	41	3	36	8	0,00003355627256
4	7569173	T	<INS:ME:ALU>	49	1	49	1	49	1	37	11	39	9	0,00003356643755
2	49683662	C	<INS:ME:ALU>	50	0	50	0	48	0	50	0	40	6	0,00003400063073
14	60575499	T	<INS:ME:ALU>	17	27	13	31	17	27	34	14	32	16	0,00003434015166
1	70240569	A	<INS:ME:ALU>	50	0	50	0	44	0	42	8	37	5	0,00003436486822
9	4237141	T	<INS:ME:ALU>	39	11	28	22	34	16	44	6	38	2	0,00003475880231
12	60118795	T	<INS:ME:ALU>	50	0	48	0	48	0	40	8	44	4	0,00003504565604
22	43609795	C	<INS:ME:ALU>	48	0	50	0	48	0	46	4	40	8	0,00003510331689
5	143010806	C	<INS:ME:ALU>	40	6	39	9	40	10	48	0	48	0	0,00003510659005
5	32925657	T	<INS:ME:ALU>	42	6	43	7	50	0	40	8	30	16	0,00003556006468
2	126641642	T	<INS:ME:ALU>	45	3	41	9	48	0	50	0	40	0	0,00003589717738
14	91185194	T	<INS:ME:ALU>	45	3	39	11	50	0	42	8	34	14	0,00003593462571
2	138177000	A	<INS:ME:ALU>	30	16	33	17	32	14	46	4	47	3	0,00003621537265
12	119768922	G	<INS:ME:ALU>	43	7	43	7	50	0	50	0	48	0	0,00003687945396
15	23214982	C	<INS:ME:ALU>	50	0	46	0	42	0	39	7	41	7	0,00003695580657
6	118626162	T	<INS:ME:ALU>	20	30	24	26	38	12	14	34	19	29	0,00003781585972
9	1665625	T	<INS:ME:ALU>	50	0	50	0	50	0	42	6	39	7	0,00003792422398
11	100911793	G	<INS:ME:ALU>	46	4	36	8	44	0	50	0	48	0	0,00003805653183
11	102348326	T	<INS:ME:ALU>	26	22	37	13	22	26	39	11	43	7	0,00003832100895
2	209605300	T	<INS:ME:ALU>	48	0	49	1	46	0	39	9	43	7	0,00003843387033
16	46709018	T	<INS:ME:ALU>	49	1	39	11	50	0	38	8	40	10	0,00003892535279
7	129066575	C	<INS:ME:ALU>	47	3	34	16	47	1	47	3	46	4	0,00003897852962
1	191477465	T	<INS:ME:ALU>	43	5	43	7	46	4	24	20	32	12	0,00003941910294
4	160628485	T	<INS:ME:ALU>	50	0	50	0	50	0	42	8	43	5	0,00003946904181
2	138220363	C	<INS:ME:ALU>	48	2	49	1	50	0	39	11	40	8	0,00003972720866
6	136367046	T	<INS:ME:ALU>	47	3	42	8	34	14	47	1	45	1	0,00003990550156
8	92558001	T	<INS:ME:ALU>	48	0	50	0	44	0	38	8	45	5	0,00004011038419
3	67689912	G	<INS:ME:ALU>	50	0	50	0	48	0	40	8	45	5	0,0000406945704
21	26114615	T	<INS:ME:ALU>	50	0	50	0	50	0	39	7	44	6	0,00004139656825
8	95794736	T	<INS:ME:ALU>	49	1	50	0	48	0	43	5	37	9	0,00004170794753
4	176402062	G	<INS:ME:ALU>	48	0	46	0	50	0	40	8	43	5	0,00004195052134
7	21680131	T	<INS:ME:ALU>	48	0	50	0	46	0	40	8	43	5	0,00004195052134
10	38110156	T	<INS:ME:ALU>	50	0	50	0	48	0	35	7	42	4	0,00004210809919
15	26141247	T	<INS:ME:ALU>	37	13	35	13	37	11	46	2	49	1	0,00004238039707
9	98137140	C	<INS:ME:ALU>	48	0	48	0	43	7	48	0	48	0	0,00004463641874
18	39912782	G	<INS:ME:ALU>	50	0	50	0	50	0	50	0	43	7	0,00004488685714
5	108026595	G	<INS:ME:ALU>	28	14	26	22	43	3	25	19	24	18	0,00004499813233
5	95394266	G	<INS:ME:ALU>	48	0	43	7	50	0	50	0	48	0	0,00004503093591
5	130853258	G	<INS:ME:ALU>	16	32	18	32	19	25	37	13	28	16	0,00004505446528
18	74414050	G	<INS:ME:ALU>	50	0	48	0	48	0	46	0	43	7	0,0000453325528
1	144951026	T	<INS:ME:ALU>	39	11	47	3	49	1	50	0	49	1	0,00004535942026
2	157661243	T	<INS:ME:ALU>	50	0	48	0	46	0	40	8	46	2	0,00004580372763
1	60470604	T	<INS:ME:ALU>	49	1	46	4	40	10	50	0	48	0	0,00004585902503
4	185875956	C	<INS:ME:ALU>	46	4	40	10	50	0	48	0	49	1	0,00004585902503
10	58337099	A	<INS:ME:ALU>	50	0	50	0	50	0	42	8	45	5	0,0000458632241
12	11634430	C	<INS:ME:ALU>	50	0	50	0	50	0	42	8	45	5	0,0000458632241
21	16461790	C	<INS:ME:ALU>	35	13	35	13	38	8	48	2	49	1	0,00004704061186
9	108081045	A	<INS:ME:ALU>	50	0	50	0	50	0	42	8	46	4	0,00004744301293
20	49786571	T	<INS:ME:ALU>	50	0	50	0	50	0	46	4	42	8	0,00004744301293
3	140524436	T	<INS:ME:ALU>	34	16	41	9	45	3	47	1	45	3	0,0000474845369
20	33949046	C	<INS:ME:ALU>	27	17	46	4	44	6	48	2	37	11	0,00004796557539
2	33404736	G	<INS:ME:ALU>	48	0	50	0	42	0	38	8	41	3	0,0000489495116
12	99781652	T	<INS:ME:ALU>	50	0	46	2	50	0	40	10	42	6	0,00004948889753
15	62318280	T	<INS:ME:ALU>	36	12	29	17	33	15	41	7	47	1	0,00004962891715
14	40592443	T	<INS:ME:ALU>	37	11	24	26	36	12	42	4	37	9	0,00004979250289
7	120538086	T	<INS:ME:ALU>	44	6	47	1	25	13	45	3	44	2	0,00005099666814
2	115188418	T	<INS:ME:ALU>	48	0	50	0	50	0	43	7	40	6	0,00005100414399
2	240860729	T	<INS:ME:ALU>	42	8	46	4	35	13	48	2	50	0	0,00005213550481
7	38116201	T	<INS:ME:ALU>	39	7	48	0	47	1	48	0	48	0	0,00005314041604
5	50695955	T	<INS:ME:ALU>	32	12	44	4	50	0	34	12	37	9	0,00005320731463
1	169339008	T	<INS:ME:ALU>	48	0	46	0	48	0	37	7	44	6	0,00005325158795
6	75338236	G	<INS:ME:ALU>	39	9	34	14	45	3	50	0	43	5	0,00005516919211
9	96371386	T	<INS:ME:ALU>	45	5	26	24	38	10	39	5	36	8	0,00005522399629
2	173522171	T	<INS:ME:ALU>	26	18	20	28	40	6	36	12	28	16	0,00005577973652
15	46126006	C	<INS:ME:ALU>	40	8	29	21	43	7	46	2	43	7	0,00005599164824
4	19304241	C	<INS:ME:ALU>	48	0	46	0	37	11	42	6	39	5	0,00005599429529
16	68974502	T	<INS:ME:ALU>	48	0	50	0	50	0	41	7	44	6	0,00005692079343
1	82312054	G	<INS:ME:ALU>	36	10	34	14	50	0	40	8	31	13	0,00005836488434
15	55213438	T	<INS:ME:ALU>	49	1	50	0	48	0	46	2	39	9	0,00005888842392
17	12795719	G	<INS:ME:ALU>	50	0	50	0	50	0	38	6	44	6	0,00005896950244
5	7864939	C	<INS:ME:ALU>	48	0	48	0	48	0	38	8	45	3	0,00005984204481
3	120425475	T	<INS:ME:ALU>	38	10	38	10	50	0	45	3	45	1	0,00006044699636
1	42414407	G	<INS:ME:ALU>	50	0	50	0	48	0	42	8	46	4	0,00006194981886
4	134488146	T	<INS:ME:ALU>	48	2	41	7	48	0	39	7	36	14	0,00006209988938
5	3666566	T	<INS:ME:ALU>	48	0	46	4	50	0	38	10	41	7	0,00006307289691
16	82827967	A	<INS:ME:ALU>	35	15	37	11	42	6	44	0	41	3	0,00006385283648
16	8418196	G	<INS:ME:ALU>	43	7	42	8	34	10	26	24	28	22	0,00006553368735
4	179438566	T	<INS:ME:ALU>	50	0	44	0	38	6	48	0	48	0	0,00006605015052
7	145221347	G	<INS:ME:ALU>	50	0	50	0	48	0	43	7	42	6	0,00006720631588
10	25957326	G	<INS:ME:ALU>	41	7	37	13	44	6	25	25	32	18	0,00006780308252
20	50570373	C	<INS:ME:ALU>	35	15	36	14	46	2	43	5	44	2	0,00006783999581
13	81373740	A	<INS:ME:ALU>	47	1	42	8	39	7	50	0	48	0	0,00006822629265
1	113340931	T	<INS:ME:ALU>	50	0	48	0	50	0	47	3	40	8	0,00006904616629
2	68301847	T	<INS:ME:ALU>	50	0	48	0	50	0	40	8	47	3	0,00006904616629
4	79823615	T	<INS:ME:ALU>	48	0	50	0	50	0	47	3	40	8	0,00006904616629
5	173724449	T	<INS:ME:ALU>	50	0	50	0	50	0	43	3	42	8	0,00006911055307
21	16448683	T	<INS:ME:ALU>	46	4	49	1	37	9	48	0	48	0	0,00006941228671
5	126302171	T	<INS:ME:ALU>	48	0	46	0	44	0	40	8	43	5	0,00006954209872
8	56033091	G	<INS:ME:ALU>	39	9	43	3	35	13	48	0	47	3	0,0000697498318
22	32827425	T	<INS:ME:ALU>	45	3	42	8	50	0	50	0	50	0	0,0000698932963
10	71610175	G	<INS:ME:ALU>	10	38	9	41	11	35	24	26	25	21	0,00007028766993
6	29680468	C	<INS:ME:ALU>	49	1	45	5	50	0	38	12	42	8	0,00007061428174
11	81283884	T	<INS:ME:ALU>	44	4	39	9	24	22	38	12	42	6	0,00007099596976
8	106920744	T	<INS:ME:ALU>	48	0	48	2	43	1	36	10	41	9	0,00007137646376
4	124017413	C	<INS:ME:ALU>	50	0	50	0	50	0	42	8	48	2	0,00007173488889
13	53433792	T	<INS:ME:ALU>	48	2	42	8	50	0	50	0	50	0	0,00007173488889
15	66666678	C	<INS:ME:ALU>	50	0	50	0	50	0	42	8	48	2	0,00007173488889
3	68830356	C	<INS:ME:ALU>	45	1	50	0	32	8	42	2	44	0	0,00007175237792
12	122722285	G	<INS:ME:ALU>	30	12	44	4	23	15	20	22	27	9	0,00007175447109
2	223882884	G	<INS:ME:ALU>	14	34	15	33	30	20	31	19	31	17	0,00007188577919
19	27836578	A	<INS:ME:ALU>	48	2	42	8	50	0	50	0	48	0	0,0000720057856
11	40727097	T	<INS:ME:ALU>	45	5	42	8	32	16	49	1	47	3	0,00007209628993
7	119558051	T	<INS:ME:ALU>	46	4	42	8	46	2	28	18	37	5	0,00007238983442
18	64725580	T	<INS:ME:ALU>	41	3	50	0	42	0	42	6	34	10	0,00007292492341
15	35473633	T	<INS:ME:ALU>	39	11	39	11	24	24	42	6	41	5	0,00007424956651
1	103718769	T	<INS:ME:ALU>	41	5	38	8	42	0	42	0	48	0	0,00007456491511
12	97495358	G	<INS:ME:ALU>	27	23	24	22	25	23	37	9	41	7	0,00007505603159
7	38759715	T	<INS:ME:ALU>	26	22	47	3	32	16	40	10	37	13	0,00007527171291
6	102245109	T	<INS:ME:ALU>	48	0	46	0	42	0	37	5	37	7	0,00007529633734
2	153248280	C	<INS:ME:ALU>	22	26	24	26	28	20	36	10	41	9	0,00007530024514
9	10954462	A	<INS:ME:ALU>	43	5	44	2	33	9	48	0	48	0	0,00007640203213
2	74125490	T	<INS:ME:ALU>	28	20	27	23	28	20	43	7	41	7	0,00007660841817
12	44487589	T	<INS:ME:ALU>	49	1	50	0	48	0	42	4	39	9	0,00007662207036
4	181503039	T	<INS:ME:ALU>	45	3	40	8	48	0	48	0	50	0	0,00007750355353
2	207976902	T	<INS:ME:ALU>	32	18	36	14	24	20	15	35	18	28	0,00007756977854
17	30899201	T	<INS:ME:ALU>	50	0	49	1	50	0	45	3	39	9	0,00007866139437
1	99698454	G	<INS:ME:ALU>	50	0	50	0	50	0	44	6	43	7	0,00007882269445
11	89196892	T	<INS:ME:ALU>	50	0	48	0	50	0	44	2	39	7	0,00007952245526
8	110101605	T	<INS:ME:ALU>	31	17	41	7	23	21	32	14	42	4	0,00008113732182
2	224176050	T	<INS:ME:ALU>	46	4	39	11	43	1	50	0	49	1	0,00008280007033
9	26476373	T	<INS:ME:ALU>	46	2	42	8	48	0	50	0	44	0	0,00008312602894
3	162637609	C	<INS:ME:ALU>	45	5	50	0	40	8	33	15	39	9	0,00008423568905
6	112395529	C	<INS:ME:ALU>	48	0	50	0	50	0	41	7	41	5	0,000084515187
10	124736004	A	<INS:ME:ALU>	20	28	18	32	35	11	24	24	16	34	0,00009067493432
6	148974345	T	<INS:ME:ALU>	42	8	43	7	50	0	50	0	47	1	0,00009077412473
1	195530260	C	<INS:ME:ALU>	40	10	41	7	44	4	48	0	50	0	0,0000910607026
8	91940044	T	<INS:ME:ALU>	50	0	48	2	50	0	39	9	42	6	0,00009170772665
11	39157230	G	<INS:ME:ALU>	48	0	50	0	44	0	44	6	41	7	0,00009244040423
7	155110596	T	<INS:ME:ALU>	44	4	43	5	50	0	33	13	36	10	0,00009272419154
1	89219392	T	<INS:ME:ALU>	50	0	43	7	48	0	40	8	47	1	0,00009313547008
18	63487287	C	<INS:ME:ALU>	10	38	4	46	3	39	18	28	15	29	0,00009342111206
8	132093408	A	<INS:ME:ALU>	48	0	48	0	46	0	37	7	46	2	0,00009463841808
2	13620731	T	<INS:ME:ALU>	48	0	48	0	44	0	40	8	46	4	0,00009606406203
20	19447357	G	<INS:ME:ALU>	48	0	50	0	48	0	47	3	42	8	0,00009885783176
11	22078413	A	<INS:ME:ALU>	48	0	50	0	48	0	37	7	44	4	0,0000990553015
6	79112682	T	<INS:ME:ALU>	50	0	50	0	48	0	39	7	44	4	0,00009973927765
8	129708036	C	<INS:ME:ALU>	43	7	38	12	46	4	49	1	50	0	0,0001008292083
6	1674206	T	<INS:ME:ALU>	33	15	29	19	47	3	37	9	43	5	0,0001026825922
5	54865800	C	<INS:ME:ALU>	13	35	14	36	23	25	26	18	31	17	0,0001028423114
3	14083172	T	<INS:ME:ALU>	47	3	42	8	48	0	50	0	46	0	0,0001033939654
1	74471655	C	<INS:ME:ALU>	46	0	42	6	50	0	40	6	38	10	0,0001038293706
1	66055941	T	<INS:ME:ALU>	24	22	16	32	7	37	20	28	29	19	0,0001047035086
7	29013233	A	<INS:ME:ALU>	48	0	50	0	50	0	41	7	49	1	0,0001063167266
3	103419436	T	<INS:ME:ALU>	41	7	37	13	49	1	31	17	37	13	0,0001063968841
14	26740978	C	<INS:ME:ALU>	50	0	50	0	46	0	39	7	44	4	0,0001065721662
16	59976475	T	<INS:ME:ALU>	38	10	49	1	46	0	38	8	46	2	0,0001067370952
18	27800861	T	<INS:ME:ALU>	7	43	7	43	23	25	16	26	17	27	0,0001123485922
17	64334212	T	<INS:ME:ALU>	50	0	50	0	48	0	41	7	42	4	0,0001133316184
13	54056053	T	<INS:ME:ALU>	48	0	46	0	46	0	42	8	47	3	0,000113538496
3	9715494	C	<INS:ME:ALU>	50	0	50	0	50	0	41	7	46	4	0,0001143481276
2	48729547	G	<INS:ME:ALU>	50	0	50	0	50	0	43	7	47	1	0,0001150491126
6	74341749	G	<INS:ME:ALU>	48	2	46	4	48	2	36	12	48	0	0,0001162958629
2	47319298	T	<INS:ME:ALU>	32	8	26	16	37	5	22	22	36	6	0,000116633294
2	34356980	T	<INS:ME:ALU>	50	0	50	0	48	0	39	7	46	4	0,0001168634819
2	68648222	T	<INS:ME:ALU>	50	0	50	0	50	0	39	7	47	3	0,000116957417
7	125861744	G	<INS:ME:ALU>	49	1	49	1	39	5	32	12	39	9	0,0001172729544
7	34492801	T	<INS:ME:ALU>	48	0	46	4	40	0	33	9	37	1	0,0001174923029
14	95024621	T	<INS:ME:ALU>	35	11	37	13	48	2	39	11	26	20	0,000117497691
11	105341534	T	<INS:ME:ALU>	50	0	40	0	46	0	41	7	42	6	0,0001203091241
11	22044090	G	<INS:ME:ALU>	50	0	48	0	50	0	41	7	44	2	0,0001211374783
8	107488264	T	<INS:ME:ALU>	50	0	48	0	50	0	41	7	44	4	0,0001221136319
15	97764986	C	<INS:ME:ALU>	50	0	50	0	48	0	44	4	41	7	0,0001221136319
4	176281836	C	<INS:ME:ALU>	41	9	38	8	38	6	44	0	50	0	0,000123393824
8	55639363	C	<INS:ME:ALU>	48	0	46	0	38	0	40	6	48	0	0,0001241844161
16	24327581	T	<INS:ME:ALU>	30	18	38	12	39	11	45	3	47	3	0,0001283390123
17	60483427	T	<INS:ME:ALU>	50	0	48	0	48	0	42	2	41	7	0,0001284592259
7	113692308	C	<INS:ME:ALU>	46	0	50	0	50	0	48	0	42	6	0,0001293872317
10	130645828	T	<INS:ME:ALU>	50	0	48	0	50	0	42	6	46	0	0,0001293872317
13	90947651	C	<INS:ME:ALU>	14	30	31	19	10	32	10	36	10	30	0,0001295535621
11	117683506	T	<INS:ME:ALU>	47	1	41	9	46	2	50	0	48	0	0,0001305041943
15	33113309	T	<INS:ME:ALU>	36	12	43	5	26	16	46	4	47	3	0,0001308723066
10	127299087	G	<INS:ME:ALU>	48	0	50	0	50	0	46	4	41	7	0,0001315646011
12	75320691	T	<INS:ME:ALU>	30	18	31	19	46	4	29	21	24	20	0,0001316579132
15	24144246	T	<INS:ME:ALU>	44	0	50	0	46	0	39	7	41	5	0,0001317727062
10	77229063	C	<INS:ME:ALU>	40	10	45	5	42	6	50	0	50	0	0,000132117365
9	75996063	T	<INS:ME:ALU>	50	0	50	0	50	0	43	7	44	4	0,0001321533392
6	104350579	T	<INS:ME:ALU>	36	14	28	20	41	5	46	4	40	6	0,0001321880791
5	38396165	T	<INS:ME:ALU>	45	3	41	9	50	0	34	12	38	10	0,0001329851132
4	174786708	G	<INS:ME:ALU>	32	18	36	10	40	8	47	1	41	5	0,0001331184764
4	148256047	T	<INS:ME:ALU>	42	6	48	0	48	0	50	0	50	0	0,000133633141
9	38505594	A	<INS:ME:ALU>	50	0	50	0	48	0	42	6	48	0	0,000133633141
9	124685702	G	<INS:ME:ALU>	50	0	50	0	48	0	48	0	42	6	0,000133633141
6	102172012	G	<INS:ME:ALU>	40	6	46	4	27	17	32	18	28	16	0,0001364169063
18	9287079	T	<INS:ME:ALU>	49	1	50	0	46	0	45	5	41	9	0,0001398036714
1	70106387	A	<INS:ME:ALU>	44	0	42	0	26	0	41	3	32	8	0,0001403586157
9	78895792	A	<INS:ME:ALU>	48	0	50	0	49	1	44	6	40	8	0,000140491423
2	195578293	T	<INS:ME:ALU>	36	10	41	9	33	15	23	27	23	23	0,0001419529606
2	129055657	T	<INS:ME:ALU>	50	0	48	2	50	0	45	5	37	9	0,0001432965669
8	87079637	G	<INS:ME:ALU>	35	13	36	14	25	23	44	6	41	5	0,0001438963338
10	64233379	T	<INS:ME:ALU>	48	2	49	1	41	9	50	0	50	0	0,0001441928828
13	70264401	C	<INS:ME:ALU>	48	0	48	2	48	0	41	5	37	9	0,0001457599779
8	105900483	T	<INS:ME:ALU>	42	4	43	5	34	8	27	19	27	15	0,0001464303707
6	153633385	T	<INS:ME:ALU>	34	12	39	11	36	8	19	27	36	10	0,0001469744972
7	117356247	T	<INS:ME:ALU>	41	9	36	14	46	0	42	6	33	13	0,0001469876205
12	30471069	A	<INS:ME:ALU>	40	10	26	24	46	4	39	11	36	14	0,0001470739549
3	190999464	C	<INS:ME:ALU>	23	27	22	26	19	31	37	11	33	15	0,0001470991513
10	85983259	T	<INS:ME:ALU>	33	13	38	12	41	7	47	1	46	2	0,0001472264877
11	36007590	T	<INS:ME:ALU>	50	0	50	0	50	0	43	7	44	2	0,0001479486212
1	12066283	T	<INS:ME:ALU>	45	1	50	0	40	6	50	0	48	0	0,0001491042416
5	55312275	A	<INS:ME:ALU>	48	0	50	0	48	0	44	4	41	7	0,000149466339
15	26169825	T	<INS:ME:ALU>	50	0	48	0	48	0	46	4	41	7	0,0001500835733
8	87622713	C	<INS:ME:ALU>	48	0	50	0	50	0	39	7	47	3	0,0001511719902
2	136879065	G	<INS:ME:ALU>	41	7	46	4	33	15	47	3	49	1	0,0001521017393
3	111226375	A	<INS:ME:ALU>	32	18	16	30	32	18	33	11	36	10	0,0001521673629
2	214874658	G	<INS:ME:ALU>	46	0	46	0	46	0	39	7	39	5	0,0001523616643
8	132139152	T	<INS:ME:ALU>	39	9	50	0	35	13	43	3	43	5	0,0001574193239
1	228959933	T	<INS:ME:ALU>	36	14	31	17	40	4	24	24	27	21	0,0001579237543
11	128953926	A	<INS:ME:ALU>	50	0	48	0	46	0	45	1	41	7	0,0001584219942
1	246565683	T	<INS:ME:ALU>	38	8	31	19	43	7	44	2	44	4	0,0001610385857
2	231982853	T	<INS:ME:ALU>	50	0	48	0	50	0	45	5	41	7	0,0001620394892
10	28304740	T	<INS:ME:ALU>	50	0	48	0	50	0	41	7	45	5	0,0001620394892
4	166447438	T	<INS:ME:ALU>	50	0	50	0	48	0	39	5	50	0	0,000163680055
5	158727471	A	<INS:ME:ALU>	48	0	50	0	48	0	41	7	49	1	0,000163970639
18	38348168	A	<INS:ME:ALU>	26	24	28	22	9	39	29	21	28	22	0,0001643431878
10	101035261	T	<INS:ME:ALU>	50	0	50	0	50	0	45	3	41	7	0,0001654128971
8	88410437	T	<INS:ME:ALU>	42	4	45	1	39	3	28	14	38	10	0,0001657281613
6	164161904	G	<INS:ME:ALU>	35	15	32	18	23	25	37	11	43	5	0,0001665297202
4	136208558	A	<INS:ME:ALU>	46	0	48	0	42	0	41	5	39	7	0,0001682633919
16	70497853	G	<INS:ME:ALU>	50	0	50	0	50	0	44	6	42	6	0,0001690387589
22	28438259	A	<INS:ME:ALU>	50	0	50	0	50	0	42	6	44	6	0,0001690387589
12	31214521	C	<INS:ME:ALU>	47	1	48	2	48	2	47	3	35	13	0,0001697496225
4	174936347	T	<INS:ME:ALU>	50	0	46	0	44	0	40	6	44	0	0,0001706380659
2	97799003	G	<INS:ME:ALU>	50	0	48	0	39	5	48	0	50	0	0,0001706741788
2	182285181	A	<INS:ME:ALU>	47	3	50	0	46	0	47	3	40	10	0,0001727030482
3	180446122	A	<INS:ME:ALU>	50	0	50	0	46	0	40	6	39	5	0,0001737387273
2	223454260	C	<INS:ME:ALU>	50	0	48	0	50	0	36	6	42	4	0,000174447169
6	69543462	T	<INS:ME:ALU>	38	10	37	9	17	23	39	7	33	11	0,0001766288162
4	53851852	A	<INS:ME:ALU>	34	16	33	15	31	11	45	3	45	3	0,0001772843959
5	42625864	T	<INS:ME:ALU>	42	4	43	7	50	0	50	0	50	0	0,0001776108438
6	100407499	A	<INS:ME:ALU>	29	21	23	23	16	34	35	11	33	17	0,0001791873155
6	29818872	T	<INS:ME:ALU>	45	3	30	20	34	14	44	6	37	7	0,0001804189348
10	108767834	T	<INS:ME:ALU>	50	0	48	0	46	0	44	0	42	6	0,0001820267179
1	228835441	T	<INS:ME:ALU>	50	0	48	0	48	0	43	7	44	4	0,000182142144
2	142114164	T	<INS:ME:ALU>	48	0	42	6	46	0	50	0	48	0	0,0001853040267
6	6034776	C	<INS:ME:ALU>	13	35	25	25	7	39	23	23	23	23	0,000186154348
2	40613688	G	<INS:ME:ALU>	30	14	24	24	38	6	42	6	27	11	0,000186313209
18	44828680	T	<INS:ME:ALU>	50	0	48	0	48	0	43	7	40	4	0,0001864395124
3	35716693	C	<INS:ME:ALU>	50	0	50	0	48	0	43	7	44	2	0,0001872369835
4	178789752	T	<INS:ME:ALU>	48	0	48	0	42	6	48	0	50	0	0,0001872939332
20	2252175	T	<INS:ME:ALU>	50	0	50	0	50	0	43	7	45	5	0,0001886682516
8	59499013	C	<INS:ME:ALU>	48	0	48	0	48	0	41	7	45	5	0,0001906189655
5	150986482	T	<INS:ME:ALU>	45	5	41	9	43	5	37	9	25	21	0,0001943390737
15	37568674	T	<INS:ME:ALU>	50	0	50	0	50	0	46	4	43	7	0,0001946872537
9	91099740	C	<INS:ME:ALU>	39	9	39	7	43	1	48	0	49	1	0,0001965778215
3	65132933	T	<INS:ME:ALU>	50	0	50	0	44	6	41	9	48	2	0,0001990290022
20	8670617	T	<INS:ME:ALU>	11	37	14	34	23	25	27	21	27	17	0,0002059132965
13	87293257	T	<INS:ME:ALU>	50	0	50	0	48	0	48	0	41	5	0,000206596167
17	52963984	T	<INS:ME:ALU>	50	0	50	0	48	0	48	0	41	5	0,000206596167
13	22556652	G	<INS:ME:ALU>	50	0	48	0	48	0	41	7	46	2	0,0002077180675
18	23692762	T	<INS:ME:ALU>	50	0	48	0	48	0	41	7	46	2	0,0002077180675
10	78496693	C	<INS:ME:ALU>	50	0	50	0	46	0	45	5	43	7	0,000207892545
8	106432077	A	<INS:ME:ALU>	50	0	50	0	48	0	43	7	45	5	0,0002082129513
16	76101152	G	<INS:ME:ALU>	48	0	50	0	50	0	45	5	43	7	0,0002082129513
5	168145183	G	<INS:ME:ALU>	47	1	48	2	48	0	45	3	39	11	0,0002100789433
6	130614798	A	<INS:ME:ALU>	24	24	38	12	29	17	41	7	41	7	0,0002108336574
11	21796888	T	<INS:ME:ALU>	42	6	48	0	42	6	44	0	50	0	0,0002138785217
1	212765848	T	<INS:ME:ALU>	42	4	42	6	29	21	43	5	42	8	0,0002221053177
12	9871162	T	<INS:ME:ALU>	35	11	37	13	36	14	49	1	44	4	0,0002249301577
16	14047547	T	<INS:ME:ALU>	48	0	50	0	50	0	44	6	44	6	0,0002257825358
17	28915213	T	<INS:ME:ALU>	50	0	48	0	50	0	44	6	44	6	0,0002257825358
2	5562912	T	<INS:ME:ALU>	36	14	36	12	31	13	42	4	45	1	0,0002300785565
4	150882725	G	<INS:ME:ALU>	42	0	44	0	38	0	32	6	32	4	0,0002330736658
5	5733296	T	<INS:ME:ALU>	50	0	50	0	50	0	40	6	49	1	0,0002344114669
2	44511012	T	<INS:ME:ALU>	48	0	50	0	50	0	46	2	43	7	0,0002371335099
16	9995945	G	<INS:ME:ALU>	50	0	50	0	48	0	43	7	46	2	0,0002371335099
8	139325979	C	<INS:ME:ALU>	27	23	26	24	43	5	28	18	31	15	0,0002454868118
5	19326416	T	<INS:ME:ALU>	48	2	38	6	31	15	45	3	36	12	0,0002456416645
21	21720992	A	<INS:ME:ALU>	50	0	50	0	40	0	40	4	36	6	0,000245768862
8	79569348	A	<INS:ME:ALU>	48	0	48	0	46	0	42	6	48	0	0,0002467523895
11	123618336	T	<INS:ME:ALU>	49	1	50	0	37	9	47	1	46	2	0,000247358095
6	79176411	T	<INS:ME:ALU>	48	0	49	1	50	0	42	8	47	1	0,0002486213617
3	156239882	T	<INS:ME:ALU>	31	17	23	27	18	30	39	11	30	16	0,0002489126787
2	169472066	C	<INS:ME:ALU>	50	0	50	0	44	6	50	0	50	0	0,000248918026
20	41206395	G	<INS:ME:ALU>	44	6	50	0	50	0	50	0	50	0	0,000248918026
1	89903596	T	<INS:ME:ALU>	50	0	50	0	48	0	44	6	48	0	0,0002494772555
3	26906584	T	<INS:ME:ALU>	48	0	44	6	48	0	50	0	50	0	0,0002494772555
6	19567638	T	<INS:ME:ALU>	48	0	50	0	48	0	50	0	44	6	0,0002494772555
12	124371247	T	<INS:ME:ALU>	50	0	48	0	50	0	44	6	48	0	0,0002494772555
2	119155729	A	<INS:ME:ALU>	43	5	41	9	46	2	48	0	50	0	0,0002498496555
6	129746053	A	<INS:ME:ALU>	48	0	50	0	50	0	41	7	45	3	0,0002552348561
18	63662002	T	<INS:ME:ALU>	43	5	37	11	44	0	44	2	47	1	0,0002562696043
7	49057624	T	<INS:ME:ALU>	26	22	20	30	31	19	18	30	9	37	0,0002565436659
6	157397686	T	<INS:ME:ALU>	43	3	37	13	47	1	49	1	46	4	0,0002609144315
6	129895109	G	<INS:ME:ALU>	35	15	47	3	32	16	39	9	43	3	0,0002631619027
15	27765791	T	<INS:ME:ALU>	30	20	22	28	20	26	10	34	11	39	0,0002637111962
2	192982697	T	<INS:ME:ALU>	38	8	46	2	37	9	27	17	31	15	0,0002637366471
15	47762613	C	<INS:ME:ALU>	41	7	50	0	50	0	39	7	41	7	0,0002648169713
2	194105705	T	<INS:ME:ALU>	49	1	50	0	46	0	38	8	46	4	0,0002663129095
15	54194258	T	<INS:ME:ALU>	43	7	48	0	47	1	46	0	50	0	0,0002678275805
13	32706400	A	<INS:ME:ALU>	40	10	45	3	27	15	36	12	42	2	0,000268282929
18	49301388	T	<INS:ME:ALU>	40	10	48	2	37	13	46	2	48	2	0,0002779665463
4	53234649	T	<INS:ME:ALU>	47	3	50	0	38	8	48	0	49	1	0,0002801196007
2	211817596	T	<INS:ME:ALU>	50	0	50	0	46	0	45	3	41	7	0,0002814091106
13	66628763	T	<INS:ME:ALU>	50	0	48	0	47	3	39	7	35	7	0,0002823233437
4	86099317	T	<INS:ME:ALU>	30	18	33	17	41	9	18	28	26	24	0,0002841923793
1	158456307	T	<INS:ME:ALU>	47	3	41	7	50	0	50	0	50	0	0,0002850924745
3	63540965	T	<INS:ME:ALU>	32	16	34	14	34	10	43	3	47	3	0,0002943791626
6	137254207	T	<INS:ME:ALU>	35	11	26	20	18	30	31	13	36	12	0,0002945123438
11	82657872	A	<INS:ME:ALU>	46	2	47	1	49	1	37	11	40	8	0,0002962364109
14	74186546	T	<INS:ME:ALU>	32	18	35	15	22	26	39	11	43	7	0,0002990160055
2	159282635	G	<INS:ME:ALU>	48	2	38	10	47	1	50	0	46	2	0,0002998791526
14	36120161	T	<INS:ME:ALU>	50	0	48	0	47	1	43	7	43	7	0,0003004047261
15	25023275	T	<INS:ME:ALU>	50	0	50	0	50	0	43	7	49	1	0,0003034942645
6	120487912	T	<INS:ME:ALU>	50	0	50	0	48	0	43	7	49	1	0,0003043231756
12	124557870	T	<INS:ME:ALU>	49	1	43	7	48	0	48	0	50	0	0,0003044040446
7	8534966	T	<INS:ME:ALU>	44	4	44	6	50	0	36	14	41	7	0,0003053063079
6	103398043	T	<INS:ME:ALU>	50	0	50	0	46	0	42	6	41	5	0,0003055026713
1	95342701	G	<INS:ME:ALU>	45	1	40	8	46	4	50	0	50	0	0,0003082825864
13	64964535	G	<INS:ME:ALU>	44	6	45	3	34	16	32	18	32	14	0,000314390202
5	150357879	C	<INS:ME:ALU>	50	0	50	0	48	0	47	3	41	7	0,000316886973
17	15417588	G	<INS:ME:ALU>	48	0	50	0	50	0	41	7	47	3	0,000316886973
14	87399089	T	<INS:ME:ALU>	48	0	47	3	35	9	49	1	47	1	0,0003172277914
14	44273640	C	<INS:ME:ALU>	48	2	48	0	46	0	43	7	40	8	0,0003182607714
10	61628677	G	<INS:ME:ALU>	50	0	50	0	50	0	43	7	45	3	0,000319336033
12	60677845	A	<INS:ME:ALU>	34	10	33	15	31	15	43	3	45	3	0,0003194702472
4	28925353	G	<INS:ME:ALU>	42	8	41	7	32	16	46	2	44	2	0,0003245270624
4	77023821	T	<INS:ME:ALU>	37	5	39	7	35	11	44	0	45	1	0,0003265874671
1	194248982	A	<INS:ME:ALU>	48	0	48	0	50	0	42	4	38	6	0,0003278245328
9	110834173	T	<INS:ME:ALU>	43	7	50	0	48	2	50	0	50	0	0,0003297519234
8	110370886	G	<INS:ME:ALU>	40	10	38	8	50	0	44	4	47	1	0,0003298199401
6	47778239	A	<INS:ME:ALU>	50	0	50	0	48	0	43	7	48	2	0,0003306818421
8	112735338	A	<INS:ME:ALU>	48	0	50	0	50	0	43	7	48	2	0,0003306818421
17	65546572	G	<INS:ME:ALU>	48	2	43	7	50	0	48	0	50	0	0,0003306818421
6	139294734	T	<INS:ME:ALU>	46	4	39	7	48	2	35	11	50	0	0,0003316084097
12	31406649	T	<INS:ME:ALU>	40	10	38	12	32	16	19	29	34	16	0,0003323257161
7	108543023	T	<INS:ME:ALU>	50	0	46	0	50	0	48	2	43	7	0,0003352160437
2	213166437	T	<INS:ME:ALU>	47	1	47	3	46	0	37	9	41	9	0,0003364796725
22	22534136	G	<INS:ME:ALU>	31	19	33	17	16	32	37	11	25	19	0,0003366660672
12	4770885	T	<INS:ME:ALU>	48	2	32	18	45	5	38	10	43	7	0,0003366828774
2	209395617	G	<INS:ME:ALU>	45	1	48	0	50	0	46	4	40	8	0,0003427328845
5	4075846	T	<INS:ME:ALU>	43	5	36	14	47	3	44	2	47	1	0,000343490765
20	53761850	C	<INS:ME:ALU>	2	48	2	44	2	38	9	35	13	33	0,0003441463044
6	70327746	T	<INS:ME:ALU>	44	6	40	10	49	1	36	14	32	14	0,0003455829963
7	26683795	G	<INS:ME:ALU>	50	0	50	0	50	0	46	2	40	6	0,0003458779753
4	147351188	A	<INS:ME:ALU>	48	0	48	0	50	0	41	7	47	3	0,0003510854262
6	121077652	T	<INS:ME:ALU>	45	1	37	9	47	1	48	0	46	2	0,0003528831394
18	76783844	T	<INS:ME:ALU>	50	0	50	0	48	0	44	4	38	6	0,000352931618
6	40046909	A	<INS:ME:ALU>	35	15	13	37	25	23	28	22	24	22	0,0003613384222
12	44567389	C	<INS:ME:ALU>	46	0	50	0	44	0	42	6	39	5	0,0003661229698
20	1990376	C	<INS:ME:ALU>	49	1	50	0	38	10	43	7	47	3	0,0003665753975
6	163467402	T	<INS:ME:ALU>	36	12	37	13	30	20	45	3	44	6	0,0003680002135
1	233342119	C	<INS:ME:ALU>	47	1	48	2	38	10	45	3	50	0	0,0003734255382
18	25871829	T	<INS:ME:ALU>	28	20	31	13	23	17	37	7	35	3	0,0003756307262
8	130270506	A	<INS:ME:ALU>	42	6	45	5	50	0	50	0	48	0	0,0003800960194
2	189959434	A	<INS:ME:ALU>	16	34	10	40	19	31	28	22	26	20	0,000381018418
13	24620695	T	<INS:ME:ALU>	42	6	38	12	49	1	36	12	33	15	0,0003810448755
3	26248706	T	<INS:ME:ALU>	42	6	42	8	46	2	50	0	50	0	0,0003811007007
12	70679895	C	<INS:ME:ALU>	39	11	47	3	43	5	48	0	49	1	0,0003840297055
15	78936671	T	<INS:ME:ALU>	37	11	39	11	47	1	47	3	48	2	0,000384791513
5	119465645	T	<INS:ME:ALU>	50	0	41	3	33	7	43	1	50	0	0,0003877391543
6	56702722	A	<INS:ME:ALU>	45	1	40	8	50	0	48	0	44	2	0,0003882862285
15	96127779	A	<INS:ME:ALU>	27	21	28	20	31	15	14	34	15	29	0,0003891221092
12	41847723	T	<INS:ME:ALU>	27	21	28	20	35	11	22	28	14	30	0,0003900681109
10	115048265	C	<INS:ME:ALU>	40	2	38	6	40	0	35	9	32	12	0,0003903701536
7	43074968	T	<INS:ME:ALU>	47	3	49	1	40	8	48	0	50	0	0,0003914583737
1	81351537	C	<INS:ME:ALU>	32	16	34	14	33	11	46	2	43	5	0,0003941192888
11	83660471	T	<INS:ME:ALU>	46	2	48	2	38	10	47	1	46	0	0,0004024405461
13	29538890	T	<INS:ME:ALU>	25	25	26	24	12	36	33	17	30	18	0,0004047414054
15	66921115	G	<INS:ME:ALU>	46	0	50	0	46	0	43	5	40	6	0,0004091267397
1	222870697	A	<INS:ME:ALU>	34	8	35	15	43	3	47	3	48	2	0,0004092848112
8	83901854	C	<INS:ME:ALU>	48	0	50	0	48	0	43	7	45	3	0,000411705269
1	108142479	T	<INS:ME:ALU>	36	8	24	26	35	9	34	16	42	8	0,0004120730422
8	49023478	A	<INS:ME:ALU>	41	7	47	3	44	6	32	18	35	15	0,0004126041084
2	199426278	T	<INS:ME:ALU>	50	0	48	0	48	0	38	6	43	3	0,0004131960048
11	62938284	T	<INS:ME:ALU>	50	0	48	0	48	0	38	6	46	2	0,0004142653991
9	4430924	C	<INS:ME:ALU>	50	0	48	0	48	0	43	5	42	6	0,0004172570936
2	213168133	T	<INS:ME:ALU>	38	12	48	2	48	0	43	7	46	4	0,000423324466
4	120071667	A	<INS:ME:ALU>	41	9	44	6	43	5	50	0	48	0	0,0004245372313
1	222819191	T	<INS:ME:ALU>	50	0	46	0	41	5	50	0	48	0	0,0004308482317
1	77577928	T	<INS:ME:ALU>	45	3	49	1	49	1	35	11	42	8	0,0004318850121
11	4923550	T	<INS:ME:ALU>	48	0	48	0	48	0	43	7	47	3	0,0004346036061
2	185125618	G	<INS:ME:ALU>	47	3	43	7	50	0	50	0	48	0	0,0004357514609
7	76456343	T	<INS:ME:ALU>	48	0	43	7	47	3	50	0	48	0	0,0004358815277
7	85860678	A	<INS:ME:ALU>	47	3	43	7	48	0	50	0	48	0	0,0004358815277
4	2571817	T	<INS:ME:ALU>	48	0	45	3	50	0	42	8	41	7	0,0004370153523
10	2077560	A	<INS:ME:ALU>	15	31	23	27	18	28	37	13	24	20	0,000438223343
4	165045279	G	<INS:ME:ALU>	44	0	48	0	44	0	41	7	46	2	0,0004394326522
16	73075313	C	<INS:ME:ALU>	48	2	42	6	43	3	32	16	40	10	0,0004394488303
7	82430525	T	<INS:ME:ALU>	37	9	33	13	27	19	42	4	40	4	0,0004395359163
6	135610248	G	<INS:ME:ALU>	50	0	46	0	50	0	50	0	43	5	0,00044578268
10	67431003	C	<INS:ME:ALU>	28	22	31	15	27	19	41	5	38	8	0,0004482584484
3	192409620	A	<INS:ME:ALU>	50	0	48	0	41	5	48	0	46	0	0,0004494172499
6	54391573	T	<INS:ME:ALU>	50	0	48	0	44	0	49	1	40	6	0,0004500129716
1	199226949	T	<INS:ME:ALU>	48	0	46	0	50	0	44	6	41	5	0,0004506158957
18	39201789	C	<INS:ME:ALU>	48	0	50	0	44	0	42	2	43	7	0,0004559521506
8	128038124	A	<INS:ME:ALU>	36	14	33	17	48	2	43	7	36	14	0,000458729522
6	104374917	C	<INS:ME:ALU>	49	1	50	0	40	6	50	0	46	0	0,0004615849904
7	104895589	A	<INS:ME:ALU>	39	11	40	10	45	1	47	1	45	3	0,0004630479579
1	99894544	A	<INS:ME:ALU>	48	0	44	0	50	0	44	6	41	5	0,0004726074371
4	106312131	G	<INS:ME:ALU>	50	0	50	0	50	0	48	0	43	5	0,0004752033084
18	11506382	T	<INS:ME:ALU>	48	0	50	0	43	5	50	0	50	0	0,0004752033084
11	55771332	G	<INS:ME:ALU>	47	3	43	7	50	0	46	0	46	0	0,0004777420376
4	133117842	A	<INS:ME:ALU>	41	7	28	16	44	2	41	3	37	7	0,0004813094418
13	69670764	T	<INS:ME:ALU>	19	27	22	26	37	13	25	23	32	10	0,0004819471276
5	147351582	C	<INS:ME:ALU>	50	0	47	1	42	6	44	0	50	0	0,0004833581509
12	86323462	A	<INS:ME:ALU>	47	3	41	9	50	0	46	0	46	2	0,0004840242332
3	98878547	T	<INS:ME:ALU>	36	12	47	3	47	3	44	4	48	0	0,0004848494002
15	36640185	T	<INS:ME:ALU>	48	0	48	0	50	0	45	5	42	6	0,0004875702293
5	163311132	T	<INS:ME:ALU>	50	0	50	0	48	0	42	4	42	6	0,0004876907533
8	9060092	T	<INS:ME:ALU>	48	0	50	0	50	0	42	4	42	6	0,0004876907533
2	63965527	T	<INS:ME:ALU>	39	9	38	10	50	0	44	4	48	2	0,0004891771859
2	57451059	T	<INS:ME:ALU>	46	2	39	9	43	3	42	0	48	0	0,0004911070411
6	110948439	G	<INS:ME:ALU>	45	3	50	0	38	6	48	0	48	0	0,0004923954272
1	112123691	T	<INS:ME:ALU>	44	6	41	9	50	0	48	0	45	5	0,0004931200086
3	101597726	C	<INS:ME:ALU>	50	0	48	0	50	0	40	6	45	3	0,0004951579025
18	46523846	A	<INS:ME:ALU>	43	7	34	14	43	3	47	1	45	3	0,0004956960855
5	25213779	T	<INS:ME:ALU>	45	3	50	0	48	0	40	8	40	6	0,0004988842461
4	58976330	T	<INS:ME:ALU>	34	8	33	15	33	15	48	2	41	5	0,0005065834953
17	48998434	C	<INS:ME:ALU>	45	3	41	9	46	2	48	0	48	0	0,0005100117637
9	104209991	T	<INS:ME:ALU>	47	1	42	6	46	0	50	0	50	0	0,0005142111453
2	66658991	A	<INS:ME:ALU>	13	33	19	29	29	11	21	21	23	17	0,0005148311295
7	18273084	T	<INS:ME:ALU>	39	9	44	4	41	5	46	0	48	0	0,0005227749334
13	98803314	T	<INS:ME:ALU>	41	9	46	4	45	5	50	0	50	0	0,0005231306925
11	13813034	G	<INS:ME:ALU>	33	15	37	13	38	12	46	4	46	2	0,0005258098228
8	3626974	G	<INS:ME:ALU>	39	11	38	8	40	8	48	0	46	2	0,000529501243
1	194675140	C	<INS:ME:ALU>	39	9	38	8	31	15	44	2	44	2	0,0005322240664
10	34235115	T	<INS:ME:ALU>	50	0	48	0	48	0	43	5	44	6	0,0005324522283
20	38301653	C	<INS:ME:ALU>	44	6	50	0	44	6	48	2	38	12	0,0005338841291
9	93194544	T	<INS:ME:ALU>	29	19	34	16	25	21	40	8	39	5	0,0005399193189
20	1546228	G	<INS:ME:ALU>	26	24	37	13	16	30	22	28	18	30	0,0005576072405
7	24476624	C	<INS:ME:ALU>	49	1	50	0	42	8	45	5	37	9	0,0005603387784
7	36164937	A	<INS:ME:ALU>	40	10	48	2	35	13	37	11	48	2	0,0005630841178
1	90370569	T	<INS:ME:ALU>	43	7	40	6	43	1	48	0	48	0	0,000572032629
11	81926176	T	<INS:ME:ALU>	44	6	43	7	49	1	50	0	48	0	0,0005947776784
1	105974014	T	<INS:ME:ALU>	50	0	46	0	48	0	35	5	39	1	0,0005966402671
4	170588849	G	<INS:ME:ALU>	40	6	42	4	46	0	46	0	50	0	0,000600771894
4	137019283	T	<INS:ME:ALU>	48	2	46	0	40	0	46	0	36	6	0,0006017070906
11	47806655	T	<INS:ME:ALU>	33	13	35	15	39	11	47	3	47	3	0,0006018355779
5	153861057	C	<INS:ME:ALU>	48	0	50	0	50	0	46	2	42	6	0,0006029418325
4	124967838	C	<INS:ME:ALU>	48	2	49	1	42	8	50	0	50	0	0,0006076018771
13	46647748	T	<INS:ME:ALU>	43	3	33	17	33	17	28	16	28	20	0,0006136802185
2	83831729	C	<INS:ME:ALU>	33	15	33	15	40	2	32	14	29	21	0,0006151962496
3	111271467	G	<INS:ME:ALU>	50	0	50	0	50	0	45	5	43	5	0,0006249691161
11	78011357	G	<INS:ME:ALU>	50	0	50	0	50	0	45	5	43	5	0,0006249691161
1	234070564	C	<INS:ME:ALU>	45	5	27	21	38	10	42	6	40	8	0,0006327290146
21	21508411	A	<INS:ME:ALU>	39	1	44	0	35	5	46	0	48	0	0,0006400189288
1	23981142	C	<INS:ME:ALU>	42	8	36	14	50	0	42	8	42	8	0,0006456780805
4	186361924	G	<INS:ME:ALU>	12	34	10	40	11	35	17	31	26	18	0,0006472548335
7	102895753	T	<INS:ME:ALU>	46	2	43	7	50	0	46	0	41	7	0,0006590065886
11	3267809	T	<INS:ME:ALU>	12	32	12	36	7	39	21	27	26	24	0,0006663022301
9	5103316	G	<INS:ME:ALU>	48	0	50	0	50	0	44	6	44	4	0,0006684482852
9	21261949	T	<INS:ME:ALU>	40	10	37	13	50	0	42	6	44	6	0,0006688257322
16	71131364	T	<INS:ME:ALU>	23	17	35	11	25	13	18	24	14	26	0,0006713447383
7	82178803	C	<INS:ME:ALU>	40	10	43	7	45	1	50	0	47	3	0,0006713745318
16	80848077	C	<INS:ME:ALU>	42	8	41	7	46	4	31	17	29	17	0,0006742374748
9	93057522	T	<INS:ME:ALU>	34	16	27	23	25	19	14	30	14	30	0,0006769921852
6	64836242	A	<INS:ME:ALU>	44	6	39	9	33	17	45	1	38	8	0,0006771053659
6	8028943	C	<INS:ME:ALU>	42	6	48	0	44	0	46	4	41	9	0,0006837363254
10	85064607	T	<INS:ME:ALU>	46	0	46	2	40	0	38	8	45	1	0,0006849606636
2	142733603	G	<INS:ME:ALU>	48	0	44	0	40	0	32	4	46	0	0,0006933487055
2	50448735	A	<INS:ME:ALU>	50	0	46	0	50	0	43	5	46	0	0,0006999494529
1	188659349	G	<INS:ME:ALU>	48	0	50	0	50	0	48	2	42	6	0,0007019820399
12	77965056	G	<INS:ME:ALU>	40	10	44	4	49	1	50	0	44	2	0,0007027116837
3	6103050	T	<INS:ME:ALU>	33	13	45	5	29	17	44	4	44	6	0,0007029722856
17	13436847	T	<INS:ME:ALU>	37	9	35	13	47	1	35	11	31	15	0,000705831806
22	19361460	T	<INS:ME:ALU>	36	12	34	16	40	8	47	1	43	7	0,0007076913258
2	175735945	C	<INS:ME:ALU>	45	3	36	14	40	10	48	2	47	3	0,0007083749191
13	39499637	A	<INS:ME:ALU>	43	7	35	13	28	16	46	4	46	4	0,0007155623457
9	34882551	T	<INS:ME:ALU>	50	0	50	0	50	0	44	6	46	2	0,0007206687585
3	158089835	A	<INS:ME:ALU>	43	5	50	0	46	0	48	0	50	0	0,0007227434013
1	77764994	T	<INS:ME:ALU>	47	3	40	10	44	2	50	0	47	1	0,0007306986382
12	26697612	T	<INS:ME:ALU>	47	1	41	9	49	1	48	0	48	2	0,0007352070735
1	209946055	A	<INS:ME:ALU>	48	0	48	0	50	0	50	0	43	5	0,0007427516441
9	20564355	C	<INS:ME:ALU>	48	0	50	0	43	5	48	0	50	0	0,0007427516441
12	28960917	T	<INS:ME:ALU>	50	0	48	0	48	0	50	0	43	5	0,0007427516441
10	14484814	G	<INS:ME:ALU>	28	22	22	26	32	18	11	37	23	25	0,0007466395763
7	146372889	G	<INS:ME:ALU>	50	0	50	0	50	0	45	5	44	6	0,0007485247785
15	28179379	T	<INS:ME:ALU>	44	6	45	5	48	0	50	0	50	0	0,0007509102399
16	5408328	T	<INS:ME:ALU>	50	0	48	0	50	0	45	5	44	6	0,0007509102399
17	69378058	T	<INS:ME:ALU>	50	0	50	0	48	0	45	5	44	6	0,0007509102399
8	82456070	C	<INS:ME:ALU>	50	0	48	0	44	0	45	1	42	6	0,0007684588433
13	105723456	A	<INS:ME:ALU>	48	0	50	0	44	0	42	6	45	1	0,0007684588433
10	31536148	C	<INS:ME:ALU>	50	0	50	0	50	0	44	6	46	4	0,0007685816617
15	25855263	T	<INS:ME:ALU>	39	9	45	5	46	4	44	0	48	0	0,0007708825546
8	138733164	T	<INS:ME:ALU>	50	0	48	0	48	0	45	1	41	5	0,0007821254661
2	202631460	A	<INS:ME:ALU>	39	5	36	14	33	15	42	6	48	2	0,0007882839485
4	110148759	A	<INS:ME:ALU>	50	0	48	0	46	0	45	1	42	6	0,0007908386148
6	5488875	G	<INS:ME:ALU>	49	1	47	3	48	0	40	10	48	2	0,0007935441999
21	24975503	T	<INS:ME:ALU>	41	7	34	14	27	19	38	8	46	4	0,0007937857594
14	67833568	C	<INS:ME:ALU>	47	1	49	1	48	0	44	4	34	8	0,0007956742139
8	120800792	A	<INS:ME:ALU>	40	8	40	10	34	14	48	2	46	2	0,0007976883898
6	100328161	T	<INS:ME:ALU>	42	4	48	2	48	0	45	5	35	11	0,0007982191767
7	91751552	T	<INS:ME:ALU>	25	25	31	17	44	6	30	18	35	13	0,0008006583049
5	73719052	T	<INS:ME:ALU>	49	1	43	7	47	1	50	0	50	0	0,0008021770527
10	107094138	T	<INS:ME:ALU>	47	1	50	0	48	2	42	6	39	9	0,0008231322794
10	89814976	T	<INS:ME:ALU>	14	32	24	26	13	35	28	22	30	18	0,000823964656
16	19980113	T	<INS:ME:ALU>	50	0	44	0	46	0	40	6	45	1	0,0008315699209
3	72040529	G	<INS:ME:ALU>	50	0	50	0	48	0	42	2	44	6	0,0008371283056
5	141758655	T	<INS:ME:ALU>	33	17	42	8	35	15	21	27	30	20	0,0008379580916
3	43320210	T	<INS:ME:ALU>	48	0	50	0	50	0	44	6	46	4	0,0008425865921
17	29842491	T	<INS:ME:ALU>	46	4	44	6	50	0	48	0	50	0	0,0008425865921
8	142940055	T	<INS:ME:ALU>	37	11	43	7	49	1	38	12	35	15	0,0008590171997
2	46928953	T	<INS:ME:ALU>	16	30	23	25	25	19	8	40	15	27	0,0008594207366
5	169253973	G	<INS:ME:ALU>	43	7	50	0	50	0	41	5	43	7	0,0008610568912
2	196075528	A	<INS:ME:ALU>	48	0	48	0	42	0	41	5	39	5	0,0008634810724
14	83242245	G	<INS:ME:ALU>	50	0	46	0	36	4	46	0	44	0	0,0008635074332
8	2275573	T	<INS:ME:ALU>	41	7	45	5	50	0	50	0	43	7	0,0008648012611
4	174149455	T	<INS:ME:ALU>	29	15	31	15	24	16	39	5	43	5	0,0008651510705
5	51518721	T	<INS:ME:ALU>	44	0	42	0	42	0	48	0	34	4	0,0008688487343
11	100855118	T	<INS:ME:ALU>	49	1	41	7	42	0	47	1	50	0	0,0008692360803
1	246406719	T	<INS:ME:ALU>	30	14	41	7	19	23	29	13	36	10	0,0008731008039
2	75097620	T	<INS:ME:ALU>	48	0	48	0	48	0	44	6	44	4	0,0008764034151
5	43541805	G	<INS:ME:ALU>	47	3	40	10	48	0	36	8	35	9	0,0008846264536
15	79795885	T	<INS:ME:ALU>	14	32	24	26	8	36	27	21	14	32	0,0008986025308
6	65986601	A	<INS:ME:ALU>	44	6	46	4	48	0	50	0	48	0	0,0009037548453
11	18602134	G	<INS:ME:ALU>	48	0	50	0	48	0	46	4	44	6	0,0009037548453
18	76194283	A	<INS:ME:ALU>	50	0	48	0	50	0	42	6	43	3	0,0009126299789
6	50756933	G	<INS:ME:ALU>	46	4	37	13	46	0	45	5	39	7	0,0009233173585
17	10888129	T	<INS:ME:ALU>	45	3	40	10	40	6	49	1	46	0	0,0009277969612
16	26101608	C	<INS:ME:ALU>	45	3	50	0	42	6	50	0	48	0	0,0009421806247
11	54958592	T	<INS:ME:ALU>	44	0	39	5	38	0	42	0	48	0	0,0009424815079
21	15652867	G	<INS:ME:ALU>	43	3	39	9	46	0	39	9	37	11	0,0009470402427
8	109189676	C	<INS:ME:ALU>	48	0	46	0	42	0	40	6	44	2	0,0009585858733
3	87650933	G	<INS:ME:ALU>	48	0	45	1	38	2	34	8	43	1	0,0009616015205
14	56437925	T	<INS:ME:ALU>	30	18	24	26	30	20	43	7	33	13	0,0009643128345
4	82630148	A	<INS:ME:ALU>	33	15	22	28	39	9	27	23	26	24	0,0009653685143
5	88804380	G	<INS:ME:ALU>	50	0	50	0	50	0	45	5	45	5	0,0009735604274
7	64794989	T	<INS:ME:ALU>	50	0	50	0	48	0	50	0	40	4	0,0009738963271
6	81742294	T	<INS:ME:ALU>	50	0	48	0	50	0	45	5	45	5	0,000976058644
10	85429920	T	<INS:ME:ALU>	50	0	50	0	48	0	45	5	45	5	0,000976058644
8	13650897	T	<INS:ME:ALU>	49	1	45	5	41	9	48	0	45	1	0,0009808635771
14	41455966	T	<INS:ME:ALU>	42	8	45	5	46	2	48	0	48	0	0,0009810217184
8	15548520	T	<INS:ME:ALU>	41	7	31	17	40	8	47	3	41	3	0,0009839702542
3	124406522	T	<INS:ME:ALU>	44	4	40	8	42	6	46	0	48	0	0,0009952275486
7	78146522	T	<INS:ME:ALU>	47	1	44	6	50	0	50	0	48	0	0,0009958095054
1	99672118	T	<INS:ME:ALU>	48	2	50	0	50	0	43	7	42	6	0,001000311302
12	59410153	T	<INS:ME:ALU>	45	3	42	8	45	1	44	0	46	0	0,001006154761
11	94972022	C	<INS:ME:ALU>	41	5	44	0	48	0	46	0	46	0	0,001012529342
3	18995913	T	<INS:ME:ALU>	45	3	36	10	41	1	48	0	43	5	0,001026691467
9	89946027	G	<INS:ME:ALU>	41	7	50	0	42	6	37	11	37	11	0,001027984316
20	22705760	T	<INS:ME:ALU>	43	5	38	8	47	1	50	0	47	1	0,001033002626
5	63658751	T	<INS:ME:ALU>	50	0	50	0	45	3	43	3	40	8	0,001033453244
4	38443362	T	<INS:ME:ALU>	50	0	48	0	40	4	48	0	48	0	0,001041475627
9	97387416	A	<INS:ME:ALU>	43	7	42	8	40	8	50	0	49	1	0,001044823784
9	120390733	T	<INS:ME:ALU>	43	7	40	10	34	16	45	3	44	2	0,001047441452
6	44344011	T	<INS:ME:ALU>	50	0	50	0	46	0	44	6	46	2	0,001049827092
9	76238787	A	<INS:ME:ALU>	46	2	44	6	46	0	50	0	50	0	0,001049827092
15	25735669	G	<INS:ME:ALU>	33	15	33	15	41	9	33	13	48	2	0,001054334991
2	226965266	A	<INS:ME:ALU>	46	0	46	0	44	0	48	0	38	4	0,00105758165
13	34738966	A	<INS:ME:ALU>	37	13	40	10	33	17	20	26	27	23	0,001069739481
4	128861880	G	<INS:ME:ALU>	50	0	46	0	46	0	42	6	44	2	0,001072423489
18	853490	C	<INS:ME:ALU>	43	5	38	12	42	6	27	21	36	10	0,001075434067
3	123209274	A	<INS:ME:ALU>	47	3	43	7	36	12	48	2	49	1	0,001079046645
8	119491330	C	<INS:ME:ALU>	46	2	47	1	50	0	37	9	45	5	0,001081140842
7	138791612	G	<INS:ME:ALU>	49	1	42	6	48	0	46	0	44	0	0,001093699807
1	70286430	T	<INS:ME:ALU>	50	0	50	0	50	0	50	0	42	4	0,001095958694
12	62880052	C	<INS:ME:ALU>	45	3	41	9	42	0	44	0	40	2	0,001109162976
1	222852628	A	<INS:ME:ALU>	50	0	42	4	50	0	48	0	50	0	0,001132564564
8	17204181	C	<INS:ME:ALU>	50	0	50	0	50	0	42	4	48	0	0,001132564564
5	148917332	T	<INS:ME:ALU>	50	0	43	7	46	4	36	12	43	7	0,001135419216
6	18346399	T	<INS:ME:ALU>	34	16	38	10	47	1	43	7	41	7	0,001145929707
4	96753081	T	<INS:ME:ALU>	43	7	50	0	48	0	43	7	43	5	0,001152343835
5	143407146	T	<INS:ME:ALU>	39	9	46	4	43	1	35	15	38	10	0,001161331931
5	172613088	T	<INS:ME:ALU>	39	9	49	1	50	0	43	7	44	4	0,001167063452
3	2843359	A	<INS:ME:ALU>	50	0	50	0	48	0	48	0	42	4	0,001170711613
4	62789111	G	<INS:ME:ALU>	50	0	48	0	50	0	42	4	48	0	0,001170711613
5	155370361	T	<INS:ME:ALU>	50	0	48	0	50	0	48	0	42	4	0,001170711613
8	66352096	T	<INS:ME:ALU>	48	0	48	0	46	0	39	5	49	1	0,001179065241
6	27885535	T	<INS:ME:ALU>	43	1	44	6	48	0	48	0	46	0	0,001188246599
8	83201566	T	<INS:ME:ALU>	47	3	47	1	39	7	46	0	50	0	0,001196044274
15	98394156	T	<INS:ME:ALU>	50	0	48	0	46	0	41	3	44	6	0,001199573058
14	40579685	T	<INS:ME:ALU>	36	14	23	27	37	13	41	9	39	11	0,001206271695
11	26128651	T	<INS:ME:ALU>	47	3	49	1	48	0	40	10	42	4	0,00120992319
6	156541113	A	<INS:ME:ALU>	47	3	50	0	40	10	46	4	47	1	0,001210409216
10	16000967	A	<INS:ME:ALU>	29	17	46	4	31	19	41	9	36	12	0,001213193522
10	11984965	T	<INS:ME:ALU>	46	4	40	6	46	0	44	0	44	0	0,001217268883
8	117047019	A	<INS:ME:ALU>	16	32	30	20	27	19	14	34	15	31	0,001220928473
1	88813625	T	<INS:ME:ALU>	44	2	47	1	41	9	45	1	46	0	0,001229120521
13	39430892	T	<INS:ME:ALU>	47	3	48	2	44	4	37	11	32	12	0,001238409501
21	28249247	T	<INS:ME:ALU>	44	2	47	1	40	8	37	11	37	11	0,001249871451
12	46046309	A	<INS:ME:ALU>	44	2	41	9	50	0	42	8	48	2	0,001257600054
20	50349198	T	<INS:ME:ALU>	48	0	48	2	50	0	43	7	44	6	0,001260623142
1	79582082	T	<INS:ME:ALU>	20	26	9	39	3	39	10	36	7	35	0,001262863305
1	187955397	C	<INS:ME:ALU>	50	0	50	0	50	0	44	4	50	0	0,001264909969
5	75863677	A	<INS:ME:ALU>	50	0	50	0	50	0	50	0	44	4	0,001264909969
7	53841537	T	<INS:ME:ALU>	50	0	50	0	50	0	50	0	44	4	0,001264909969
15	58017527	A	<INS:ME:ALU>	44	4	50	0	50	0	50	0	50	0	0,001264909969
6	78416769	G	<INS:ME:ALU>	46	4	37	13	45	5	49	1	46	2	0,001274427451
13	37465307	C	<INS:ME:ALU>	50	0	48	0	48	0	41	5	49	1	0,001275788535
15	76826019	A	<INS:ME:ALU>	46	4	48	2	45	5	36	12	33	13	0,001298772303
6	52537145	A	<INS:ME:ALU>	47	3	45	5	42	8	50	0	50	0	0,001298871585
19	56865668	T	<INS:ME:ALU>	47	3	48	0	42	6	50	0	50	0	0,001299995554
20	849266	T	<INS:ME:ALU>	50	0	48	0	48	0	47	1	44	6	0,001303863481
6	93853192	T	<INS:ME:ALU>	50	0	44	6	46	0	40	6	43	7	0,001311933174
8	139117417	A	<INS:ME:ALU>	44	6	49	1	39	7	30	14	44	6	0,00131288134
9	262463	T	<INS:ME:ALU>	44	6	38	12	26	20	42	6	39	7	0,001318677048
3	75533853	T	<INS:ME:ALU>	48	0	48	0	50	0	42	6	45	3	0,001321266998
14	40312966	T	<INS:ME:ALU>	28	20	14	36	12	36	23	25	25	23	0,001325947568
9	110762667	T	<INS:ME:ALU>	49	1	48	2	50	0	38	8	45	1	0,00132701263
6	46278290	G	<INS:ME:ALU>	50	0	48	0	46	0	42	6	45	3	0,001338847979
1	198243300	T	<INS:ME:ALU>	38	10	43	7	48	2	31	17	42	8	0,001339566749
22	32819942	T	<INS:ME:ALU>	45	3	41	7	49	1	48	0	50	0	0,001340827536
6	95481360	T	<INS:ME:ALU>	48	0	44	0	50	0	42	6	43	3	0,001340860828
4	162566562	T	<INS:ME:ALU>	43	5	46	0	44	0	44	0	44	0	0,00134942205
12	61704147	C	<INS:ME:ALU>	28	20	19	27	24	12	11	29	14	28	0,001353846834
10	114936348	T	<INS:ME:ALU>	45	5	50	0	50	0	50	0	50	0	0,001355220364
4	80741239	A	<INS:ME:ALU>	48	0	50	0	48	0	45	5	48	0	0,001355459229
2	33842671	T	<INS:ME:ALU>	50	0	50	0	50	0	45	5	48	0	0,001357070986
2	56872875	T	<INS:ME:ALU>	48	0	45	5	50	0	50	0	50	0	0,001357070986
3	174225443	A	<INS:ME:ALU>	50	0	45	5	50	0	50	0	48	0	0,001357070986
5	16470323	G	<INS:ME:ALU>	50	0	45	5	50	0	50	0	48	0	0,001357070986
5	38256879	A	<INS:ME:ALU>	50	0	50	0	50	0	45	5	48	0	0,001357070986
7	141947808	C	<INS:ME:ALU>	48	0	50	0	50	0	45	5	50	0	0,001357070986
15	51991006	T	<INS:ME:ALU>	50	0	48	0	45	5	50	0	50	0	0,001357070986
20	53640857	C	<INS:ME:ALU>	50	0	50	0	48	0	45	5	50	0	0,001357070986
6	150234250	T	<INS:ME:ALU>	48	0	50	0	50	0	45	5	48	0	0,001357209449
7	346874	T	<INS:ME:ALU>	48	0	50	0	50	0	45	5	48	0	0,001357209449
10	129994146	T	<INS:ME:ALU>	48	0	50	0	48	0	50	0	45	5	0,001357209449
12	24019995	G	<INS:ME:ALU>	50	0	45	5	48	0	48	0	50	0	0,001357209449
20	8521317	C	<INS:ME:ALU>	50	0	50	0	45	5	48	0	48	0	0,001357209449
3	6679968	T	<INS:ME:ALU>	48	0	45	5	46	0	48	0	46	0	0,001358145294
8	39680035	T	<INS:ME:ALU>	48	2	46	0	44	0	42	6	39	7	0,001359629935
13	86254128	T	<INS:ME:ALU>	50	0	45	5	46	0	48	0	48	0	0,001361410434
6	32688595	T	<INS:ME:ALU>	30	20	26	22	29	17	43	7	40	10	0,001362828185
5	76368933	A	<INS:ME:ALU>	45	3	50	0	48	0	42	8	45	5	0,001364482052
6	79542143	T	<INS:ME:ALU>	46	0	50	0	45	5	50	0	48	0	0,001364844058
17	36148694	T	<INS:ME:ALU>	50	0	50	0	46	0	50	0	45	5	0,001366215895
12	126953871	G	<INS:ME:ALU>	50	0	50	0	50	0	43	5	49	1	0,001375844527
11	40797566	A	<INS:ME:ALU>	50	0	48	0	50	0	45	5	44	0	0,001379754221
12	133183488	T	<INS:ME:ALU>	49	1	49	1	43	7	46	0	50	0	0,001388118579
17	15894515	T	<INS:ME:ALU>	43	7	49	1	46	4	49	1	37	11	0,00139711868
3	173305622	T	<INS:ME:ALU>	50	0	48	0	40	0	45	5	48	0	0,001423220015
10	69803989	A	<INS:ME:ALU>	48	0	48	0	48	0	42	6	46	2	0,001440048695
5	109119454	T	<INS:ME:ALU>	44	6	48	2	48	0	38	10	42	8	0,001443712944
22	46623051	T	<INS:ME:ALU>	48	0	47	1	48	0	41	7	43	3	0,001443726784
8	80466350	T	<INS:ME:ALU>	37	11	45	5	44	2	48	0	44	4	0,001450759624
3	41511171	G	<INS:ME:ALU>	50	0	50	0	50	0	44	6	48	2	0,001455472716
19	53079900	C	<INS:ME:ALU>	50	0	50	0	50	0	44	6	48	2	0,001455472716
5	35682458	A	<INS:ME:ALU>	48	0	50	0	50	0	44	6	48	2	0,001458407436
11	56336833	C	<INS:ME:ALU>	48	2	44	6	50	0	48	0	50	0	0,001458407436
18	45917914	C	<INS:ME:ALU>	50	0	48	0	48	0	44	6	48	2	0,001458637007
9	103228023	A	<INS:ME:ALU>	46	0	50	0	50	0	44	6	48	2	0,001472874766
2	31527474	T	<INS:ME:ALU>	49	1	44	6	50	0	50	0	50	0	0,001473105039
7	109512315	A	<INS:ME:ALU>	50	0	50	0	50	0	44	6	49	1	0,001473105039
19	30582276	C	<INS:ME:ALU>	50	0	49	1	50	0	50	0	44	6	0,001473105039
9	17062597	T	<INS:ME:ALU>	49	1	44	6	48	0	48	0	48	0	0,001473515471
9	8645778	C	<INS:ME:ALU>	39	9	49	1	35	11	42	2	41	3	0,001475358544
6	52672603	A	<INS:ME:ALU>	44	6	49	1	50	0	50	0	48	0	0,001475918359
22	42633094	T	<INS:ME:ALU>	50	0	50	0	48	0	49	1	44	6	0,001475918359
13	81612466	G	<INS:ME:ALU>	49	1	50	0	44	6	48	0	48	0	0,001476155173
14	47982152	T	<INS:ME:ALU>	50	0	48	0	48	0	44	6	49	1	0,001476155173
1	182420857	T	<INS:ME:ALU>	37	13	41	9	33	15	43	5	48	2	0,001478125239
8	132377888	T	<INS:ME:ALU>	48	2	44	6	46	0	50	0	46	0	0,001480856668
4	136304387	T	<INS:ME:ALU>	48	0	44	0	48	0	39	5	40	4	0,001481222577
17	60376780	T	<INS:ME:ALU>	43	5	40	10	47	1	33	13	38	12	0,001481997505
4	41920828	T	<INS:ME:ALU>	49	1	44	6	48	0	48	0	46	0	0,001482576551
21	23243085	C	<INS:ME:ALU>	48	2	41	5	47	1	34	12	37	7	0,001490780852
5	179369185	T	<INS:ME:ALU>	29	19	36	12	25	25	40	8	35	9	0,001505846152
1	233519144	A	<INS:ME:ALU>	34	16	45	5	27	17	40	10	41	5	0,001510501884
5	75859816	T	<INS:ME:ALU>	38	0	48	0	50	0	44	2	42	6	0,001518197016
6	111107864	T	<INS:ME:ALU>	48	2	50	0	41	7	49	1	48	0	0,00154133343
5	114739736	T	<INS:ME:ALU>	8	42	2	48	5	45	16	34	11	37	0,001544587536
1	163314443	G	<INS:ME:ALU>	19	27	25	25	36	14	38	12	31	17	0,001546145195
2	160562439	C	<INS:ME:ALU>	41	7	45	3	48	0	43	1	50	0	0,001562479508
4	41719435	C	<INS:ME:ALU>	50	0	50	0	47	1	45	3	43	7	0,001575033502
3	7538755	C	<INS:ME:ALU>	41	7	47	1	46	2	48	0	50	0	0,00157718887
2	112716558	T	<INS:ME:ALU>	50	0	49	1	44	0	46	4	41	7	0,001595813487
6	45835313	T	<INS:ME:ALU>	48	0	50	0	50	0	44	6	45	3	0,001605863362
6	56754922	C	<INS:ME:ALU>	50	0	48	0	50	0	45	3	44	6	0,001605863362
1	116983571	T	<INS:ME:ALU>	48	2	48	2	50	0	45	5	40	10	0,001614846292
6	131273499	G	<INS:ME:ALU>	40	8	37	9	47	1	46	2	47	1	0,001616437502
3	27899269	T	<INS:ME:ALU>	47	1	48	2	48	0	43	5	39	9	0,001616788716
6	123558057	T	<INS:ME:ALU>	44	0	44	0	44	0	43	3	38	6	0,001621403864
4	29907839	T	<INS:ME:ALU>	34	14	40	10	35	11	24	22	22	24	0,001630676378
8	107392439	A	<INS:ME:ALU>	48	0	48	0	50	0	39	5	44	2	0,00164536819
8	125079923	G	<INS:ME:ALU>	48	0	50	0	47	1	41	7	48	2	0,001682737286
3	82056145	T	<INS:ME:ALU>	46	4	47	3	35	5	29	15	36	10	0,001685082762
7	85013802	A	<INS:ME:ALU>	46	2	47	3	36	10	39	3	48	0	0,001709604611
6	31304015	T	<INS:ME:ALU>	47	1	46	2	43	7	50	0	50	0	0,001715955101
3	61973394	G	<INS:ME:ALU>	50	0	48	0	48	0	45	3	44	6	0,00175458835
5	24697117	A	<INS:ME:ALU>	44	0	46	0	40	0	46	2	40	6	0,001785230353
6	102220581	T	<INS:ME:ALU>	36	14	44	4	24	18	40	8	37	9	0,001788650202
4	138299005	A	<INS:ME:ALU>	37	13	32	18	30	20	17	31	23	23	0,001791479642
4	119774736	T	<INS:ME:ALU>	47	3	42	8	45	3	50	0	48	0	0,0018076443
10	68695570	T	<INS:ME:ALU>	48	0	48	0	46	0	44	2	39	5	0,001811676922
8	10132591	T	<INS:ME:ALU>	48	0	50	0	50	0	41	5	43	3	0,001814477382
4	110138232	T	<INS:ME:ALU>	42	6	48	0	45	3	48	0	46	0	0,001821745567
1	29862420	T	<INS:ME:ALU>	50	0	50	0	48	0	41	5	44	2	0,001830121523
1	244331191	G	<INS:ME:ALU>	48	0	48	0	48	0	44	6	45	3	0,001831355428
2	40303022	T	<INS:ME:ALU>	48	0	50	0	50	0	41	5	46	2	0,001832562248
13	67903471	T	<INS:ME:ALU>	21	29	19	31	5	39	23	25	18	32	0,001834296505
2	26620551	T	<INS:ME:ALU>	50	0	50	0	50	0	47	3	44	6	0,001839595063
8	79594581	G	<INS:ME:ALU>	50	0	50	0	50	0	44	6	47	3	0,001839595063
8	9012966	T	<INS:ME:ALU>	46	4	40	10	44	0	49	1	47	3	0,001839968876
2	69744669	T	<INS:ME:ALU>	45	3	44	6	50	0	46	0	48	0	0,001840653261
4	138317631	G	<INS:ME:ALU>	46	0	48	0	50	0	44	6	45	3	0,001840653261
11	129759556	T	<INS:ME:ALU>	42	6	34	16	28	22	40	8	39	9	0,001842574023
11	36340050	C	<INS:ME:ALU>	44	6	50	0	47	3	50	0	48	0	0,001843855462
11	90530723	T	<INS:ME:ALU>	50	0	39	7	38	0	42	4	43	1	0,001863507163
10	10615756	A	<INS:ME:ALU>	50	0	48	0	46	0	42	4	41	5	0,001867287657
4	31841426	T	<INS:ME:ALU>	20	30	30	20	38	10	33	17	32	16	0,001874450768
1	246592342	T	<INS:ME:ALU>	38	12	32	18	32	16	42	8	43	3	0,001875501969
5	10098865	G	<INS:ME:ALU>	42	0	50	0	46	0	38	4	43	5	0,001885032526
15	26872523	T	<INS:ME:ALU>	28	18	18	30	39	11	29	19	31	19	0,001892935381
14	34847654	T	<INS:ME:ALU>	48	0	50	0	41	5	47	1	46	0	0,0018931312
13	54606529	T	<INS:ME:ALU>	34	14	36	12	43	5	47	3	43	3	0,001907419912
14	41173779	G	<INS:ME:ALU>	48	0	48	0	44	0	46	2	44	6	0,001914245773
22	34396872	T	<INS:ME:ALU>	50	0	50	0	48	0	42	4	43	5	0,001923464934
2	233845893	G	<INS:ME:ALU>	27	23	27	23	37	11	22	24	16	28	0,001938209363
17	61731693	T	<INS:ME:ALU>	47	1	47	3	49	1	42	6	39	11	0,001939383989
4	19222116	T	<INS:ME:ALU>	43	7	47	1	43	3	46	0	50	0	0,001981305884
9	113135911	T	<INS:ME:ALU>	46	0	48	0	50	0	44	4	41	5	0,002012974655
5	24150541	G	<INS:ME:ALU>	45	5	44	4	47	1	38	12	38	12	0,002023981549
2	214731309	C	<INS:ME:ALU>	50	0	50	0	50	0	46	4	43	5	0,002030668962
8	14321453	A	<INS:ME:ALU>	50	0	50	0	50	0	46	4	43	5	0,002030668962
12	78999500	T	<INS:ME:ALU>	48	0	43	7	46	0	44	4	47	1	0,00203670228
7	29029350	T	<INS:ME:ALU>	50	0	48	0	50	0	47	1	43	5	0,002039059033
6	78364271	T	<INS:ME:ALU>	23	25	34	14	34	10	24	22	20	26	0,002040617103
18	57150121	T	<INS:ME:ALU>	40	10	41	9	43	7	47	1	49	1	0,002066658156
16	55236552	A	<INS:ME:ALU>	47	3	43	5	50	0	39	11	41	7	0,002076303898
14	28635499	A	<INS:ME:ALU>	48	0	46	0	46	0	37	5	46	2	0,002087625113
12	74124818	G	<INS:ME:ALU>	43	3	43	7	38	8	50	0	47	1	0,002092013177
5	39938468	T	<INS:ME:ALU>	45	3	44	6	43	7	50	0	48	0	0,002093044219
11	23270712	T	<INS:ME:ALU>	44	4	35	11	38	12	45	1	37	11	0,002094615023
7	56244918	C	<INS:ME:ALU>	23	27	23	27	37	13	18	30	19	27	0,002106386031
5	74653980	T	<INS:ME:ALU>	50	0	48	0	48	0	41	5	46	4	0,002109329496
13	108474402	A	<INS:ME:ALU>	48	0	50	0	50	0	43	5	44	4	0,002114934693
17	43383714	A	<INS:ME:ALU>	48	0	50	0	50	0	44	4	43	5	0,002114934693
13	99765009	C	<INS:ME:ALU>	26	24	39	11	41	9	26	22	31	13	0,002125005082
3	94907315	T	<INS:ME:ALU>	40	0	46	0	46	0	35	5	39	3	0,002151267639
4	142208121	T	<INS:ME:ALU>	50	0	48	0	50	0	44	0	40	4	0,00215492734
5	58516643	T	<INS:ME:ALU>	42	8	46	2	48	0	41	5	40	10	0,002157124409
11	26067480	T	<INS:ME:ALU>	50	0	48	0	48	0	39	5	45	3	0,002162812829
6	47708271	G	<INS:ME:ALU>	44	4	42	8	29	19	43	7	36	12	0,002171241665
3	188883226	T	<INS:ME:ALU>	25	23	33	17	39	11	41	9	42	8	0,002173623744
14	37891044	T	<INS:ME:ALU>	48	0	46	0	44	0	41	5	40	4	0,002176469607
18	57500376	A	<INS:ME:ALU>	50	0	48	0	50	0	41	5	48	2	0,002190621274
2	170380513	T	<INS:ME:ALU>	46	0	50	0	46	0	41	5	44	4	0,002196288887
13	32646742	C	<INS:ME:ALU>	50	0	50	0	44	0	44	6	47	3	0,002197372651
5	95330886	T	<INS:ME:ALU>	50	0	50	0	46	0	43	5	44	4	0,002208073225
7	133911815	A	<INS:ME:ALU>	50	0	48	0	50	0	46	4	43	5	0,002230959537
8	139057070	T	<INS:ME:ALU>	42	4	33	11	48	0	39	5	39	5	0,002246171414
1	67255224	T	<INS:ME:ALU>	48	0	44	0	48	0	41	3	39	5	0,00225937067
7	26754993	T	<INS:ME:ALU>	48	0	48	0	50	0	43	5	45	1	0,002264255207
20	16148396	T	<INS:ME:ALU>	43	5	48	2	50	0	50	0	50	0	0,00227418172
8	128761500	T	<INS:ME:ALU>	50	0	46	4	41	9	38	10	42	8	0,002276644931
10	83042769	A	<INS:ME:ALU>	37	13	39	11	18	26	32	16	35	15	0,002287773866
11	25074313	T	<INS:ME:ALU>	50	0	50	0	46	0	43	3	41	5	0,002290136107
4	166190784	A	<INS:ME:ALU>	41	7	36	14	45	3	48	2	43	3	0,002294646664
14	56606684	T	<INS:ME:ALU>	41	9	39	9	26	20	45	5	38	8	0,002296605846
10	34571038	A	<INS:ME:ALU>	46	4	46	2	50	0	43	7	40	10	0,002297784063
8	913272	T	<INS:ME:ALU>	50	0	50	0	50	0	47	3	41	5	0,002309208798
2	167415345	T	<INS:ME:ALU>	48	0	44	0	46	0	40	2	39	5	0,00233271381
1	194908949	T	<INS:ME:ALU>	50	0	50	0	50	0	42	4	46	0	0,002341423225
12	78396948	T	<INS:ME:ALU>	28	18	26	22	27	21	41	7	35	11	0,002378300262
8	128119620	T	<INS:ME:ALU>	38	2	50	0	42	4	37	9	38	8	0,002383221271
6	63205128	A	<INS:ME:ALU>	48	2	40	4	44	0	43	7	36	10	0,002393991136
21	18992116	C	<INS:ME:ALU>	46	2	40	10	50	0	43	7	44	4	0,002394686137
7	109221879	A	<INS:ME:ALU>	50	0	48	0	44	0	41	5	46	4	0,002420635308
17	50541711	G	<INS:ME:ALU>	50	0	48	0	48	0	43	5	44	4	0,002423817799
18	44641894	T	<INS:ME:ALU>	44	4	48	0	43	5	50	0	48	0	0,002423817799
18	61694830	T	<INS:ME:ALU>	48	0	48	0	50	0	43	5	44	4	0,002423817799
20	59482712	C	<INS:ME:ALU>	48	0	48	0	48	0	45	3	41	5	0,002432706063
13	87852757	T	<INS:ME:ALU>	48	0	50	0	50	0	47	3	41	5	0,00243652536
4	39073742	A	<INS:ME:ALU>	50	0	48	0	48	0	46	4	43	5	0,002440107436
17	13884344	T	<INS:ME:ALU>	50	0	44	4	50	0	45	5	41	7	0,002440591293
13	27855996	A	<INS:ME:ALU>	50	0	50	0	50	0	43	5	47	3	0,002463723102
3	73970413	C	<INS:ME:ALU>	48	0	48	0	40	0	34	4	40	4	0,002477534707
6	51929672	A	<INS:ME:ALU>	30	20	40	10	34	14	22	28	28	22	0,00249758317
1	118379689	G	<INS:ME:ALU>	43	5	50	0	42	2	50	0	48	0	0,002505096761
11	76087792	T	<INS:ME:ALU>	48	0	48	0	48	0	43	1	43	5	0,002514871745
4	107148537	G	<INS:ME:ALU>	46	0	48	0	48	0	42	4	43	5	0,00251660178
2	179552134	A	<INS:ME:ALU>	46	2	48	0	50	0	45	5	43	7	0,002521757091
2	177316553	T	<INS:ME:ALU>	32	18	44	4	32	18	30	16	38	10	0,002529918968
1	224241461	C	<INS:ME:ALU>	33	17	42	8	39	11	29	21	25	23	0,00254317568
16	10153199	G	<INS:ME:ALU>	50	0	50	0	48	0	45	5	44	4	0,002546444342
2	220936395	T	<INS:ME:ALU>	31	15	42	8	44	6	48	2	45	5	0,002549080681
9	109235274	T	<INS:ME:ALU>	42	8	38	12	45	5	49	1	46	2	0,002562346944
15	86224963	T	<INS:ME:ALU>	47	3	41	9	50	0	43	5	37	9	0,002569322707
15	38769445	T	<INS:ME:ALU>	46	4	39	11	50	0	42	8	45	5	0,002574052466
2	31058455	G	<INS:ME:ALU>	48	0	48	0	42	4	46	0	48	0	0,002590417883
4	182462012	A	<INS:ME:ALU>	50	0	50	0	48	0	44	4	50	0	0,002613618196
5	120552377	C	<INS:ME:ALU>	48	0	50	0	44	4	50	0	50	0	0,002613618196
12	125147120	C	<INS:ME:ALU>	50	0	50	0	48	0	50	0	44	4	0,002613618196
5	13970582	T	<INS:ME:ALU>	50	0	48	0	50	0	43	5	44	2	0,00261379063
4	31591472	G	<INS:ME:ALU>	45	5	46	2	44	0	37	9	41	9	0,002614338268
12	45419555	G	<INS:ME:ALU>	8	40	25	25	9	37	17	33	13	37	0,002618959404
11	127997835	T	<INS:ME:ALU>	39	7	42	4	47	1	35	9	30	12	0,00262356458
13	67967167	T	<INS:ME:ALU>	48	2	42	6	49	1	40	10	47	1	0,002626667889
2	213029697	T	<INS:ME:ALU>	50	0	48	0	46	0	46	2	41	5	0,002626866916
15	55671321	T	<INS:ME:ALU>	48	0	45	1	50	0	40	6	42	4	0,002638258286
8	69587130	C	<INS:ME:ALU>	45	5	50	0	46	0	39	7	43	3	0,002638624228
17	51957128	C	<INS:ME:ALU>	41	7	33	17	42	6	36	14	29	21	0,002663946698
18	27182104	G	<INS:ME:ALU>	36	12	46	2	36	14	31	15	36	14	0,002684711988
5	170201339	G	<INS:ME:ALU>	14	36	29	19	16	34	12	36	15	31	0,002702120168
3	30059462	T	<INS:ME:ALU>	48	0	50	0	50	0	46	2	43	5	0,002710764579
12	82956476	T	<INS:ME:ALU>	50	0	50	0	48	0	43	5	46	2	0,002710764579
5	71412963	T	<INS:ME:ALU>	47	3	50	0	42	8	40	10	43	7	0,002710966228
7	136369722	T	<INS:ME:ALU>	43	5	35	11	48	0	40	8	39	5	0,002713745059
7	86928714	T	<INS:ME:ALU>	48	0	50	0	48	0	42	2	43	5	0,002748086035
1	70061670	G	<INS:ME:ALU>	40	8	37	11	36	12	47	1	46	4	0,002750319832
4	17150918	T	<INS:ME:ALU>	43	7	41	9	34	14	45	5	47	1	0,002751739599
7	7758550	G	<INS:ME:ALU>	48	0	44	0	44	0	42	4	43	5	0,002762063754
6	159166302	C	<INS:ME:ALU>	39	11	44	6	44	4	32	18	35	15	0,002763130546
13	66646812	A	<INS:ME:ALU>	48	0	46	0	46	0	42	4	45	5	0,002773869756
6	168306352	A	<INS:ME:ALU>	48	0	48	0	50	0	45	5	44	4	0,002780060759
3	111712342	T	<INS:ME:ALU>	46	2	48	2	49	1	41	7	36	10	0,002782833089
4	40881204	G	<INS:ME:ALU>	48	2	38	12	48	2	46	2	47	3	0,002841771442
18	71324658	T	<INS:ME:ALU>	46	2	50	0	41	7	37	9	44	6	0,002866062827
3	41008734	T	<INS:ME:ALU>	50	0	50	0	50	0	46	4	38	4	0,002867159821
14	85216614	T	<INS:ME:ALU>	50	0	48	0	48	0	43	5	44	2	0,002870418279
12	61537953	T	<INS:ME:ALU>	35	11	31	17	25	15	37	5	43	5	0,002881173947
18	65250997	T	<INS:ME:ALU>	48	0	48	0	48	0	44	4	43	5	0,002882524881
4	163293136	T	<INS:ME:ALU>	48	0	48	0	46	0	44	4	43	5	0,002888928772
13	42586765	T	<INS:ME:ALU>	46	0	48	0	48	0	44	4	43	5	0,002888928772
7	158830466	T	<INS:ME:ALU>	48	0	48	0	48	0	44	4	45	5	0,002901924785
2	139380788	G	<INS:ME:ALU>	41	9	43	5	35	11	45	1	48	2	0,002905035443
11	87792967	T	<INS:ME:ALU>	50	0	50	0	50	0	46	4	45	5	0,002913505553
11	123562942	T	<INS:ME:ALU>	50	0	50	0	50	0	45	5	46	4	0,002913505553
15	57994702	T	<INS:ME:ALU>	50	0	50	0	50	0	45	5	46	4	0,002913505553
18	7725581	C	<INS:ME:ALU>	50	0	50	0	50	0	46	4	45	5	0,002913505553
1	42390318	C	<INS:ME:ALU>	45	5	46	4	50	0	48	0	50	0	0,002919448342
5	39505859	A	<INS:ME:ALU>	48	0	50	0	50	0	45	5	46	4	0,002919448342
8	11225316	G	<INS:ME:ALU>	50	0	50	0	48	0	46	4	45	5	0,002919448342
4	12648679	T	<INS:ME:ALU>	50	0	48	0	48	0	45	5	46	4	0,002919844233
5	113191879	T	<INS:ME:ALU>	50	0	50	0	50	0	45	5	45	3	0,002926668342
11	73276648	G	<INS:ME:ALU>	50	0	50	0	50	0	45	5	45	3	0,002926668342
17	32629274	T	<INS:ME:ALU>	45	3	40	10	48	2	48	0	47	3	0,002963626279
4	62983304	T	<INS:ME:ALU>	43	7	44	6	45	3	44	0	50	0	0,002969797533
11	22412812	A	<INS:ME:ALU>	41	9	44	6	42	8	48	2	50	0	0,00300849628
6	74668019	T	<INS:ME:ALU>	37	7	41	5	40	6	29	15	26	16	0,003024226994
1	170651487	G	<INS:ME:ALU>	41	5	42	8	50	0	49	1	43	7	0,00302899356
2	169485355	G	<INS:ME:ALU>	46	0	50	0	50	0	43	5	48	2	0,00305165013
8	109210933	T	<INS:ME:ALU>	48	0	48	0	46	0	41	5	48	2	0,00305461809
3	103171376	T	<INS:ME:ALU>	43	7	39	11	45	1	33	9	46	2	0,003058618487
4	102041749	T	<INS:ME:ALU>	40	4	38	6	42	0	48	0	47	1	0,003065319618
6	57465236	T	<INS:ME:ALU>	41	9	39	11	46	4	47	1	48	2	0,003099450287
5	55167661	C	<INS:ME:ALU>	48	2	49	1	46	0	40	8	39	1	0,003117642335
6	6402120	A	<INS:ME:ALU>	48	0	50	0	50	0	48	2	43	5	0,003133500654
20	52725238	T	<INS:ME:ALU>	20	26	11	37	24	16	23	27	12	30	0,003159098263
7	114535784	T	<INS:ME:ALU>	44	6	49	1	43	7	50	0	49	1	0,003177796907
10	129190306	T	<INS:ME:ALU>	43	7	29	21	36	14	38	10	44	6	0,003193149865
12	23137333	T	<INS:ME:ALU>	50	0	48	0	44	0	44	4	45	5	0,003197638379
9	89226651	T	<INS:ME:ALU>	49	1	50	0	50	0	41	5	43	5	0,003199877421
1	234123255	T	<INS:ME:ALU>	50	0	48	0	46	0	45	3	41	5	0,003204073128
13	101535973	T	<INS:ME:ALU>	47	3	33	17	40	6	43	5	43	7	0,003300165426
7	131851126	T	<INS:ME:ALU>	39	11	41	9	43	5	48	2	49	1	0,003333261424
4	37358797	G	<INS:ME:ALU>	40	4	49	1	44	6	50	0	48	0	0,003341254993
19	46936348	G	<INS:ME:ALU>	48	0	48	0	46	0	41	1	43	5	0,003369885365
8	33613215	T	<INS:ME:ALU>	50	0	48	0	48	0	45	5	42	2	0,003449954098
11	16085998	C	<INS:ME:ALU>	46	0	46	0	44	0	39	5	43	3	0,003462015459
14	27133690	G	<INS:ME:ALU>	50	0	48	0	40	0	42	4	42	0	0,003462958659
10	108991284	T	<INS:ME:ALU>	12	38	12	36	14	36	13	37	27	21	0,003485881822
2	3630321	T	<INS:ME:ALU>	39	9	46	4	32	12	45	5	45	1	0,003497330228
10	26991177	T	<INS:ME:ALU>	48	0	50	0	50	0	45	5	45	1	0,0035163589
7	105466071	T	<INS:ME:ALU>	50	0	46	4	50	0	45	5	43	7	0,003526262861
8	85925721	G	<INS:ME:ALU>	50	0	48	0	48	0	45	5	41	3	0,003530482377
5	64611524	C	<INS:ME:ALU>	48	0	50	0	50	0	45	5	43	3	0,003535498604
1	221969171	A	<INS:ME:ALU>	31	15	29	19	32	16	35	11	44	4	0,003552418702
2	220195382	T	<INS:ME:ALU>	50	0	50	0	48	0	47	3	43	5	0,003554389281
13	59357637	T	<INS:ME:ALU>	50	0	50	0	44	0	42	4	44	0	0,003570394054
8	71774807	T	<INS:ME:ALU>	41	1	42	4	36	0	34	6	33	9	0,003581775611
18	49795414	T	<INS:ME:ALU>	36	12	46	4	31	17	32	16	42	8	0,003599171237
4	133790087	G	<INS:ME:ALU>	50	0	46	0	41	1	40	6	43	1	0,003613719401
2	139634856	G	<INS:ME:ALU>	34	16	42	8	35	13	46	4	44	4	0,003628437013
10	106566893	T	<INS:ME:ALU>	44	6	43	7	50	0	47	1	47	1	0,003630213303
21	28561038	A	<INS:ME:ALU>	38	12	42	6	26	20	36	12	40	6	0,003671855323
9	9868751	T	<INS:ME:ALU>	50	0	48	0	40	0	42	4	46	0	0,003678019891
4	65216746	A	<INS:ME:ALU>	21	29	16	34	22	28	30	20	33	17	0,003686816205
6	25124819	T	<INS:ME:ALU>	50	0	49	1	50	0	45	5	44	6	0,003689791997
22	27550804	T	<INS:ME:ALU>	50	0	49	1	50	0	44	6	45	5	0,003689791997
9	75231546	G	<INS:ME:ALU>	44	4	44	6	48	2	41	9	32	14	0,003697562409
5	167770184	T	<INS:ME:ALU>	49	1	45	5	50	0	37	7	43	7	0,003722119354
2	74051470	C	<INS:ME:ALU>	43	5	49	1	50	0	48	0	44	0	0,003746762282
12	129160920	T	<INS:ME:ALU>	46	0	48	0	42	0	44	0	40	4	0,00375492673
9	17695799	G	<INS:ME:ALU>	48	0	44	0	48	0	46	4	45	5	0,003757359392
18	31533208	T	<INS:ME:ALU>	44	4	37	11	49	1	38	10	38	10	0,003783346052
10	94571333	T	<INS:ME:ALU>	50	0	42	4	44	0	46	0	48	0	0,003795729044
6	32779820	A	<INS:ME:ALU>	16	22	26	20	11	25	34	14	22	20	0,003798354267
2	28054085	T	<INS:ME:ALU>	49	1	46	2	50	0	44	4	38	8	0,003801275913
11	116191003	T	<INS:ME:ALU>	43	5	48	0	49	1	46	0	50	0	0,003810790142
17	59986188	C	<INS:ME:ALU>	44	4	44	4	41	7	50	0	48	0	0,003819053669
18	65138854	A	<INS:ME:ALU>	36	0	46	0	38	0	35	5	39	1	0,003821434504
7	111068642	A	<INS:ME:ALU>	50	0	46	0	42	0	40	4	38	4	0,003823805061
11	36277090	T	<INS:ME:ALU>	40	10	42	8	46	2	46	2	49	1	0,003874468631
2	225114131	G	<INS:ME:ALU>	46	0	50	0	50	0	45	3	43	5	0,003900971808
8	83173531	T	<INS:ME:ALU>	50	0	50	0	46	0	43	5	45	3	0,003900971808
7	81802968	A	<INS:ME:ALU>	50	0	48	0	48	0	43	5	49	1	0,003903707512
3	7133401	T	<INS:ME:ALU>	34	16	29	19	27	21	20	30	15	29	0,003917973239
14	60126687	C	<INS:ME:ALU>	50	0	50	0	50	0	44	4	47	1	0,003949227494
9	1631826	T	<INS:ME:ALU>	38	12	32	16	17	27	31	19	33	15	0,00396655211
1	170603451	A	<INS:ME:ALU>	27	21	37	13	32	16	41	7	41	7	0,003981152685
2	67819232	G	<INS:ME:ALU>	47	3	44	6	40	4	38	10	34	16	0,003991611371
15	100898979	A	<INS:ME:ALU>	37	13	18	28	25	17	30	12	34	16	0,004000608522
20	16830806	A	<INS:ME:ALU>	13	23	31	17	14	28	12	28	21	19	0,004007762634
12	126686329	G	<INS:ME:ALU>	48	0	48	0	50	0	43	5	47	1	0,004011228234
12	65460721	T	<INS:ME:ALU>	48	0	46	0	46	0	41	5	46	2	0,004013935869
2	46196199	T	<INS:ME:ALU>	27	17	39	11	45	3	34	12	40	10	0,004028802599
4	131300776	T	<INS:ME:ALU>	50	0	48	0	50	0	48	0	44	4	0,004051372604
7	104701630	G	<INS:ME:ALU>	44	4	50	0	50	0	48	0	48	0	0,004051372604
12	19766449	C	<INS:ME:ALU>	50	0	48	0	48	0	50	0	44	4	0,004051372604
22	24026515	C	<INS:ME:ALU>	43	5	48	0	48	2	48	0	50	0	0,004054408336
7	100907104	T	<INS:ME:ALU>	48	0	50	0	48	0	46	2	43	5	0,004090818256
11	89924482	T	<INS:ME:ALU>	48	0	50	0	48	0	43	5	46	2	0,004090818256
3	12092927	T	<INS:ME:ALU>	43	5	40	6	46	0	50	0	46	2	0,004154517285
14	106756949	T	<INS:ME:ALU>	40	6	45	5	46	0	48	0	35	1	0,004160150347
12	101450693	T	<INS:ME:ALU>	36	12	31	17	36	12	20	28	30	20	0,004163530215
7	14504891	C	<INS:ME:ALU>	49	1	50	0	45	1	49	1	43	7	0,004166215647
2	197493304	A	<INS:ME:ALU>	50	0	46	4	50	0	43	7	45	3	0,004170151828
12	52685503	G	<INS:ME:ALU>	46	2	50	0	39	9	47	3	42	6	0,004200011659
18	4355881	T	<INS:ME:ALU>	42	4	33	15	31	15	43	5	42	8	0,004217389446
1	152748440	T	<INS:ME:ALU>	50	0	48	0	44	0	46	2	43	5	0,004224155602
10	55983295	T	<INS:ME:ALU>	35	7	27	21	39	5	35	11	39	9	0,004237694554
4	10722293	A	<INS:ME:ALU>	26	20	33	17	27	19	41	7	37	9	0,004245249106
9	9436629	T	<INS:ME:ALU>	48	0	48	0	46	0	47	3	41	5	0,004246262763
8	85903810	G	<INS:ME:ALU>	48	0	50	0	46	0	46	2	43	5	0,004261464591
12	12609795	C	<INS:ME:ALU>	48	2	45	5	48	2	37	13	43	7	0,004264729324
3	36460145	T	<INS:ME:ALU>	47	1	48	0	48	0	42	6	45	1	0,004325570072
8	51392837	T	<INS:ME:ALU>	43	7	44	4	44	4	50	0	48	0	0,004334680159
8	83351478	G	<INS:ME:ALU>	47	1	45	5	40	8	50	0	46	2	0,004341502093
5	140712965	G	<INS:ME:ALU>	47	3	47	3	43	5	35	15	43	7	0,004347448083
7	35853682	T	<INS:ME:ALU>	37	7	48	2	49	1	48	0	44	6	0,004362512241
13	111326782	T	<INS:ME:ALU>	48	2	43	5	44	6	50	0	50	0	0,004488040575
1	8502007	T	<INS:ME:ALU>	43	7	42	8	41	5	46	0	49	1	0,004497569207
10	6871355	T	<INS:ME:ALU>	47	3	48	2	41	7	48	0	48	0	0,004504910168
7	147202430	A	<INS:ME:ALU>	50	0	44	0	44	0	43	5	42	2	0,00454669813
12	18896187	T	<INS:ME:ALU>	50	0	45	5	48	0	50	0	46	2	0,004578380422
6	124865521	G	<INS:ME:ALU>	50	0	46	4	48	0	44	4	43	7	0,004591180208
5	89851862	G	<INS:ME:ALU>	50	0	48	0	48	0	43	3	45	5	0,004629871593
7	104052617	T	<INS:ME:ALU>	48	0	50	0	50	0	47	1	45	5	0,004700004506
2	123330661	A	<INS:ME:ALU>	31	19	17	31	15	33	12	32	21	27	0,004710636028
1	7242044	A	<INS:ME:ALU>	50	0	50	0	50	0	42	4	46	4	0,004729347038
22	37716996	C	<INS:ME:ALU>	48	0	50	0	48	0	47	3	43	5	0,004732923522
7	33195329	T	<INS:ME:ALU>	46	4	30	16	44	4	41	7	43	7	0,00473422344
1	28745559	T	<INS:ME:ALU>	45	1	43	5	44	2	30	10	30	6	0,004741989987
4	56371962	G	<INS:ME:ALU>	42	6	38	10	32	12	46	2	47	3	0,004762544712
1	93498226	T	<INS:ME:ALU>	22	22	8	38	13	31	14	34	8	38	0,004778432197
16	27999631	T	<INS:ME:ALU>	50	0	48	0	40	0	36	4	37	3	0,004790127367
13	76688294	T	<INS:ME:ALU>	38	4	46	0	43	1	44	0	44	0	0,004936960978
8	115503529	T	<INS:ME:ALU>	49	1	50	0	50	0	44	6	42	2	0,004954722999
1	98605297	T	<INS:ME:ALU>	32	18	44	6	35	13	32	14	25	21	0,004957227211
5	157803072	A	<INS:ME:ALU>	41	7	46	2	44	4	46	0	44	0	0,004964102229
2	64771800	T	<INS:ME:ALU>	48	2	50	0	49	1	42	6	41	7	0,004969888258
3	185262752	T	<INS:ME:ALU>	46	4	49	1	40	8	50	0	46	2	0,004983218663
7	124593024	T	<INS:ME:ALU>	19	27	24	24	19	19	27	15	34	10	0,004984179925
6	129045852	C	<INS:ME:ALU>	46	4	42	4	34	14	36	12	34	14	0,004992136439
17	46505002	A	<INS:ME:ALU>	42	8	34	16	40	8	31	15	26	22	0,005004392026
2	63779236	T	<INS:ME:ALU>	18	20	24	24	8	36	10	30	14	30	0,005020763567
10	30614778	T	<INS:ME:ALU>	50	0	45	5	34	10	45	5	43	5	0,005029089435
6	78195611	T	<INS:ME:ALU>	50	0	48	0	48	0	42	4	47	1	0,005048691407
1	95552051	T	<INS:ME:ALU>	48	0	45	1	50	0	42	6	48	2	0,005048875746
10	134029014	C	<INS:ME:ALU>	48	2	48	0	42	6	49	1	50	0	0,005152006394
12	105830905	G	<INS:ME:ALU>	23	25	32	16	31	17	42	8	33	15	0,005165261744
12	38176344	T	<INS:ME:ALU>	48	0	50	0	46	0	45	5	43	3	0,005186233252
21	24372024	A	<INS:ME:ALU>	48	0	44	0	37	3	48	0	46	0	0,005204382638
7	95101192	T	<INS:ME:ALU>	44	6	34	16	34	14	46	4	35	13	0,005237715242
11	89208161	C	<INS:ME:ALU>	47	1	41	5	46	0	46	0	40	0	0,005239119111
7	76567224	T	<INS:ME:ALU>	28	18	16	32	21	21	25	19	12	30	0,005253814646
8	137884962	G	<INS:ME:ALU>	48	0	44	0	40	0	42	4	38	0	0,005262299808
10	82866128	T	<INS:ME:ALU>	50	0	48	0	46	0	45	1	45	5	0,005269467006
3	152053972	G	<INS:ME:ALU>	49	1	43	5	48	0	46	0	48	0	0,005273608437
11	49366217	T	<INS:ME:ALU>	35	13	46	4	41	5	33	17	39	9	0,005295803035
19	15927952	A	<INS:ME:ALU>	28	22	25	25	18	28	11	39	24	26	0,005343179043
5	3995199	C	<INS:ME:ALU>	23	27	21	29	11	39	28	20	22	24	0,005346614645
7	114956601	T	<INS:ME:ALU>	46	2	36	10	43	1	36	6	46	2	0,005360180493
1	232587774	T	<INS:ME:ALU>	32	18	40	10	22	26	34	16	36	12	0,005365189724
3	150246853	T	<INS:ME:ALU>	48	0	46	0	42	0	42	4	40	0	0,005378002155
8	119880871	T	<INS:ME:ALU>	46	0	46	0	40	0	42	0	35	3	0,005388280681
10	53862429	A	<INS:ME:ALU>	42	8	40	10	50	0	46	4	42	6	0,005389090641
2	26473946	T	<INS:ME:ALU>	39	3	43	7	46	0	50	0	46	4	0,005405044635
11	105437763	T	<INS:ME:ALU>	42	4	46	0	40	0	48	0	44	0	0,005420500244
2	112160848	A	<INS:ME:ALU>	42	0	44	0	38	4	40	0	42	0	0,005425289178
7	9257609	A	<INS:ME:ALU>	50	0	50	0	48	0	40	4	49	1	0,005430835582
1	219574692	T	<INS:ME:ALU>	37	13	38	10	29	15	40	2	38	6	0,005442077695
6	141414904	T	<INS:ME:ALU>	49	1	46	2	41	7	40	10	46	2	0,005449203121
7	45789213	C	<INS:ME:ALU>	50	0	39	9	43	3	41	5	40	8	0,005452185041
6	170500768	C	<INS:ME:ALU>	31	17	26	24	31	15	41	7	38	12	0,005459473867
7	77574812	A	<INS:ME:ALU>	50	0	44	4	48	0	44	0	46	0	0,005461458416
7	78662188	T	<INS:ME:ALU>	46	2	41	3	42	0	41	7	37	9	0,005471558767
2	71706303	A	<INS:ME:ALU>	36	14	29	19	44	4	39	11	39	9	0,005482745471
12	108252820	C	<INS:ME:ALU>	44	4	48	0	50	0	46	0	46	0	0,005489514297
13	60465056	C	<INS:ME:ALU>	50	0	44	4	46	0	48	0	46	0	0,005489514297
11	103912158	T	<INS:ME:ALU>	50	0	48	0	48	0	44	4	40	0	0,005545323734
22	28348640	T	<INS:ME:ALU>	48	0	50	0	48	0	40	4	49	1	0,005556351568
2	215172240	T	<INS:ME:ALU>	50	0	48	0	48	0	45	5	46	2	0,005585347889
16	53624423	A	<INS:ME:ALU>	48	0	46	2	45	5	50	0	48	0	0,005585347889
12	1436387	G	<INS:ME:ALU>	50	0	48	0	44	0	48	0	39	3	0,005588115033
1	59205317	T	<INS:ME:ALU>	49	1	46	4	48	2	35	9	36	8	0,005610746337
18	59168543	A	<INS:ME:ALU>	47	1	45	5	50	0	46	2	42	8	0,005611429548
13	73964695	G	<INS:ME:ALU>	44	6	43	5	43	5	48	0	48	0	0,005623236507
6	70958890	T	<INS:ME:ALU>	48	2	42	8	50	0	48	2	49	1	0,005700167174
6	90730315	T	<INS:ME:ALU>	40	10	46	4	48	0	43	7	45	3	0,005716712979
2	170095035	T	<INS:ME:ALU>	45	5	48	0	44	0	43	7	44	4	0,005734008663
4	72970727	A	<INS:ME:ALU>	31	13	32	12	38	2	37	11	40	4	0,005756595819
11	95371587	A	<INS:ME:ALU>	41	9	41	7	40	10	49	1	48	2	0,005782125239
6	78964173	T	<INS:ME:ALU>	50	0	48	0	50	0	48	0	41	3	0,005820822053
11	128997480	G	<INS:ME:ALU>	41	7	45	3	38	10	32	16	43	5	0,005854555393
2	229229743	A	<INS:ME:ALU>	44	6	46	4	43	3	28	14	40	8	0,005922881093
4	47496529	A	<INS:ME:ALU>	42	6	34	12	42	4	29	17	34	12	0,005929309543
18	49102489	T	<INS:ME:ALU>	50	0	48	0	48	0	42	4	44	4	0,005948007376
17	30893862	T	<INS:ME:ALU>	24	22	36	14	19	27	33	17	22	28	0,005953603429
13	48475979	A	<INS:ME:ALU>	48	0	50	0	49	1	46	4	44	6	0,006008190011
2	161430249	T	<INS:ME:ALU>	50	0	48	0	50	0	42	4	49	1	0,006036672883
5	49896264	A	<INS:ME:ALU>	50	0	50	0	48	0	49	1	42	4	0,006036672883
11	121732933	G	<INS:ME:ALU>	50	0	48	0	50	0	42	4	49	1	0,006036672883
14	88859211	G	<INS:ME:ALU>	50	0	46	0	44	0	43	5	45	3	0,006090471264
18	27156370	T	<INS:ME:ALU>	37	13	47	3	37	11	31	17	36	12	0,006095378942
3	43592214	T	<INS:ME:ALU>	50	0	46	0	44	0	42	4	42	4	0,006106407779
6	95368373	T	<INS:ME:ALU>	42	6	34	12	35	1	44	4	36	12	0,006117827839
8	16100664	C	<INS:ME:ALU>	48	0	48	0	50	0	45	5	47	1	0,006118683887
17	14527654	C	<INS:ME:ALU>	35	15	43	5	39	9	30	20	31	15	0,006136689856
7	24579569	T	<INS:ME:ALU>	50	0	50	0	50	0	45	5	48	2	0,006138617766
10	89863954	A	<INS:ME:ALU>	50	0	50	0	50	0	45	5	48	2	0,006138617766
2	150133336	A	<INS:ME:ALU>	48	0	48	2	48	0	45	5	48	0	0,006139544388
13	47578725	G	<INS:ME:ALU>	48	0	50	0	50	0	48	2	45	5	0,00614696851
11	114227571	T	<INS:ME:ALU>	48	0	50	0	48	0	48	2	45	5	0,006147509604
16	78148600	G	<INS:ME:ALU>	48	0	48	0	50	0	45	5	48	2	0,006147509604
5	18257568	G	<INS:ME:ALU>	42	8	33	13	41	1	44	4	41	5	0,006151963912
6	127304156	G	<INS:ME:ALU>	48	0	50	0	44	0	45	5	46	2	0,006168223583
2	47337154	A	<INS:ME:ALU>	48	0	50	0	42	0	45	5	47	1	0,006179079297
7	28020376	C	<INS:ME:ALU>	50	0	50	0	46	0	45	5	48	2	0,006188585589
4	105597134	G	<INS:ME:ALU>	44	6	46	4	41	3	38	8	34	16	0,006225138291
14	93830941	G	<INS:ME:ALU>	35	13	42	8	49	1	39	9	43	7	0,006229995614
8	131547786	C	<INS:ME:ALU>	42	6	45	5	46	4	48	0	50	0	0,006256257546
7	57346967	A	<INS:ME:ALU>	31	17	34	16	41	9	38	10	46	4	0,006260296659
8	118375947	T	<INS:ME:ALU>	50	0	50	0	44	0	48	2	45	5	0,006263229715
6	68050643	G	<INS:ME:ALU>	43	1	40	8	42	0	41	1	35	3	0,00629402375
4	79372156	C	<INS:ME:ALU>	48	0	50	0	48	0	45	3	45	5	0,006316960569
5	67587292	T	<INS:ME:ALU>	50	0	43	3	50	0	48	0	50	0	0,006347629298
5	145823136	A	<INS:ME:ALU>	50	0	50	0	50	0	43	3	48	0	0,006347629298
16	5673584	T	<INS:ME:ALU>	50	0	50	0	43	3	48	0	50	0	0,006347629298
18	39313521	T	<INS:ME:ALU>	50	0	50	0	48	0	43	3	50	0	0,006347629298
18	39740001	T	<INS:ME:ALU>	50	0	50	0	48	0	50	0	43	3	0,006347629298
3	124568685	A	<INS:ME:ALU>	43	7	41	9	45	1	46	2	49	1	0,006423926231
15	41100332	T	<INS:ME:ALU>	33	17	36	14	45	5	32	18	28	18	0,006445086835
2	19828372	G	<INS:ME:ALU>	50	0	41	3	46	0	46	0	46	0	0,006446776612
8	83801924	T	<INS:ME:ALU>	46	0	48	0	46	0	48	0	41	3	0,006446776612
9	108668203	C	<INS:ME:ALU>	48	0	48	0	50	0	50	0	43	3	0,006506978499
11	36521349	A	<INS:ME:ALU>	50	0	50	0	48	0	48	0	43	3	0,006506978499
11	126464542	G	<INS:ME:ALU>	50	0	50	0	48	0	43	3	48	0	0,006506978499
12	38023087	G	<INS:ME:ALU>	50	0	50	0	48	0	48	0	43	3	0,006506978499
13	94224161	T	<INS:ME:ALU>	48	0	50	0	48	0	43	3	50	0	0,006506978499
2	80861655	T	<INS:ME:ALU>	40	10	49	1	48	2	46	2	46	2	0,006528516253
8	51442472	T	<INS:ME:ALU>	43	7	42	4	39	3	44	0	48	0	0,006531580964
6	139505011	G	<INS:ME:ALU>	50	0	50	0	50	0	49	1	44	4	0,006541128235
16	2102234	G	<INS:ME:ALU>	50	0	50	0	50	0	49	1	44	4	0,006541128235
5	25233926	C	<INS:ME:ALU>	48	2	39	7	44	0	39	3	38	0	0,006558420499
5	76753604	G	<INS:ME:ALU>	40	8	48	0	43	5	44	6	45	1	0,006566496264
10	115250286	A	<INS:ME:ALU>	29	13	46	4	30	14	44	6	42	8	0,006568983817
12	7830054	T	<INS:ME:ALU>	50	0	44	6	50	0	48	2	47	1	0,006589321865
5	180349604	G	<INS:ME:ALU>	34	14	31	19	31	19	24	22	17	31	0,006609111431
20	38210682	C	<INS:ME:ALU>	37	9	42	6	49	1	49	1	47	3	0,00661496885
13	103698120	C	<INS:ME:ALU>	50	0	48	0	48	0	48	0	43	3	0,006671706339
14	80672807	T	<INS:ME:ALU>	43	3	48	0	48	0	48	0	50	0	0,006671706339
9	80089958	T	<INS:ME:ALU>	46	2	50	0	50	0	40	6	41	3	0,006721808998
2	122341490	G	<INS:ME:ALU>	50	0	50	0	50	0	43	3	44	4	0,006798743235
4	131625595	A	<INS:ME:ALU>	50	0	50	0	50	0	44	4	43	3	0,006798743235
3	99854521	C	<INS:ME:ALU>	50	0	50	0	48	0	45	3	42	4	0,006805213576
3	116857576	T	<INS:ME:ALU>	50	0	50	0	48	0	42	4	45	3	0,006805213576
10	20132015	A	<INS:ME:ALU>	50	0	44	0	48	0	45	5	48	2	0,006807771104
15	101569683	T	<INS:ME:ALU>	50	0	46	0	48	0	45	5	45	3	0,006816311227
17	68734762	T	<INS:ME:ALU>	50	0	50	0	50	0	44	4	45	3	0,006825718475
20	52369852	G	<INS:ME:ALU>	50	0	50	0	50	0	44	4	45	3	0,006825718475
4	76595963	G	<INS:ME:ALU>	48	0	48	0	48	0	47	1	43	5	0,006842041687
9	17274304	G	<INS:ME:ALU>	48	0	48	0	48	0	43	5	47	1	0,006842041687
6	93032758	T	<INS:ME:ALU>	46	0	47	1	43	5	48	0	46	0	0,006851951925
1	222296143	T	<INS:ME:ALU>	50	0	50	0	50	0	50	0	45	3	0,006886732051
2	121212392	A	<INS:ME:ALU>	50	0	50	0	50	0	50	0	45	3	0,006886732051
2	202642000	C	<INS:ME:ALU>	50	0	50	0	50	0	45	5	49	1	0,006886732051
3	7856443	T	<INS:ME:ALU>	50	0	50	0	50	0	50	0	45	3	0,006886732051
6	8524071	T	<INS:ME:ALU>	50	0	50	0	50	0	45	3	50	0	0,006886732051
4	156243752	T	<INS:ME:ALU>	48	0	46	0	48	0	47	1	45	5	0,006888909771
5	151850951	T	<INS:ME:ALU>	50	0	48	0	50	0	45	5	49	1	0,006895265479
8	24351977	T	<INS:ME:ALU>	50	0	50	0	48	0	45	5	49	1	0,006895265479
10	114005753	G	<INS:ME:ALU>	50	0	50	0	48	0	45	5	49	1	0,006895265479
7	55587265	T	<INS:ME:ALU>	48	0	50	0	48	0	49	1	45	5	0,006895870416
9	112422861	T	<INS:ME:ALU>	48	0	50	0	48	0	49	1	45	5	0,006895870416
17	5445549	T	<INS:ME:ALU>	45	5	48	0	49	1	48	0	50	0	0,006895870416
1	34636331	G	<INS:ME:ALU>	50	0	50	0	46	0	45	5	49	1	0,006937567475
14	78043528	G	<INS:ME:ALU>	46	0	45	5	49	1	50	0	50	0	0,006937567475
4	30892082	C	<INS:ME:ALU>	49	1	38	10	41	7	36	12	39	5	0,006972823761
1	239126260	T	<INS:ME:ALU>	48	0	45	5	44	0	48	0	49	1	0,00697736495
2	185761573	T	<INS:ME:ALU>	49	1	45	5	50	0	48	0	44	0	0,007000240254
13	94120730	A	<INS:ME:ALU>	45	3	38	12	47	1	41	5	40	8	0,007067539083
4	70096941	A	<INS:ME:ALU>	46	4	40	10	48	0	41	7	44	4	0,007158757607
8	95280009	G	<INS:ME:ALU>	49	1	47	3	50	0	42	8	45	5	0,007208719091
8	114792920	T	<INS:ME:ALU>	36	10	40	10	43	5	33	15	27	19	0,007214142945
4	81136692	T	<INS:ME:ALU>	48	0	44	4	46	0	48	0	48	0	0,007223184435
4	107362543	A	<INS:ME:ALU>	44	0	44	4	44	0	46	0	46	0	0,007226575529
4	14087048	C	<INS:ME:ALU>	44	6	48	2	50	0	42	6	38	8	0,00723261313
2	162004229	T	<INS:ME:ALU>	50	0	50	0	50	0	46	4	50	0	0,007247482814
4	148470644	G	<INS:ME:ALU>	50	0	50	0	50	0	50	0	46	4	0,007247482814
11	41492668	G	<INS:ME:ALU>	50	0	50	0	50	0	50	0	46	4	0,007247482814
12	19846475	A	<INS:ME:ALU>	50	0	50	0	50	0	50	0	46	4	0,007247482814
13	60292242	G	<INS:ME:ALU>	50	0	50	0	50	0	46	4	50	0	0,007247482814
15	27642423	T	<INS:ME:ALU>	50	0	50	0	50	0	50	0	46	4	0,007247482814
22	40736515	T	<INS:ME:ALU>	50	0	50	0	50	0	46	4	50	0	0,007247482814
1	234355933	T	<INS:ME:ALU>	50	0	48	0	48	0	46	4	48	0	0,007248107831
11	111444530	A	<INS:ME:ALU>	46	4	48	0	50	0	48	0	48	0	0,007248107831
11	55289504	G	<INS:ME:ALU>	48	0	48	0	48	0	46	0	46	4	0,007248887585
1	21456006	C	<INS:ME:ALU>	50	0	50	0	48	0	50	0	46	4	0,007253372622
1	218373507	T	<INS:ME:ALU>	48	0	50	0	50	0	46	4	50	0	0,007253372622
1	232596322	T	<INS:ME:ALU>	50	0	50	0	46	4	50	0	48	0	0,007253372622
2	19483336	C	<INS:ME:ALU>	50	0	50	0	46	4	48	0	50	0	0,007253372622
2	214512293	T	<INS:ME:ALU>	50	0	48	0	50	0	50	0	46	4	0,007253372622
3	169799057	G	<INS:ME:ALU>	50	0	48	0	46	4	50	0	50	0	0,007253372622
4	35724427	A	<INS:ME:ALU>	50	0	50	0	50	0	46	4	48	0	0,007253372622
4	93110712	C	<INS:ME:ALU>	50	0	50	0	50	0	46	4	48	0	0,007253372622
5	54501319	T	<INS:ME:ALU>	50	0	50	0	48	0	50	0	46	4	0,007253372622
6	43906939	T	<INS:ME:ALU>	50	0	50	0	48	0	50	0	46	4	0,007253372622
6	47337931	A	<INS:ME:ALU>	50	0	50	0	48	0	46	4	50	0	0,007253372622
7	45402357	T	<INS:ME:ALU>	50	0	50	0	50	0	48	0	46	4	0,007253372622
7	146882804	C	<INS:ME:ALU>	48	0	50	0	50	0	50	0	46	4	0,007253372622
8	25821709	A	<INS:ME:ALU>	50	0	50	0	50	0	46	4	48	0	0,007253372622
8	29009362	A	<INS:ME:ALU>	50	0	46	4	50	0	50	0	48	0	0,007253372622
8	65807151	G	<INS:ME:ALU>	50	0	50	0	48	0	46	4	50	0	0,007253372622
11	35256403	T	<INS:ME:ALU>	50	0	48	0	50	0	46	4	50	0	0,007253372622
12	81837287	T	<INS:ME:ALU>	50	0	50	0	50	0	48	0	46	4	0,007253372622
12	123191593	A	<INS:ME:ALU>	50	0	50	0	48	0	50	0	46	4	0,007253372622
13	20630835	A	<INS:ME:ALU>	48	0	50	0	50	0	50	0	46	4	0,007253372622
14	78486232	A	<INS:ME:ALU>	50	0	50	0	46	4	50	0	48	0	0,007253372622
2	133978635	C	<INS:ME:ALU>	50	0	48	0	50	0	46	4	48	0	0,007253737457
2	168138055	G	<INS:ME:ALU>	50	0	50	0	46	4	48	0	48	0	0,007253737457
3	115333590	G	<INS:ME:ALU>	48	0	48	0	50	0	46	4	50	0	0,007253737457
4	102473252	C	<INS:ME:ALU>	50	0	46	4	48	0	48	0	50	0	0,007253737457
6	44684083	T	<INS:ME:ALU>	50	0	46	4	48	0	50	0	48	0	0,007253737457
7	110753704	A	<INS:ME:ALU>	50	0	48	0	50	0	46	4	48	0	0,007253737457
10	60446345	T	<INS:ME:ALU>	50	0	48	0	48	0	46	4	50	0	0,007253737457
12	28540284	T	<INS:ME:ALU>	50	0	50	0	48	0	46	4	48	0	0,007253737457
21	16506178	C	<INS:ME:ALU>	50	0	48	0	50	0	46	4	48	0	0,007253737457
8	112907953	T	<INS:ME:ALU>	46	0	42	4	40	0	44	0	44	0	0,00725792631
3	59894576	T	<INS:ME:ALU>	33	13	25	23	32	8	42	8	32	10	0,007259368609
5	30469464	T	<INS:ME:ALU>	48	0	48	0	46	0	46	4	50	0	0,007267006616
15	24757800	G	<INS:ME:ALU>	46	0	46	4	48	0	48	0	50	0	0,007267006616
18	50986552	T	<INS:ME:ALU>	37	11	27	21	30	14	44	6	34	10	0,007267718933
11	122053568	T	<INS:ME:ALU>	50	0	46	4	50	0	46	0	50	0	0,007282784375
18	62464445	C	<INS:ME:ALU>	46	4	48	0	44	0	46	0	48	0	0,007289363059
10	118129706	T	<INS:ME:ALU>	50	0	46	0	46	4	46	0	46	0	0,007289546849
3	84832133	A	<INS:ME:ALU>	46	2	49	1	37	11	45	5	44	4	0,007291046675
3	9577246	T	<INS:ME:ALU>	50	0	46	4	50	0	46	0	46	0	0,00729803476
18	75303461	G	<INS:ME:ALU>	46	4	48	0	48	0	50	0	44	0	0,007310351713
4	32532835	G	<INS:ME:ALU>	50	0	48	0	46	0	46	4	44	0	0,007319935465
6	145704262	G	<INS:ME:ALU>	50	0	50	0	50	0	45	1	44	4	0,007330861353
4	120639904	A	<INS:ME:ALU>	19	31	28	22	33	15	35	15	32	18	0,007341065287
20	47206191	T	<INS:ME:ALU>	43	5	41	7	49	1	44	0	45	1	0,007357146717
5	152123564	A	<INS:ME:ALU>	47	3	38	8	48	0	45	1	43	3	0,007436688286
8	96470777	T	<INS:ME:ALU>	50	0	50	0	50	0	45	5	47	3	0,007439491391
3	95271398	T	<INS:ME:ALU>	50	0	48	0	50	0	45	5	47	3	0,007451465564
4	5522936	A	<INS:ME:ALU>	50	0	48	0	50	0	45	5	47	3	0,007451465564
5	147923663	G	<INS:ME:ALU>	45	5	50	0	47	3	50	0	48	0	0,007451465564
8	41804281	A	<INS:ME:ALU>	48	0	50	0	50	0	45	5	47	3	0,007451465564
8	61194853	T	<INS:ME:ALU>	50	0	50	0	48	0	45	5	47	3	0,007451465564
12	25677602	T	<INS:ME:ALU>	48	0	50	0	50	0	47	3	45	5	0,007451465564
18	73321681	G	<INS:ME:ALU>	45	5	47	3	50	0	50	0	48	0	0,007451465564
22	36027691	T	<INS:ME:ALU>	44	6	49	1	48	0	48	0	45	3	0,00753361118
6	68311311	T	<INS:ME:ALU>	23	23	18	30	8	32	18	24	22	16	0,007556642825
1	224776592	T	<INS:ME:ALU>	45	5	47	3	40	6	31	15	37	7	0,007561451705
6	160698264	C	<INS:ME:ALU>	48	0	48	0	50	0	47	3	45	5	0,007579989446
10	56140323	C	<INS:ME:ALU>	35	7	35	7	42	0	29	9	41	5	0,007590572117
2	195438443	T	<INS:ME:ALU>	48	0	50	0	48	0	42	2	38	4	0,007590583869
7	79232157	C	<INS:ME:ALU>	50	0	48	0	50	0	38	4	44	2	0,00759795566
3	105333914	T	<INS:ME:ALU>	50	0	50	0	50	0	47	3	44	4	0,007598356439
4	33632733	T	<INS:ME:ALU>	50	0	50	0	50	0	44	4	47	3	0,007598356439
6	80037181	T	<INS:ME:ALU>	50	0	50	0	50	0	47	3	44	4	0,007598356439
14	65727469	T	<INS:ME:ALU>	50	0	50	0	50	0	44	4	47	3	0,007598356439
13	86077228	G	<INS:ME:ALU>	50	0	50	0	50	0	46	2	42	4	0,00759927985
4	79359177	T	<INS:ME:ALU>	45	3	38	12	37	13	44	4	44	4	0,007742718958
4	72789409	T	<INS:ME:ALU>	50	0	50	0	48	0	47	3	42	4	0,007823152482
9	113491536	A	<INS:ME:ALU>	37	9	33	17	40	2	39	7	37	7	0,007829422988
21	31400570	A	<INS:ME:ALU>	47	3	45	5	48	0	48	0	48	0	0,007850242516
12	4843854	T	<INS:ME:ALU>	47	1	43	7	50	0	48	2	44	6	0,007871238277
1	4288465	T	<INS:ME:ALU>	43	5	43	7	50	0	38	8	39	9	0,007875498522
8	72510313	C	<INS:ME:ALU>	44	6	48	2	43	7	50	0	49	1	0,007894911798
2	113001606	A	<INS:ME:ALU>	46	0	44	2	48	0	43	3	38	6	0,007922891138
21	15583615	A	<INS:ME:ALU>	50	0	44	0	48	0	40	4	41	1	0,007954073096
3	4205161	C	<INS:ME:ALU>	17	27	16	30	17	17	30	18	30	16	0,007974697314
4	93085944	G	<INS:ME:ALU>	44	6	48	0	47	3	50	0	45	1	0,008020116263
13	61332435	C	<INS:ME:ALU>	46	2	49	1	48	0	46	4	42	8	0,008030153997
8	108630471	C	<INS:ME:ALU>	44	0	46	0	44	0	36	4	36	2	0,008047947525
17	13508356	T	<INS:ME:ALU>	47	3	49	1	44	6	50	0	50	0	0,008056307813
9	37594249	T	<INS:ME:ALU>	40	10	41	9	34	16	41	9	46	2	0,008118346154
1	174333015	T	<INS:ME:ALU>	43	7	42	8	48	2	45	3	50	0	0,008123427281
4	161692525	G	<INS:ME:ALU>	50	0	44	2	38	4	44	0	48	0	0,008200192358
12	112777131	C	<INS:ME:ALU>	44	6	48	2	37	11	37	13	38	12	0,008218776955
3	69342594	C	<INS:ME:ALU>	41	7	41	7	38	10	49	1	48	2	0,008224936
18	55949368	G	<INS:ME:ALU>	47	1	46	2	49	1	41	7	40	8	0,008229954851
15	100343324	G	<INS:ME:ALU>	45	5	46	4	48	0	42	8	37	9	0,008241124582
5	159122155	G	<INS:ME:ALU>	35	11	34	14	30	16	38	12	45	3	0,008249205712
7	79073941	T	<INS:ME:ALU>	48	0	50	0	50	0	44	4	45	3	0,008295357228
10	68977605	C	<INS:ME:ALU>	45	3	50	0	50	0	44	4	48	0	0,008295357228
12	97550772	T	<INS:ME:ALU>	47	3	40	10	48	0	46	4	45	5	0,008381196012
16	32398387	C	<INS:ME:ALU>	48	2	47	3	50	0	42	8	43	7	0,008394233025
13	22530362	G	<INS:ME:ALU>	30	18	32	16	39	9	44	6	39	7	0,008407690329
12	114545429	A	<INS:ME:ALU>	48	2	49	1	44	6	44	4	39	11	0,008408111784
4	167461427	G	<INS:ME:ALU>	46	0	42	0	40	0	42	4	38	4	0,008409646808
2	125224904	C	<INS:ME:ALU>	50	0	50	0	50	0	46	2	44	4	0,008412362301
3	179059663	T	<INS:ME:ALU>	50	0	50	0	50	0	46	2	44	4	0,008412362301
10	28234830	G	<INS:ME:ALU>	48	0	48	0	44	0	44	4	42	4	0,008439748843
6	48418009	T	<INS:ME:ALU>	50	0	50	0	48	0	46	4	44	4	0,008486817753
12	11072856	G	<INS:ME:ALU>	48	0	50	0	50	0	44	4	46	4	0,008486817753
16	72125201	G	<INS:ME:ALU>	48	0	50	0	50	0	44	4	46	4	0,008486817753
17	29454142	T	<INS:ME:ALU>	50	0	50	0	48	0	46	4	44	4	0,008486817753
3	81393071	T	<INS:ME:ALU>	50	0	48	0	44	0	44	4	44	4	0,008507406647
4	62513434	T	<INS:ME:ALU>	50	0	48	0	46	0	43	1	42	4	0,008537181019
13	38181991	A	<INS:ME:ALU>	38	8	32	16	40	4	46	4	42	6	0,00862172512
8	96783548	A	<INS:ME:ALU>	39	7	30	20	21	21	32	16	26	16	0,008844216162
6	129828236	G	<INS:ME:ALU>	42	6	43	7	49	1	50	0	45	3	0,008868322651
15	24816459	G	<INS:ME:ALU>	50	0	48	0	50	0	44	4	45	1	0,008880030024
6	127966975	T	<INS:ME:ALU>	50	0	48	0	48	0	40	4	46	2	0,008882529525
12	31120751	T	<INS:ME:ALU>	42	6	42	8	47	1	35	13	39	7	0,008911378567
2	239883408	A	<INS:ME:ALU>	35	15	33	17	31	15	42	6	44	6	0,008952996898
15	28174977	T	<INS:ME:ALU>	29	13	32	18	31	11	39	3	36	8	0,008986883414
11	65503484	A	<INS:ME:ALU>	35	15	21	29	36	14	34	16	25	21	0,008994656736
5	167619	G	<INS:ME:ALU>	46	4	46	4	50	0	50	0	50	0	0,009008853339
8	124773316	T	<INS:ME:ALU>	48	0	50	0	50	0	46	4	46	4	0,009022602379
2	59874277	G	<INS:ME:ALU>	39	11	40	6	32	4	32	6	44	0	0,009043759866
2	215251663	T	<INS:ME:ALU>	50	0	50	0	50	0	45	3	46	4	0,009114250498
4	126446080	T	<INS:ME:ALU>	46	4	50	0	45	3	50	0	50	0	0,009114250498
6	14657398	T	<INS:ME:ALU>	50	0	50	0	50	0	46	4	45	3	0,009114250498
16	18117805	C	<INS:ME:ALU>	50	0	50	0	50	0	46	4	45	3	0,009114250498
7	92541885	T	<INS:ME:ALU>	48	0	50	0	50	0	44	4	47	3	0,00913137768
12	71152218	T	<INS:ME:ALU>	48	0	50	0	50	0	47	3	44	4	0,00913137768
13	26701203	T	<INS:ME:ALU>	50	0	50	0	48	0	47	3	44	4	0,00913137768
13	47387940	T	<INS:ME:ALU>	50	0	48	0	50	0	47	3	44	4	0,00913137768
3	103849542	G	<INS:ME:ALU>	50	0	46	4	44	0	50	0	46	4	0,009214615029
12	21006874	T	<INS:ME:ALU>	46	0	45	1	39	5	48	2	39	7	0,009296031419
8	93504525	A	<INS:ME:ALU>	49	1	50	0	50	0	48	2	44	6	0,009339831623
10	16548053	T	<INS:ME:ALU>	48	2	49	1	44	6	50	0	48	0	0,009355841906
11	83903049	T	<INS:ME:ALU>	46	4	44	6	48	0	46	2	50	0	0,0093862906
19	52135417	C	<INS:ME:ALU>	40	0	46	0	30	0	39	5	39	3	0,009389714568
5	99304383	T	<INS:ME:ALU>	46	2	38	12	39	3	38	6	38	12	0,009419927867
2	124733391	G	<INS:ME:ALU>	48	0	44	6	42	4	48	0	44	2	0,009450547241
1	97764114	T	<INS:ME:ALU>	50	0	50	0	48	0	44	4	47	1	0,009458204437
12	127943310	A	<INS:ME:ALU>	50	0	50	0	48	0	44	4	47	1	0,009458204437
4	189221488	T	<INS:ME:ALU>	48	0	50	0	45	3	44	4	42	6	0,00945838851
3	180484110	T	<INS:ME:ALU>	37	11	38	6	33	15	26	16	24	20	0,009490349355
19	44819328	T	<INS:ME:ALU>	43	5	46	4	50	0	40	10	41	5	0,009598884893
5	27344432	C	<INS:ME:ALU>	50	0	48	0	44	0	44	2	40	4	0,00962753882
12	61564455	A	<INS:ME:ALU>	40	4	50	0	44	2	48	0	44	0	0,00962753882
16	80010958	T	<INS:ME:ALU>	44	4	46	4	42	8	49	1	50	0	0,009667776527
10	9181411	A	<INS:ME:ALU>	50	0	50	0	50	0	42	4	48	2	0,009699920069
2	75387903	A	<INS:ME:ALU>	27	21	18	32	30	20	34	16	32	16	0,009730386428
2	116381492	A	<INS:ME:ALU>	50	0	50	0	46	0	46	2	42	4	0,009768375805
8	76023957	T	<INS:ME:ALU>	50	0	50	0	46	0	42	4	46	2	0,009768375805
8	112422900	A	<INS:ME:ALU>	46	0	48	0	42	0	40	4	37	1	0,009774380592
2	33684695	T	<INS:ME:ALU>	50	0	48	0	50	0	48	2	42	4	0,0097761495
2	210184679	G	<INS:ME:ALU>	50	0	48	0	48	0	42	4	48	2	0,009845400604
3	131001114	T	<INS:ME:ALU>	50	0	50	0	50	0	44	4	48	2	0,01003130011
4	172446817	A	<INS:ME:ALU>	50	0	50	0	50	0	48	2	44	4	0,01003130011
5	95955457	C	<INS:ME:ALU>	50	0	50	0	50	0	48	2	44	4	0,01003130011
2	78626347	C	<INS:ME:ALU>	50	0	49	1	46	0	43	5	42	4	0,01003471349
15	54286401	T	<INS:ME:ALU>	45	3	41	5	39	7	33	15	35	11	0,01006631168
9	30560929	T	<INS:ME:ALU>	48	0	47	1	43	5	44	4	42	8	0,01019410001
1	225996433	T	<INS:ME:ALU>	46	4	34	16	42	8	46	4	41	7	0,01023388917
2	1471731	T	<INS:ME:ALU>	44	6	32	18	28	16	42	8	34	12	0,01025910446
12	20473893	T	<INS:ME:ALU>	45	3	43	7	44	6	50	0	49	1	0,01027347826
2	227473038	G	<INS:ME:ALU>	42	6	45	3	48	0	50	0	41	3	0,01029134117
5	162280425	T	<INS:ME:ALU>	50	0	48	0	42	0	40	4	43	1	0,01038575787
3	48774513	G	<INS:ME:ALU>	44	0	50	0	50	0	42	4	45	3	0,01039532579
4	104744617	T	<INS:ME:ALU>	44	6	38	12	38	10	42	6	47	1	0,0105506479
1	31090562	T	<INS:ME:ALU>	50	0	48	0	45	1	44	4	48	0	0,01055097423
2	158133292	T	<INS:ME:ALU>	50	0	48	0	48	0	44	4	45	1	0,01055097423
3	165902029	T	<INS:ME:ALU>	46	0	50	0	44	0	49	1	40	4	0,01060027276
6	78187696	A	<INS:ME:ALU>	48	0	48	0	42	0	42	4	49	1	0,01070177639
7	83477966	T	<INS:ME:ALU>	50	0	48	0	48	0	44	4	47	3	0,01073834588
10	26225949	G	<INS:ME:ALU>	50	0	47	3	50	0	42	6	48	2	0,01073898235
1	191568900	A	<INS:ME:ALU>	50	0	50	0	46	0	44	4	40	2	0,01074594853
6	13718477	G	<INS:ME:ALU>	22	26	31	19	33	15	21	29	19	29	0,01078765374
20	29504254	T	<INS:ME:ALU>	50	0	50	0	42	4	44	0	45	1	0,0108625711
14	51719000	C	<INS:ME:ALU>	27	19	20	28	31	15	30	16	35	11	0,01095607462
4	188734574	T	<INS:ME:ALU>	45	3	45	3	37	7	35	13	39	11	0,01097850488
6	122980009	T	<INS:ME:ALU>	17	29	35	15	28	20	26	20	20	26	0,01099083598
3	158893995	T	<INS:ME:ALU>	48	0	46	0	42	0	40	4	43	1	0,01108965348
4	23872831	G	<INS:ME:ALU>	50	0	50	0	48	0	43	3	46	4	0,01109411503
14	84358889	T	<INS:ME:ALU>	46	4	43	3	48	0	50	0	50	0	0,01109411503
2	122085261	T	<INS:ME:ALU>	46	2	45	5	45	3	42	8	37	13	0,01114947624
15	85621144	C	<INS:ME:ALU>	50	0	50	0	50	0	46	4	43	1	0,01116880018
6	77548621	T	<INS:ME:ALU>	41	9	40	8	43	5	37	11	29	19	0,01116969921
12	99730580	T	<INS:ME:ALU>	47	1	44	4	44	0	50	0	50	0	0,01118301347
3	17567273	T	<INS:ME:ALU>	46	4	50	0	50	0	41	5	45	5	0,01120150334
6	78843184	T	<INS:ME:ALU>	25	25	31	17	35	15	21	25	19	29	0,01125996291
6	81381061	G	<INS:ME:ALU>	37	11	29	19	31	17	42	6	39	9	0,01126614882
11	27039982	C	<INS:ME:ALU>	42	6	39	11	48	2	36	14	41	9	0,01128404291
6	17416398	T	<INS:ME:ALU>	35	15	36	14	41	9	43	5	46	4	0,01129040436
5	77990837	T	<INS:ME:ALU>	48	0	44	4	46	0	44	4	42	6	0,01129628291
11	33235122	T	<INS:ME:ALU>	37	7	43	7	39	1	43	1	49	1	0,01135872241
[truncated: 712 more rows]

## Sheet: African
CHR	POS	A	I	ITU_A	ITU_I	CEU_A	CEU_I	CHB_A	CHB_I	YRI_A	YRI_I	LWK_A	LWK_I	Fisher_pval_allele
17	3922283	T	<INS:ME:SVA>	50	0	50	0	46	0	28	16	43	7	0
19	44377945	T	<INS:ME:SVA>	50	0	48	0	50	0	33	13	42	6	0,00000000875631461
12	534477	C	<INS:ME:SVA>	48	0	48	0	50	0	42	6	40	10	0,000002671848347
4	88305908	T	<INS:ME:SVA>	48	0	50	0	48	0	49	1	37	7	0,00003922044926
10	113603237	T	<INS:ME:SVA>	48	0	46	0	38	0	40	4	31	7	0,00006351183807
10	69980006	C	<INS:ME:SVA>	48	0	48	0	48	0	36	2	35	7	0,00009263483124
13	27765709	C	<INS:ME:SVA>	50	0	48	0	46	0	46	2	41	7	0,0002161958668
2	178958117	G	<INS:ME:SVA>	50	0	50	0	48	0	44	6	50	0	0,0002494320879
2	2223689	T	<INS:ME:SVA>	48	0	50	0	48	0	41	5	43	5	0,0005778751282
13	49999296	T	<INS:ME:SVA>	50	0	48	0	44	0	40	6	39	3	0,0006968169267
3	164440691	G	<INS:ME:SVA>	50	0	50	0	48	0	42	6	43	3	0,0009126299789
5	37530768	T	<INS:ME:SVA>	48	0	48	0	48	0	44	4	45	5	0,002901924785
4	159114740	C	<INS:ME:SVA>	50	0	50	0	46	0	47	1	42	4	0,006187303899
3	48244808	T	<INS:ME:SVA>	48	0	50	0	50	0	44	4	44	4	0,006726292121
19	57553908	G	<INS:ME:SVA>	50	0	50	0	50	0	48	0	46	4	0,007253372622
3	172402782	C	<INS:ME:SVA>	48	0	48	0	50	0	46	4	46	0	0,007267006616
11	8675466	A	<INS:ME:SVA>	48	0	50	0	50	0	45	3	46	4	0,01153951063
4	69132572	C	<INS:ME:SVA>	48	0	50	0	48	0	43	3	46	4	0,01198541268
10	32194794	A	<INS:ME:SVA>	50	0	50	0	50	0	46	4	44	2	0,01299371893
9	32528075	T	<INS:ME:SVA>	50	0	50	0	48	0	45	3	47	3	0,03264562414
3	39617279	T	<INS:ME:SVA>	50	0	50	0	48	0	50	0	44	2	0,03491196114
3	183433087	A	<INS:ME:SVA>	50	0	50	0	50	0	45	3	44	2	0,03599546422
16	87115000	C	<INS:ME:SVA>	50	0	50	0	50	0	46	2	45	3	0,03625428718
16	81178616	C	<INS:ME:SVA>	50	0	50	0	50	0	47	3	47	3	0,03659877887
20	12402391	G	<INS:ME:SVA>	50	0	50	0	48	0	47	3	47	3	0,03662586659
5	112450692	A	<INS:ME:SVA>	50	0	50	0	50	0	47	3	50	0	0,03808783521
2	9720681	C	<INS:ME:SVA>	50	0	50	0	50	0	48	0	47	3	0,03810318631
10	127420364	A	<INS:ME:SVA>	50	0	50	0	50	0	47	3	48	0	0,03810318631
17	29003959	T	<INS:ME:SVA>	50	0	50	0	50	0	48	0	47	3	0,03810318631
7	139152396	A	<INS:ME:SVA>	48	0	50	0	50	0	45	3	44	2	0,04144694841
1	36897252	G	<INS:ME:SVA>	50	0	48	0	50	0	48	2	43	3	0,04406169439
4	110760209	T	<INS:ME:SVA>	50	0	46	0	48	0	44	2	43	3	0,04697976171
7	21389884	T	<INS:ME:SVA>	50	0	50	0	50	0	43	1	47	3	0,04966079592
15	55129551	A	<INS:ME:LINE1>	48	0	50	0	48	0	26	20	38	10	0
14	59160899	T	<INS:ME:LINE1>	48	0	48	0	46	0	39	11	36	12	0,000000007328686412
13	58556548	T	<INS:ME:LINE1>	48	0	50	0	50	0	37	13	41	5	0,00000003580210388
15	53956115	C	<INS:ME:LINE1>	50	0	50	0	48	0	36	12	43	7	0,00000007560011036
3	131069779	A	<INS:ME:LINE1>	50	0	48	0	44	0	37	9	36	10	0,0000001343229157
6	73716092	A	<INS:ME:LINE1>	48	0	50	0	48	0	43	7	39	11	0,0000005114024091
3	21800882	C	<INS:ME:LINE1>	50	0	50	0	50	0	38	10	46	2	0,0000005913751479
2	68049222	T	<INS:ME:LINE1>	50	0	48	0	50	0	40	10	42	8	0,000000715297924
3	85868023	C	<INS:ME:LINE1>	50	0	50	0	48	0	44	4	40	10	0,000003312508065
3	166092230	C	<INS:ME:LINE1>	42	0	44	0	36	0	33	7	33	9	0,00000339039839
7	26794918	A	<INS:ME:LINE1>	50	0	50	0	50	0	38	8	41	7	0,000003944969957
6	56729295	T	<INS:ME:LINE1>	50	0	50	0	50	0	47	1	41	9	0,000004281902364
11	14647596	T	<INS:ME:LINE1>	50	0	50	0	50	0	42	8	47	1	0,00002253183791
4	98103819	T	<INS:ME:LINE1>	46	0	50	0	50	0	47	1	42	8	0,00003948698173
11	41869874	A	<INS:ME:LINE1>	48	0	46	0	50	0	40	6	39	7	0,00004389796037
9	4265417	T	<INS:ME:LINE1>	48	0	50	0	50	0	39	7	49	1	0,00004629698197
3	85663369	T	<INS:ME:LINE1>	46	0	48	0	46	0	37	7	42	2	0,00007823577102
10	126983646	T	<INS:ME:LINE1>	50	0	50	0	50	0	43	7	44	6	0,00007882269445
7	52221997	T	<INS:ME:LINE1>	50	0	50	0	50	0	41	7	43	5	0,00008154177256
3	3408061	A	<INS:ME:LINE1>	50	0	50	0	48	0	44	6	40	6	0,0001633086811
1	76903715	A	<INS:ME:LINE1>	46	0	48	0	44	0	45	1	39	7	0,0001764571925
3	196253857	C	<INS:ME:LINE1>	48	0	50	0	48	0	46	0	42	6	0,0001853040267
9	121394604	T	<INS:ME:LINE1>	50	0	50	0	48	0	44	6	48	0	0,0002494772555
10	122662326	A	<INS:ME:LINE1>	48	0	50	0	50	0	43	7	49	1	0,0003043231756
2	106216682	T	<INS:ME:LINE1>	50	0	50	0	46	0	45	5	42	6	0,0003859943182
5	30975990	T	<INS:ME:LINE1>	50	0	50	0	50	0	46	2	42	6	0,0003977765157
12	87394045	T	<INS:ME:LINE1>	46	0	46	0	38	0	36	6	36	2	0,0006662360001
8	115773126	A	<INS:ME:LINE1>	50	0	50	0	48	0	44	6	46	4	0,0008425865921
13	70521057	C	<INS:ME:LINE1>	48	0	50	0	50	0	42	6	45	3	0,0009421806247
9	29260360	A	<INS:ME:LINE1>	50	0	44	0	44	0	40	6	44	2	0,0009785856907
13	62589579	A	<INS:ME:LINE1>	48	0	46	0	44	0	48	0	43	5	0,001355918592
4	127275382	T	<INS:ME:LINE1>	50	0	46	0	42	0	37	5	42	4	0,001405486007
1	105857788	T	<INS:ME:LINE1>	46	0	48	0	46	0	42	6	41	3	0,001435767696
9	71190118	T	<INS:ME:LINE1>	50	0	48	0	48	0	41	5	44	4	0,001836865826
3	153091097	C	<INS:ME:LINE1>	50	0	50	0	50	0	47	3	44	6	0,001839595063
3	172749134	T	<INS:ME:LINE1>	50	0	50	0	50	0	43	5	46	2	0,001865388091
4	111863089	T	<INS:ME:LINE1>	48	0	50	0	50	0	42	4	45	5	0,002209516086
4	12429453	A	<INS:ME:LINE1>	50	0	50	0	48	0	44	4	50	0	0,002613618196
1	162015886	A	<INS:ME:LINE1>	50	0	50	0	50	0	46	4	45	5	0,002913505553
10	16011786	T	<INS:ME:LINE1>	48	0	48	0	46	0	48	2	41	5	0,00305461809
10	68167062	T	<INS:ME:LINE1>	50	0	44	0	44	0	39	5	49	1	0,003279707232
13	96331404	G	<INS:ME:LINE1>	48	0	50	0	46	0	43	5	48	2	0,004000555663
4	82921896	G	<INS:ME:LINE1>	48	0	48	0	44	0	41	5	47	3	0,00462212136
16	86017853	T	<INS:ME:LINE1>	50	0	50	0	50	0	44	4	44	4	0,00479411856
18	58107285	T	<INS:ME:LINE1>	50	0	48	0	48	0	40	4	49	1	0,005556351568
11	30180463	C	<INS:ME:LINE1>	50	0	50	0	48	0	45	5	48	2	0,00614696851
20	52982936	G	<INS:ME:LINE1>	50	0	48	0	46	0	46	0	41	3	0,006282184098
3	131837643	T	<INS:ME:LINE1>	50	0	50	0	50	0	45	3	50	0	0,006886732051
10	94292488	T	<INS:ME:LINE1>	50	0	50	0	50	0	45	3	50	0	0,006886732051
11	40841288	T	<INS:ME:LINE1>	50	0	50	0	50	0	49	1	45	5	0,006886732051
6	45325836	A	<INS:ME:LINE1>	50	0	50	0	40	0	40	4	47	1	0,006933811284
8	140145250	A	<INS:ME:LINE1>	50	0	48	0	50	0	48	0	46	4	0,007253737457
1	57547268	C	<INS:ME:LINE1>	50	0	50	0	48	0	46	0	46	4	0,007278124939
3	6752743	T	<INS:ME:LINE1>	48	0	50	0	50	0	46	0	46	4	0,007278124939
9	103661046	T	<INS:ME:LINE1>	50	0	48	0	46	0	46	4	50	0	0,007278124939
19	44979614	G	<INS:ME:LINE1>	46	0	48	0	44	0	46	4	50	0	0,007319935465
7	30814208	A	<INS:ME:LINE1>	50	0	50	0	50	0	45	5	47	3	0,007439491391
15	38339247	C	<INS:ME:LINE1>	50	0	50	0	50	0	44	4	47	3	0,007598356439
11	104040190	A	<INS:ME:LINE1>	46	0	46	0	44	0	41	3	40	4	0,008161259851
9	74896669	A	<INS:ME:LINE1>	50	0	48	0	50	0	44	4	47	1	0,009458204437
7	15743716	A	<INS:ME:LINE1>	50	0	50	0	50	0	44	4	44	2	0,01050717646
13	106256352	G	<INS:ME:LINE1>	48	0	48	0	42	0	45	3	38	4	0,01053163076
4	128965442	A	<INS:ME:LINE1>	50	0	48	0	48	0	47	3	44	4	0,01073834588
2	120295118	G	<INS:ME:LINE1>	50	0	50	0	48	0	44	4	49	1	0,01204928389
5	61439428	A	<INS:ME:LINE1>	46	0	50	0	50	0	44	4	47	3	0,01231560936
20	6106074	T	<INS:ME:LINE1>	48	0	50	0	48	0	44	4	44	2	0,01233106501
1	164239560	A	<INS:ME:LINE1>	50	0	50	0	50	0	46	4	47	1	0,01243141937
8	112121314	T	<INS:ME:LINE1>	50	0	50	0	50	0	46	4	47	1	0,01243141937
2	224207146	A	<INS:ME:LINE1>	50	0	50	0	46	0	42	4	48	2	0,01282564892
4	5761645	C	<INS:ME:LINE1>	50	0	50	0	50	0	45	3	48	0	0,01411353826
15	62394146	G	<INS:ME:LINE1>	50	0	50	0	50	0	48	0	45	3	0,01411353826
6	33728786	T	<INS:ME:LINE1>	50	0	50	0	50	0	46	4	47	3	0,01425255294
13	64732414	G	<INS:ME:LINE1>	50	0	50	0	50	0	46	4	47	3	0,01425255294
2	199454701	A	<INS:ME:LINE1>	48	0	48	0	50	0	46	4	45	3	0,01455348536
4	54344567	G	<INS:ME:LINE1>	50	0	50	0	48	0	44	2	46	4	0,01569852734
10	92730937	A	<INS:ME:LINE1>	50	0	50	0	48	0	46	4	44	2	0,01569852734
3	83613997	T	<INS:ME:LINE1>	48	0	48	0	46	0	45	3	44	4	0,01660437906
12	53169812	A	<INS:ME:LINE1>	48	0	50	0	50	0	46	4	47	3	0,01671139272
14	43668868	T	<INS:ME:LINE1>	48	0	50	0	50	0	47	3	46	4	0,01671139272
4	20085288	T	<INS:ME:LINE1>	50	0	50	0	48	0	41	3	47	1	0,01674155706
3	2883549	T	<INS:ME:LINE1>	50	0	46	0	48	0	45	3	46	4	0,01815379265
1	204822284	T	<INS:ME:LINE1>	50	0	50	0	50	0	47	1	45	3	0,01840517509
2	127013875	C	<INS:ME:LINE1>	50	0	50	0	50	0	45	3	47	1	0,01840517509
6	15666674	C	<INS:ME:LINE1>	50	0	50	0	50	0	45	3	47	1	0,01840517509
15	51843819	G	<INS:ME:LINE1>	50	0	50	0	46	0	46	4	44	2	0,01916185761
7	24412257	G	<INS:ME:LINE1>	50	0	48	0	50	0	46	4	47	1	0,02125282622
5	145009371	T	<INS:ME:LINE1>	50	0	48	0	44	0	43	1	46	4	0,02349712616
6	67657927	A	<INS:ME:LINE1>	44	0	46	0	38	0	42	4	40	2	0,02457019097
1	11299590	C	<INS:ME:LINE1>	50	0	50	0	50	0	47	3	45	3	0,02904445694
14	68784244	G	<INS:ME:LINE1>	50	0	50	0	50	0	47	3	45	3	0,02904445694
2	119138635	T	<INS:ME:LINE1>	50	0	50	0	50	0	45	3	49	1	0,02974066095
2	183591941	C	<INS:ME:LINE1>	48	0	48	0	48	0	47	1	46	4	0,03077338042
4	172560612	G	<INS:ME:LINE1>	50	0	50	0	48	0	49	1	46	4	0,03083857916
2	49610331	C	<INS:ME:LINE1>	50	0	50	0	50	0	48	0	42	2	0,03244058846
9	14261552	T	<INS:ME:LINE1>	50	0	50	0	50	0	48	0	42	2	0,03244058846
2	74087165	T	<INS:ME:LINE1>	48	0	50	0	50	0	45	3	47	3	0,03264562414
7	157335140	A	<INS:ME:LINE1>	50	0	50	0	50	0	43	3	46	2	0,03340708728
2	117781487	T	<INS:ME:LINE1>	48	0	48	0	50	0	45	3	47	3	0,03520626933
7	11837796	T	<INS:ME:LINE1>	48	0	50	0	48	0	44	2	50	0	0,03549260999
13	62077145	A	<INS:ME:LINE1>	50	0	48	0	48	0	50	0	44	2	0,03549260999
13	83284225	C	<INS:ME:LINE1>	50	0	50	0	48	0	44	2	48	0	0,03549260999
1	189816562	T	<INS:ME:LINE1>	50	0	48	0	48	0	44	2	43	3	0,03600037498
14	86149599	A	<INS:ME:LINE1>	50	0	50	0	48	0	47	3	47	3	0,03662586659
2	28138370	A	<INS:ME:LINE1>	50	0	50	0	50	0	50	0	46	2	0,03682904532
6	130808094	T	<INS:ME:LINE1>	50	0	50	0	50	0	50	0	46	2	0,03682904532
7	140942159	G	<INS:ME:LINE1>	50	0	50	0	50	0	46	2	50	0	0,03682904532
10	102794352	T	<INS:ME:LINE1>	50	0	50	0	50	0	46	2	50	0	0,03682904532
3	36996269	C	<INS:ME:LINE1>	50	0	50	0	50	0	47	3	50	0	0,03808783521
4	126052304	G	<INS:ME:LINE1>	50	0	48	0	50	0	47	3	50	0	0,03810318631
17	59679236	G	<INS:ME:LINE1>	50	0	50	0	50	0	48	0	47	3	0,03810318631
6	58386705	C	<INS:ME:LINE1>	36	0	48	0	38	0	39	3	39	3	0,03902747374
4	95543416	T	<INS:ME:LINE1>	50	0	48	0	50	0	45	3	47	1	0,04181982072
2	68733422	T	<INS:ME:ALU>	48	0	50	0	50	0	35	13	31	19	0
2	199988338	C	<INS:ME:ALU>	50	0	48	0	50	0	31	15	31	13	0
3	15294345	C	<INS:ME:ALU>	50	0	50	0	50	0	30	18	36	12	0
3	180190410	G	<INS:ME:ALU>	50	0	48	0	50	0	32	14	28	20	0
5	116897151	A	<INS:ME:ALU>	50	0	50	0	48	0	27	21	39	11	0
[truncated: 1,016 more rows]

## Sheet: non-African
CHR	POS	A	I	ITU_A	ITU_I	CEU_A	CEU_I	CHB_A	CHB_I	YRI_A	YRI_I	LWK_A	LWK_I	Fisher_pval_allele
[truncated: 461 more rows]

[truncated: 5 more sheets: All_pops, SVA_geno, LINE1_geno, ALU_geno, TAB1_geo]
