# Supplementary material for: Evolutionarily recent retrotransposons contribute to schizophrenia
Source: Transl Psychiatry. 2023 May 27;13:181. doi: 10.1038/s41398-023-02472-9 (PMC10224989; doi:10.1038/s41398-023-02472-9)
Supplement: Supplementary file 4 — Supplementary Table 3 [file 41398_2023_2472_MOESM4_ESM.xlsx]

## Sheet: eQTL
TE_location	TE_type	Tissue
chr1_163314443	ALU	Thyroid
		Lung
		Esophagus	Mucosa
		Artery	Aorta
		Cells	EBV-transformed	lymphocytes
chr1_70091072	ALU	Thyroid
		Nerve	Tibial
		Esophagus	Muscularis
		Colon	Transverse
		Colon	Sigmoid
		Thyroid
		Muscle	Skeletal
chr11_19382774	ALU	Ovary
		Nerve	Tibial
chr11_76990585	ALU	Testis
		Thyroid
		Esophagus	Muscularis
		Heart	Atrial	Appendage
		Pituitary
		Esophagus	Mucosa
		Muscle	Skeletal
		Muscle	Skeletal
		Adrenal	Gland
		Artery	Tibial
		Artery	Tibial
		Adipose	Subcutaneous
		Artery	Aorta
chr12_81315235	ALU	Testis
		Nerve	Tibial
		Muscle	Skeletal
chr13_108669030	ALU	Testis
chr15_39691605	ALU	Brain	Putamen	basal	ganglia
		Ovary
		Skin	Not	Sun	Exposed
		Esophagus	Mucosa
chr16_80010958	ALU	Thyroid
chr17_60376780	ALU	Testis
chr2_114106446	ALU	Thyroid
		Skin	Not	Sun	Exposed
		Lung
		Esophagus	Mucosa
		Brain	Cortex
		Skin	Sun	Exposed
chr2_36476695	ALU	Heart	Atrial	Appendage
chr2_9888801	ALU	Lung
		Esophagus	Mucosa
		Colon	Transverse
chr21_28221356	ALU	Thyroid
chr4_17150918	ALU	Testis
chr5_100497396	ALU	Thyroid
		Nerve	Tibial
		Esophagus	Mucosa
chr5_84516075	ALU	Nerve	Tibial
chr5_86372695	ALU	Testis
		Whole	Blood
chr6_166279907	ALU	Thyroid
chr6_75338236	ALU	Brain	Cerebellum
chr7_141013590	ALU	Testis
chr9_33130559	ALU	Cells	Transformed	fibroblasts
		Esophagus	Muscularis
		Esophagus	Mucosa
		Muscle	Skeletal
chr9_75542985	ALU	Heart	Atrial	Appendage
		Esophagus	Mucosa
		Muscle	Skeletal
		Artery	Tibial
		Heart	Left	Ventricle
		Adipose	Subcutaneous
		Breast	Mammary	Tissue
		Colon	Transverse
		Colon	Sigmoid
chr9_91099740	ALU	Thyroid
		Brain	Frontal	Cortex	BA9
		Esophagus	Mucosa
		Muscle	Skeletal
		Pancreas
		Whole	Blood
		Colon	Transverse
chr12_126802943	LINE1	Testis
		Thyroid
		Brain	Frontal	Cortex	BA9
		Minor	Salivary	Gland
		Esophagus	Mucosa
		Brain	Cortex
		Pancreas
		Brain	Anterior	cingulate	cortex
		Adipose	Visceral	Omentum
		Brain	Hypothalamus
		Spleen
chr3_38626082	LINE1	Brain	Putamen	basal	ganglia
		Thyroid
		Esophagus	Muscularis
		Lung
		Heart	Atrial	Appendage
		Stomach
		Liver
chr9_32463887	LINE1	Brain	Cerebellar	Hemisphere
		Thyroid
		Nerve	Tibial
		Cells	Transformed	fibroblasts
		Skin	Not	Sun	Exposed
		Esophagus	Muscularis
		Lung
		Heart	Atrial	Appendage
		Pituitary
		Muscle	Skeletal
		Adipose	Subcutaneous
		Artery	Aorta
		Esophagus	Gastroesophageal	Junction
		Colon	Transverse
		Skin	Sun	Exposed

## Sheet: sQTL
TE_location	TE_type	Tissue
chr1_163314443	ALU	Testis
chr1_70091072	ALU	Muscle_Skeletal
chr11_76990585	ALU	Brain_Putamen_basal_ganglia
	ALU	Muscle_Skeletal
	ALU	Esophagus_Gastroesophageal_Junction
	ALU	Brain_Cortex
	ALU	Lung
	ALU	Colon_Transverse
	ALU	Brain_Anterior_cingulate_cortex_BA24
	ALU	Prostate
	ALU	Adrenal_Gland
	ALU	Ovary
	ALU	Artery_Aorta
	ALU	Artery_Tibial
	ALU	Heart_Atrial_Appendage
	ALU	Esophagus_Muscularis
	ALU	Brain_Cerebellar_Hemisphere
	ALU	Pituitary
	ALU	Esophagus_Mucosa
	ALU	Brain_Cerebellum
	ALU	Testis
	ALU	Brain_Hypothalamus
	ALU	Adipose_Subcutaneous
	ALU	Heart_Left_Ventricle
	ALU	Spleen
	ALU	Brain_Nucleus_accumbens_basal_ganglia
	ALU	Pancreas
	ALU	Whole_Blood
	ALU	Brain_Caudate_basal_ganglia
	ALU	Nerve_Tibial
	ALU	Stomach
	ALU	Adipose_Visceral_Omentum
	ALU	Skin_Not_Sun_Exposed_Suprapubic
	ALU	Skin_Sun_Exposed_Lower_leg
	ALU	Liver
	ALU	Thyroid
	ALU	Small_Intestine_Terminal_Ileum
	ALU	Colon_Sigmoid
	ALU	Breast_Mammary_Tissue
chr15_39691605	ALU	Lung
chr16_80010958	ALU	Spleen
chr17_60376780	ALU	Esophagus_Muscularis
chr2_36476695	ALU	Brain_Frontal_Cortex_BA9
chr2_9888801	ALU	Liver
chr3_38626082	LINE1	Muscle_Skeletal
	LINE1	Pituitary
	LINE1	Spleen
chr5_159122155	ALU	Esophagus_Mucosa
chr5_86372695	ALU	Whole_Blood
chr9_32463887	LINE1	Muscle_Skeletal
	LINE1	Lung
	LINE1	Cells_Transformed_fibroblasts
	LINE1	Artery_Tibial
	LINE1	Esophagus_Muscularis
	LINE1	Pituitary
	LINE1	Testis
	LINE1	Skin_Sun_Exposed_Lower_leg
	LINE1	Breast_Mammary_Tissue
chr9_91099740	ALU	Esophagus_Gastroesophageal_Junction

## Sheet: HARs
TE type	TE family	Chr	Position	Gene/HAR
ALU-INS	AluYa3	1	70091072	LRRC7
ALU-INS	AluYb7	2	36476695	CRIM1
ALU-INS	AluYa4	4	17150918	QDPR
ALU-INS	AluYb	4	183647531	TENM3
ALU-INS	AluYb8	5	55689499	ANKRD55
ALU-INS	AluYb8	5	84516075	EDIL3
ALU-INS	AluYb6	8	56033091	XKR4
ALU-INS	AluYb6	11	19382774	NAV2
ALU-INS	AluYa5	11	40727097	LRRC4C
ALU-INS	AluYa3	12	31120751	TSPAN11
ALU-INS	AluYe	16	80010958	MAF
ALU-INS	AluYe	21	28221356	ADAMTS1
